# Supplementary material for: SOPA and SIMPA: normalized single-sample integrated multiomics pathway analysis of tumor heterogeneity in solid cancers
Source: Brief Bioinform. 2026 Jul 8;27(4):bbag338. doi: 10.1093/bib/bbag338 (PMC13345383; doi:10.1093/bib/bbag338)
Supplement: Supplementary_Dataset_1_Details_of_study_cohort_bbag338 [file supplementary_dataset_1_details_of_study_cohort_bbag338.zip › Supplementary_Dataset_1_Details_of_study_cohort_bbag338.csv]

key	index	Case ID	project_id	age_at_index	ajcc_pathologic_m	ajcc_pathologic_n	ajcc_pathologic_stage	ajcc_pathologic_t	figo_stage	cancer_type	group	File ID	GFile ID	MFile ID
tm1	0	TCGA-E2-A1IU	TCGA-BRCA	60.0	M0	N0 (mol+)	Stage IA	T1c		Breast	1.0	41e79241-b5a4-4541-848b-e20e693e8ee3	b4883073-484e-4ed2-a49e-431d227a93e7	6aaee06b-b9d4-41a9-9429-a4ec9abb7716
tm2	2	TCGA-77-A5GF	TCGA-LUSC	70.0	M0	N1	Stage IIA	T2a		Lung	1.0	477a2b9e-22f2-47f8-9cc9-9e10f0eec04e	513cfe35-5e29-4c10-8d1b-232816bb73c2	29f10c5e-4f8a-437c-8c9a-edbda7356eb1
tm3	3	TCGA-62-A471	TCGA-LUAD	64.0	M0	N1	Stage IIB	T2b		Lung	1.0	03680aea-84a2-4775-bb9c-24f8c5907247	d615bccf-731a-4616-9b6b-23a262dbb5ac	14da0a88-fb70-4df6-8ff5-c94cbe508c77
tm4	4	TCGA-FY-A4B3	TCGA-THCA	51.0	MX	N1a	Stage III	T3		Thyroid	1.0	a8a34472-4608-4ac3-b3c9-87d5e9fe9645	3737942e-eb26-4220-87c1-a9fc2eaca46d	5bd64d4b-f2c9-45fa-9252-2354b911ee0d
tm5	5	TCGA-J8-A3YF	TCGA-THCA	83.0	M0	N1	Stage III	T1		Thyroid	1.0	10dc2c71-264f-4578-a490-58f651a61802	e4b3389b-fed7-4d1a-8094-f2e692b238d2	bcc368bc-1e4b-4abe-bf72-20da70cf2ef9
tm6	7	TCGA-EL-A3CW	TCGA-THCA	87.0	M0	N1a	Stage III	T2		Thyroid	1.0	a6d2380f-a8d8-4c1a-bd12-c7dab5915e71	e8aa366b-ed75-47bc-848a-3dd8781b8ede	d23212d7-faa7-4e60-b75f-32b20b9d4d91
tm7	8	TCGA-A7-A26E	TCGA-BRCA	71.0	MX	N1a	Stage IIIA	T3		Breast	1.0	2b519fff-dd2a-458e-ac2b-573167aeb7f2	525d4ed4-c65f-4f76-aad7-e2e2001ce86e	d1dbac2a-9201-4e1d-8cba-c5f929c6ee81
tm8	13	TCGA-IB-7897	TCGA-PAAD	53.0	M0	N1	Stage IIB	T3		Pancreas	1.0	d192cdd3-1eef-4579-ab22-e11dd9b8030c	5e93fe41-9b3d-40cd-bdc5-be2a49be4144	f840e6ac-8071-4681-b1c0-e957f878e4eb
tm9	14	TCGA-NJ-A7XG	TCGA-LUAD	49.0	M0	N1	Stage IIIA	T4		Lung	1.0	3c421a7f-8bde-4b4b-90e5-cf0ea11274ab	4520bdf4-a88e-42cc-8626-c3210e783b9f	2a618451-5bd2-4c4b-a4b4-376281cc5f43
tm10	15	TCGA-DM-A28F	TCGA-COAD	73.0	M0	N1	Stage IIIB	T3		Colon	1.0	6ecac4ca-88bc-421a-bdb6-ed0868b03e6c	39f4c3cf-2249-4fa1-8906-5dc741af5d5f	25e903cd-d0b1-4246-b97b-ba5b90fb4625
tm11	16	TCGA-91-6848	TCGA-LUAD	59.0	MX	N2	Stage IIIA	T2		Lung	1.0	3d08a99f-46c1-4e06-a042-521a54ebbe1e	3cc1247c-3485-4e26-bdad-f9748128f51f	cbaa1a87-5373-4fa0-b2b5-d14bf3a93046
tm12	21	TCGA-A2-A0T1	TCGA-BRCA	55.0	M0	N3	Stage IIIC	T3		Breast	1.0	9d61e56d-690b-4d66-891a-f8d010d704cf	1ab7c712-78d4-48e5-88c5-527f193ca8aa	b3d20136-2dd8-412c-abb4-e2ea713e0b10
tm13	22	TCGA-D8-A1JC	TCGA-BRCA	59.0	M0	N2a	Stage IIIA	T2		Breast	1.0	8ced7ce3-86ec-4bc8-afce-8fcfb06d8be4	aade1aa8-ddf0-4407-af1e-085d29248e8f	58f142ae-64ba-4598-90d9-7a2ec2acad1d
tm14	27	TCGA-86-6851	TCGA-LUAD	73.0	M0	N1	Stage IIA	T1b		Lung	1.0	24fa0c9f-c679-486d-846a-66fbc8d30b0a	4869fd73-60a1-4ace-9aab-5c4ae68840a9	339bd730-57ec-494f-b219-745cdc8d86d2
tm15	28	TCGA-NK-A7XE	TCGA-LUSC	66.0	M0	N2	Stage IIIB	T4		Lung	1.0	f7a10e9e-496d-4664-b62d-c2d5e6ea662c	8fca4081-63f8-46cc-bd7a-fcc1446a6f24	c69ef1da-c810-4515-b9d6-a7bf1bf39068
tm16	29	TCGA-J8-A3O2	TCGA-THCA	39.0	M0	N1b	Stage I	T3		Thyroid	1.0	548e95d2-2b99-4be7-9614-a6caddbd558c	5e23c007-e2cf-4f5f-86fa-ac137d4e9c40	2be9c1c6-dbdf-4c27-a763-3419f69f2865
tm17	30	TCGA-E9-A1N3	TCGA-BRCA	70.0	M0	N2	Stage IIIA	T1c		Breast	1.0	91577462-386f-43eb-88e1-859c1d74763c	5a390013-b4d3-409e-9d53-c4b1570be65f	282faee4-460d-4097-ad6f-fdd669b7d881
tm18	32	TCGA-LA-A7SW	TCGA-LUSC	71.0	MX	N1	Stage IIIA	T3		Lung	1.0	e4f1f5e7-b13d-4968-a6cc-b877f107e470	ee463538-2c38-4afa-9940-d7cd3d4affcf	42050b67-4526-4efe-9a78-91d320e5565c
tm19	33	TCGA-AC-A3BB	TCGA-BRCA	46.0	MX	N2a	Stage IIIA	T3		Breast	1.0	778642d9-e4e2-4ae8-a900-b2e663c9d5b9	9d49e295-43b7-4d4b-bd28-4e709bc5ab6c	d7f6cadd-7dea-4c87-9d1b-a00811288e37
tm20	34	TCGA-B6-A0IK	TCGA-BRCA	63.0	M0	N1	Stage IIIB	T4		Breast	1.0	f2842246-b121-48f0-a8c5-474a8fb47036	acbc8ad6-412f-42f2-a0b4-e2065a9b91d5	68da136d-e152-4e4d-8589-36fd1a774b8e
tm21	35	TCGA-EL-A3ZM	TCGA-THCA	60.0	M0	N1	Stage IVA	T4a		Thyroid	1.0	669394e4-0cde-4288-96ef-df72f3e421ef	f2c5bd4c-78b8-4e62-aa11-339484508d31	d203d1ce-4322-4b46-9fc7-d30a8b40bd48
tm22	36	TCGA-BH-A204	TCGA-BRCA	80.0	M0	N1b	Stage IIB	T2		Breast	1.0	1f224847-d745-4dc5-9338-4044413e8ec4	1d4c9ffc-e8c9-47f7-9176-631ab4dee592	cc0e2144-c179-4b62-bcc6-4feb59b5a49c
tm23	40	TCGA-34-8454	TCGA-LUSC	62.0	M0	N1	Stage IIIA	T3		Lung	1.0	6602a055-2305-48a2-9c54-8a29778c5644	d116d461-2caa-442f-874c-d26c6bb5a6ec	77f1f4a4-5bb0-415a-afeb-ae8318c18bcc
tm24	41	TCGA-FE-A3PB	TCGA-THCA	33.0	MX	N1a	Stage I	T3		Thyroid	1.0	e5dcfc66-61dd-4fa0-8bca-bf418c9db48e	2f995fe9-8999-47e4-8d6d-b4c4df5b4ca2	0a0a3953-6b61-4162-8167-9f2d3f36023d
tm25	42	TCGA-AC-A62Y	TCGA-BRCA	79.0	MX	N1	Stage IIB	T2		Breast	1.0	584eef35-12c2-4aac-be09-175a9f9c5dfc	4ef50c47-7298-418d-a3fd-8387b7c1688b	e6f532a2-908c-47ef-a8f5-4f1e7ae958c3
tm26	46	TCGA-NH-A6GC	TCGA-COAD	66.0	M1b	N1b	Stage IVB	T4b		Colon	1.0	d9c85ce8-73b4-4100-8ec0-193677f11da0	1e460063-4936-4443-944d-5a2fec9e5b48	03b576ca-bb2b-4140-863d-ae2bd2f2caa9
tm27	49	TCGA-55-8615	TCGA-LUAD	67.0	MX	N2	Stage IIIA	T3		Lung	1.0	4c2a4d47-67dd-4c12-8f3b-1c55eb6fd00e	a10ce68a-4146-4770-9c3c-3c6538bee9be	d51ec44a-29e6-424f-977a-515e4a8dd25e
tm28	53	TCGA-AR-A5QN	TCGA-BRCA	68.0	M0	N3	Stage IIIC	T2		Breast	1.0	3844ac53-a01f-41f1-a3f3-d9decf12d024	2b7d7feb-a8fa-417f-8e20-389b5ec5f76b	00640589-db82-485f-aec9-8ffde073fb42
tm29	57	TCGA-DE-A3KN	TCGA-THCA	49.0	M0	N1b	Stage IVA	T3		Thyroid	1.0	1f53f22e-5b02-4568-86dd-e47bdb29e659	413f30b6-9807-41f3-8b7e-245751cce901	cb6a2323-553d-4263-93ed-993f1db034d4
tm30	58	TCGA-B6-A0WZ	TCGA-BRCA	50.0	M0	N1b	Stage II	T2		Breast	1.0	1737104f-367e-4098-a068-12f8ece492bf	92788cfb-0a02-4db4-b60c-e43fe2ce5ffc	3c8c2630-4f4c-467f-b612-c90049d162ed
tm31	62	TCGA-A1-A0SQ	TCGA-BRCA	45.0	MX	N1	Stage IIB	T2		Breast	1.0	19520ee7-658f-4e16-8a24-291beed9f0af	2dc4c965-8305-4aa1-ac72-34ae57a05210	b9626080-63e9-420e-b1de-33c83cd008cf
tm32	64	TCGA-GM-A3XN	TCGA-BRCA	44.0	M0	N2a	Stage IIIA	T1c		Breast	1.0	1a000feb-3b71-4f95-8b39-68ec25b64d96	34223f18-c549-4832-8a48-6702816f26d1	7990d9e7-ff65-4072-9d89-826fa7bc50f8
tm33	68	TCGA-LL-A7SZ	TCGA-BRCA	49.0	MX	N1a	Stage IIB	T2		Breast	1.0	4ed31cce-6d4f-4c79-a4e4-80eaedd1c4d2	82775cb9-b334-4e42-bfd1-cb4aa79c8b79	0d158e1c-6d1e-49ee-9d84-29dee3cda584
tm34	69	TCGA-BH-AB28	TCGA-BRCA	53.0	M0	N1a	Stage IIIA	T3		Breast	1.0	6c7f9fc6-3dba-4605-9f0c-d4f00095352f	ad6436b8-ee2e-443a-88f5-a4afa1886a44	be4e513b-0dbc-44bd-8df2-552968b63a43
tm35	70	TCGA-US-A774	TCGA-PAAD	76.0	MX	N1	Stage IIB	T3		Pancreas	1.0	3d055cb9-0bad-46bf-8579-259aac4607a2	2e9c2196-1bde-4df4-8dce-079cc74bc493	b26320f1-0c15-479a-bd5a-314c43272863
tm36	71	TCGA-86-8674	TCGA-LUAD	50.0	M0	N1	Stage IIA	T2a		Lung	1.0	3604ee2d-3fdc-40fa-95ab-a3f420334ac5	e098c571-b48f-4bc3-99c9-055385cb00f2	7433085a-d10e-4597-a999-cc6d800509bd
tm37	72	TCGA-AO-A0JD	TCGA-BRCA	59.0	M0	N1a	Stage IIIA	T3		Breast	1.0	16ffdede-3d07-431a-a4ed-318c7a66c096	af2c11be-b9a5-4bce-9eac-7baf5959a1c4	66650c3e-5bd8-4264-a465-30b4c556e3ed
tm38	73	TCGA-IB-AAUP	TCGA-PAAD	68.0	M0	N1	Stage IIB	T3		Pancreas	1.0	f54820a6-a987-4c81-a888-ac9ca590d4a7	babf87e8-0474-4b03-a4b9-9f51167f78a2	e9574744-eae6-414e-bdec-3b437fdbcb73
tm39	74	TCGA-55-6981	TCGA-LUAD	53.0	M0	N2	Stage IIIA	T1		Lung	1.0	a777fb14-4498-4f32-bccb-1e8521567302	d97f5f36-9396-40cf-82bf-48847ad8f8f6	b92b3124-331c-4fef-b43e-420d365278e5
tm40	75	TCGA-D5-6922	TCGA-COAD	76.0	M0	N1	Stage IIIA	T3		Colon	1.0	7fa5c283-ed46-4ac7-afc0-5d609d5bfa5a	4519b1c2-6912-436a-b9ca-c120eb218721	28e2bff7-e0ff-4d4d-8b07-805b25bc1fcb
tm41	76	TCGA-LD-A7W6	TCGA-BRCA	54.0	M0	N1a	Stage IIB	T2		Breast	1.0	8e60d7c9-0fee-415f-b7bd-072f1bcd0fac	681d210f-c2ca-41eb-bf56-1da46ea74640	83be00f0-f054-41bc-a8fa-f13628d3d6ab
tm42	78	TCGA-B6-A0RO	TCGA-BRCA	71.0	M0	N1a	Stage IIIB	T4		Breast	1.0	6df72103-ccfb-4a53-b839-2e8c47ec2145	f501541b-4425-410e-8aff-7fdf6c7d57ce	20e37641-fdd0-4358-aa90-a4d21fea37e6
tm43	79	TCGA-D8-A27R	TCGA-BRCA	41.0	M0	N3a	Stage IIIC	T2		Breast	1.0	e3a49d98-c7d6-45a1-a8cb-33bab31186c2	0b490885-dedb-4f99-bbeb-d92f747bec18	b7f0cde9-7a4d-4b44-9a2e-d670e4f891ed
tm44	80	TCGA-IB-8127	TCGA-PAAD	59.0	M0	N1	Stage IIB	T3		Pancreas	1.0	3f463d35-ef25-4e5f-9cea-81576d0fde07	4dd588d6-cc19-466f-8c47-3836875204f8	a377d239-cd1a-4e51-9aea-c67e2470571b
tm45	81	TCGA-2J-AABU	TCGA-PAAD	56.0	M0	N1	Stage IIB	T3		Pancreas	1.0	aecb9796-a4fe-4b4d-99b2-0b661d8a3887	7ecf7f02-ef13-40ce-8c1d-3e9f199b0114	cbafa5f9-b84d-4ebd-b525-3b53305c6995
tm46	85	TCGA-AR-A2LM	TCGA-BRCA	49.0	M0	N1	Stage II	T1		Breast	1.0	b8c05229-16e4-4888-9f44-556c5570a4af	9c21f6de-4706-478f-ae23-8b17d529d340	fb6ceb43-7c6a-4709-bb20-a13fc1879b23
tm47	91	TCGA-96-A4JL	TCGA-LUSC	78.0	M0	N1	Stage IIA	T2a		Lung	1.0	e6d4a439-2636-4ecf-b611-d2085c258730	90f0f9c1-bf8c-4db3-9cce-4da6e09a5688	191019b5-403a-4db3-afb2-f6d7ee046290
tm48	95	TCGA-A2-A4RW	TCGA-BRCA	49.0	M0	N3a	Stage IIIC	T2		Breast	1.0	c8b0b391-320c-4fea-9b68-3070103cb148	81076dd2-5d92-41b1-ad27-477dded20ae4	991d441b-aa84-4ff3-b5f7-36448224a658
tm49	96	TCGA-BJ-A18Z	TCGA-THCA	58.0	MX	N1b	Stage IVA	T3		Thyroid	1.0	d3572a69-92b7-4696-8894-d52ababe370d	ddb2f154-1bc7-4d4d-859b-579bdf0ec069	f795281e-734e-471d-99d1-97e2eff127d0
tm50	98	TCGA-91-A4BD	TCGA-LUAD	78.0	MX	N1	Stage IIA	T1b		Lung	1.0	1529d8e6-10d2-4e7c-bfb1-66820434c835	b8b4a894-d71b-4d2a-8ab6-8e924c4a484b	a09759bf-5949-449b-a192-ddbb3d755e51
tm51	99	TCGA-D5-5538	TCGA-COAD	60.0	M0	N1b	Stage IIIB	T3		Colon	1.0	b5505337-9196-4790-bc5c-838b218a695e	6aacde38-b57c-48d6-92a2-b437650fedff	e8edc227-1e78-4d43-986b-fddb433b7bb7
tm52	100	TCGA-A1-A0SN	TCGA-BRCA	50.0	MX	N1	Stage IIA	T1c		Breast	1.0	9c00a43c-1da0-4e3b-b7e2-54a48d29ecae	3577c3c5-6c44-4951-bc21-2c0cd9c93308	8c295f70-b9a1-4ddc-a77d-115fe53b3c56
tm53	101	TCGA-A6-5660	TCGA-COAD	73.0	M0	N2b	Stage IIIC	T3		Colon	1.0	3b8b7b48-4dd6-48c0-b36f-a554b5a2e0a9	a757e17f-0a34-4609-b791-d7fad89a5f31	c24fe469-32b4-4e2a-9f07-2624ef23d0ce
tm54	104	TCGA-43-8115	TCGA-LUSC	72.0	MX	N1	Stage IIA	T2a		Lung	1.0	035e88ea-e471-434a-8b93-ea7cc5776a89	696b7d67-f991-4efd-8d5b-700287982352	bf061695-335e-4b1d-812e-e5417a90e3f5
tm55	107	TCGA-A6-6651	TCGA-COAD	55.0	MX	N1b	Stage IIIB	T3		Colon	1.0	efe4c597-71d5-4a06-849a-782d2d0d841e	7f67844d-cf00-4834-aab0-a7035dd3344b	219e88d2-6d04-4671-82c3-f0bf851a5cc0
tm56	109	TCGA-A1-A0SG	TCGA-BRCA	61.0	M0	N1a	Stage IIB	T2		Breast	1.0	76367cee-b571-49e5-8121-9e69f906c230	0d5d6ed2-e3ee-4713-bdd4-79c7749de68e	611405de-da55-43f9-a3b7-ef94042c2c40
tm57	113	TCGA-68-A59I	TCGA-LUSC	73.0	M0	N1	Stage IIIA	T3		Lung	1.0	14350006-3c6f-4079-8a35-afd1e5f8a29a	a9b96d1e-ab93-4711-a89c-e84b0c7351f0	e9950355-9484-45f3-94f3-f2176c57f4d8
tm58	114	TCGA-EM-A3FK	TCGA-THCA	30.0	MX	N1b	Stage I	T1b		Thyroid	1.0	c2493c36-fc67-49b0-9dd2-f6d40b459ddd	4b2244ed-9782-430c-948b-639ff980c011	2dba6697-d60e-42e0-b2a2-1daceb9748f1
tm59	116	TCGA-BJ-A0Z5	TCGA-THCA	58.0	M0	N1a	Stage III	T3		Thyroid	1.0	84a9f3c2-4c9b-49c8-87d3-a9e24c182779	bd93f2e5-6e2c-4089-a1ba-bbe0b0933cf1	30226bda-7321-48b5-aed6-80c0d38e7863
tm60	117	TCGA-86-8054	TCGA-LUAD	61.0	M0	N1	Stage IIB	T2b		Lung	1.0	51c0568a-3e54-42a0-b805-0a90905cc865	54473498-308a-403b-ba0f-0a9116b3429e	b2496625-f7e1-40df-aff1-a78105c25ebe
tm61	119	TCGA-BJ-A4O8	TCGA-THCA	47.0	M0	N1a	Stage III	T3		Thyroid	1.0	e3efa41d-b391-47b9-a423-367e0d5d80cd	f18d024c-b131-4a38-a9ad-756188764097	c9ad25b0-990e-469a-a6d4-3674339f68f1
tm62	120	TCGA-D8-A1XS	TCGA-BRCA	48.0	M0	N3a	Stage IIIC	T2		Breast	1.0	7dace9fc-28bd-44fb-9e97-6319eb30bb05	393585ec-19d4-4242-8e4f-3fbeaea66c74	4410aed4-488f-4896-aa3a-cdc5d7023a6d
tm63	125	TCGA-BH-A42T	TCGA-BRCA	75.0	M0	N0 (i+)	Stage IIA	T2		Breast	1.0	2455f280-a23c-48ec-b4c1-698b56f72a45	3b884675-e842-407b-97d6-3afc0db2074c	95805108-b44a-46da-ae48-e6ba2698bc5d
tm64	129	TCGA-D8-A1JE	TCGA-BRCA	62.0	M0	N1a	Stage IIA	T1c		Breast	1.0	f377c267-d5eb-4542-bd0d-e87f957f3154	4fb5d618-27f4-4769-ac37-2bcb4db655d8	a1724427-03a6-4d9d-9bb2-f20b8a76eb66
tm65	130	TCGA-AO-A03L	TCGA-BRCA	34.0	M0	N2	Stage IIIA	T3		Breast	1.0	79f97f73-b650-49cf-8654-53038a6c0de7	17f00ec4-f411-43ad-9cb3-225f566826d4	c23d9f60-daf9-4462-a071-e24e92b49a38
tm66	133	TCGA-AR-A24O	TCGA-BRCA	43.0	M0	N2	Stage IIIA	T3		Breast	1.0	f0107961-a5e1-46ec-b232-a47f0049bc5f	b7b5a468-8f62-49b3-b3cb-94033ae10053	6ddc403a-b5f3-4ed8-a1eb-40bf258319d8
tm67	134	TCGA-V7-A7HQ	TCGA-BRCA	75.0	M0	N2a	Stage IIIA	T1c		Breast	1.0	7bcb3817-31ac-4ef5-9038-a9bfebad5869	320963b6-de6e-4f70-8b43-bef733262606	4c3055e0-7f0a-468d-87f4-12c8b95ebad4
tm68	135	TCGA-A2-A0T2	TCGA-BRCA	66.0	M1	N3	Stage IV	T3		Breast	1.0	54600389-6de5-44ce-ada1-8a8508b50980	64ecc4e6-be47-45ec-9a31-b32ca12b3f1e	2b804762-5cc4-46dc-a6bb-27442aff92d0
tm69	138	TCGA-97-8176	TCGA-LUAD	63.0	M0	N1	Stage IIIA	T3		Lung	1.0	f201ba16-5cb7-42d0-9865-e413fffa3532	f3499ff3-eee3-4d43-bd6d-2d1a3a1b7219	c364942b-3b35-462b-aa00-4e168f6148fd
tm70	140	TCGA-EM-A4FM	TCGA-THCA	59.0	MX	N1b	Stage IVA	T3		Thyroid	1.0	05f68fdd-40a7-416e-b6e1-add8ef57ff23	d77b8842-6f60-4e91-8c6f-a277d9076bdd	ef4b779c-f700-4e69-a474-43c0fe1ece3c
tm71	143	TCGA-DJ-A2Q5	TCGA-THCA	51.0	M0	N1b	Stage IVA	T2		Thyroid	1.0	a2f4be5f-63a3-4b1b-978c-fc4faf3df980	e379c5cc-ce6f-4c87-8d45-ce80c41b9ebe	2e3bae98-64b1-4ec1-a497-cf8d0844c4a2
tm72	144	TCGA-AR-A0TT	TCGA-BRCA	53.0	M0	N2	Stage IIIA	T2		Breast	1.0	1d7e99d8-052d-491a-8088-91cb0790cb17	8810f2db-f0b3-45b3-83b0-eef60580f851	77f83985-e7b8-443c-8504-66637b8f1820
tm73	148	TCGA-58-8386	TCGA-LUSC	75.0	M1	NX	Stage IV	T3		Lung	1.0	c2cdff0a-7852-47e3-b222-c51289e9d305	dc70bba4-12f1-4a7e-9882-ce617a79ef05	c468a45e-df50-429b-958e-a60d0219f7c5
tm74	149	TCGA-DM-A288	TCGA-COAD	68.0	M0	N2	Stage IIIC	T3		Colon	1.0	7ff69d62-5ae1-4e06-9b38-6f416466ec70	77c8db7c-3c1c-4e9a-bcdb-220ff04bd8b7	459de2ae-5f6b-4710-aaed-4a90e1f537ca
tm75	150	TCGA-EM-A3SX	TCGA-THCA	28.0	MX	N1a	Stage I	T3		Thyroid	1.0	c85da242-4159-4741-97f2-791c21961f76	768031e7-34ad-4bdb-862e-6c5df633dca1	493f6219-1802-4523-94f3-d5451980acf8
tm76	151	TCGA-EL-A3ZH	TCGA-THCA	42.0	M0	N1	Stage I	T3		Thyroid	1.0	9edb1ed9-9d72-46a2-b417-ae3bba226471	2404c6a0-71fd-4422-9f18-dfe43ee46315	24f5468e-306c-4515-be7f-46821dccbeca
tm77	156	TCGA-AY-5543	TCGA-COAD	65.0	M1	N1a	Stage IVA	T3		Colon	1.0	53b142d5-e3b6-48ba-b8a0-44a385b2e153	0ba2f47b-4a1b-474d-a357-4d61db9af30e	7b59fd2c-b93f-466f-9cae-3c7e9b6e450a
tm78	157	TCGA-BH-A1FL	TCGA-BRCA	69.0	M0	N1b	Stage IIB	T2		Breast	1.0	ae72486a-e98c-4d72-b172-085d5b79df2c	2913101f-78d8-4a83-aac9-426828dc190c	d69a1f69-c92f-4285-90d1-b49443a58e9c
tm79	158	TCGA-B6-A1KC	TCGA-BRCA	67.0	M0	N1	Stage IIB	T2		Breast	1.0	c6ec90b5-d323-4a55-b48a-c3acf38557ba	1f6006b6-9eaf-4bf3-96ba-844b03a1015f	6182d009-5001-4987-b5b0-c9def8d788b5
tm80	161	TCGA-49-6744	TCGA-LUAD	64.0	MX	N1	Stage IIA	T2a		Lung	1.0	1876b908-e911-464f-be23-2b4eae0a43b6	be50b16c-a8c1-417a-8994-cb7cb76d4f47	f1b024da-112d-4220-b6b1-d622d5ca1781
tm81	163	TCGA-EL-A3GY	TCGA-THCA	40.0	M1	N1	Stage II	T1		Thyroid	1.0	64b7779a-8ca6-4aa0-8018-2caa2c9d2d23	4012a51d-d018-4990-85d3-143af0d76dd0	556efcae-b68b-4e3b-aeda-0f49367b45dd
tm82	165	TCGA-85-8352	TCGA-LUSC	67.0	M0	N1	Stage IIIA	T3		Lung	1.0	4fc4b4e0-6a01-4e8f-89f8-f68203f0105d	b049096c-a6d6-4a57-b500-f251bbc64966	21190027-02c7-406a-857e-442cdb091f99
tm83	168	TCGA-D5-5539	TCGA-COAD	60.0	M0	N1	Stage IIIA	T3		Colon	1.0	f61f7fba-0254-4e9a-b334-b15bba0cf7b9	dded816b-0754-45f3-b037-48f8b3676596	38aa4237-c5bc-4ff2-bc39-cd0ac48ff315
tm84	169	TCGA-MP-A4SW	TCGA-LUAD	53.0	M0	N1	Stage IIB	T2		Lung	1.0	555bdfe8-80bb-46db-80f1-421038f5c2b4	e293c29b-b720-4328-886f-8d83b97bf101	a96b1164-baf8-42a9-a8ad-219b6518e234
tm85	170	TCGA-A7-A3IZ	TCGA-BRCA	62.0	M0	N0 (i+)	Stage IIA	T2		Breast	1.0	0e2a0a41-fc0f-40d0-a0e7-d3eecac3cfd7	9799b0c7-6422-4469-8e1a-1093f8119646	a8cd58f7-35d3-401b-8593-36fa44a5824d
tm86	171	TCGA-E9-A22H	TCGA-BRCA	42.0	M0	N1	Stage IIB	T2		Breast	1.0	9b03a281-22c7-4ad4-b1c8-ba7eed0e8c5b	fd8b81c9-d354-4e3c-86df-e00703e8e9b0	348cbf8b-88a9-417c-9dbe-fc150880c2d9
tm87	172	TCGA-A1-A0SI	TCGA-BRCA	52.0	M0	N1a	Stage IIB	T2		Breast	1.0	d5330be0-9f72-4be5-9139-8503aa4d00b4	d7c25123-831c-4360-a97a-0e473b7425d6	33478823-d805-4c69-bb54-3e2828d933a7
tm88	173	TCGA-CE-A3MD	TCGA-THCA	31.0	M0	N1	Stage I	T2		Thyroid	1.0	f4bc027f-1b40-4ca6-bc88-7e9c1ac38e96	2c818449-b543-4c94-bb9f-a3bc826e3b77	960742a1-e221-4bf8-b170-4a7e3a4b17d6
tm89	174	TCGA-NC-A5HR	TCGA-LUSC	75.0	M0	N1	Stage IIA	T2a		Lung	1.0	1df39a00-527b-4218-8925-59420089415f	d693e7ea-165a-430b-88ab-73d7dbe8695e	1542a413-2bba-46cd-9eb4-a45c890aaa71
tm90	175	TCGA-HV-AA8X	TCGA-PAAD	75.0	MX	N1	Stage IIB	T2		Pancreas	1.0	44f31ab7-9518-4b29-99fd-9b1247d9d189	d308c5e2-a932-45b9-882d-d838d7ad62e4	7b90ddbd-25fc-4741-92e3-f426dec267e1
tm91	177	TCGA-55-A48Z	TCGA-LUAD	60.0	MX	N3	Stage IIIB	T1a		Lung	1.0	bae11f13-84a4-4fe3-b9e4-9d48b74896af	c147a24c-fc3b-4ac4-b686-3f77838ba995	cb99c929-7546-4ebc-908a-9da1f76b6615
tm92	179	TCGA-77-A5G6	TCGA-LUSC	66.0	M0	N2	Stage IIIA	T2		Lung	1.0	b1af869c-458d-43cb-aed9-f785a8b615b8	0f072c4d-f692-4374-94df-5ece3ebebdd7	6cf8ada5-7d3c-4697-bc46-27cdcbb57f63
tm93	180	TCGA-HZ-A49H	TCGA-PAAD	68.0	MX	N1	Stage IIB	T3		Pancreas	1.0	9e839f31-9cfb-42b7-a279-32ea4445903b	ff42b8ef-f428-4f7a-9d52-65d0d1216c02	b3aaed0a-2e8e-43d9-8987-9cc5c9f65165
tm94	181	TCGA-A2-A3Y0	TCGA-BRCA	57.0	M0	N1a	Stage IIB	T2		Breast	1.0	c5baa506-f18b-42d8-bafd-4e9b85e1d390	a39c5993-5fe9-4fc4-8a28-8e521662c49b	8e6533f0-0e2c-48a6-bf6e-05f9ce0c2efc
tm95	182	TCGA-Q3-A5QY	TCGA-PAAD	58.0	MX	N1	Stage IIB	T3		Pancreas	1.0	b8802db6-a0c5-4d4e-842e-22a91f36974b	d2f64438-cae7-4ca3-843f-f6785c9d1915	e610f82c-de28-4bfc-8eb7-d5e5a2ae7771
tm96	184	TCGA-IB-7644	TCGA-PAAD	65.0	M1	N1	Stage IV	T3		Pancreas	1.0	b1df6411-4c72-4e3f-bcdb-9b446386f4ed	4f7fd058-49b6-4f1d-9865-edb8a34a0ec9	869fcc0e-91e9-46e1-8565-bdda558fc94f
tm97	185	TCGA-B6-A0X1	TCGA-BRCA	48.0	M1	N1		T2		Breast	1.0	440bdce7-eb0c-4661-b96a-e90d10e230d6	02272fc1-b1d5-43f6-b252-1f49f5d13247	a2135418-33bb-4f0c-8d9f-7be52871f49e
tm98	186	TCGA-IB-7652	TCGA-PAAD	49.0	M0	N1	Stage IIB	T3		Pancreas	1.0	c4b1a406-6c19-4199-8cfc-076f6d785d3f	3875bd53-8290-47b0-8746-f5a8deab7111	dcf743a7-bd16-45e2-b902-f31e54e8181f
tm99	188	TCGA-E2-A15K	TCGA-BRCA	58.0	M0	N1a	Stage IIB	T2		Breast	1.0	e22bc31b-332f-45a1-b17c-c747179abe61	805a6ee1-a3cc-47db-8380-667bfa978b2b	681a81fd-a7dc-4f23-9ae4-36dab0cf0dfb
tm100	190	TCGA-E9-A54Y	TCGA-BRCA	63.0	M0	N2	Stage IIIA	T2		Breast	1.0	ddd1c3de-8266-4f56-a982-bcc20b868e90	4b7ccd36-5e7f-419e-9336-0e46b8e5c775	d6217474-7e53-4d4b-a8f5-8d6dbe6b8a66
tm101	191	TCGA-78-8640	TCGA-LUAD	59.0	M0	N1	Stage IIA	T1		Lung	1.0	169b5555-f64c-4bbd-9c07-af0c42ddb6aa	53f518b4-fcee-4fdc-bf5d-a848df1fda2c	ed21d591-7308-47db-8358-879c990a1945
tm102	192	TCGA-96-7544	TCGA-LUSC	83.0	MX	N1	Stage IIB	T2		Lung	1.0	49a41cb0-13b7-4a1d-ba2b-9e978e6c3a86	38277cdc-3037-4fda-ac25-6fdc68d60592	35fc57ef-5a05-487e-8cbe-de8186053ad7
tm103	193	TCGA-85-8288	TCGA-LUSC	70.0	M0	N1	Stage IIA	T1b		Lung	1.0	4928764c-6c45-409a-b886-b9b458d37c2c	069db4db-8a8a-49fc-9d52-bb446d044ffd	1f0635f6-ae7a-40d3-98d0-f109cadcb98a
tm104	194	TCGA-DJ-A3VI	TCGA-THCA	52.0	M0	N1a	Stage III	T1b		Thyroid	1.0	c8a329ce-da49-49b2-a9ac-bdf029e62201	8e7be7cb-2d38-44be-920f-aab29b1c1eb0	8b0daeb1-7f32-42b7-9d08-17c25e904944
tm105	195	TCGA-77-7465	TCGA-LUSC	58.0	M0	N1	Stage IIA	T2a		Lung	1.0	5db6d381-4369-4178-abee-2dea4a94f7aa	5826a9bd-075e-4a2c-903e-ada28efa4f32	98df1f11-d0e9-4e0e-b1e8-1229142ec484
tm106	198	TCGA-BH-A0B3	TCGA-BRCA	53.0	M0	N1a	Stage IIB	T2		Breast	1.0	37939d7d-074b-42b7-8d68-95a8afef4c38	faf471fb-307c-4da8-9e74-3adc6e3a12e3	370fae3b-b3f5-4c1d-a3a4-c0ef5d2603b2
tm107	200	TCGA-AQ-A7U7	TCGA-BRCA	55.0	M0	N2a	Stage IIIA	T2		Breast	1.0	fa48dda4-5b65-44fa-b0c3-b02d53d928c5	90a9807c-b04b-43a8-82d8-98bdaef947ea	61a0df49-b74b-44f6-a34d-6a86fb59936b
tm108	203	TCGA-EM-A3AO	TCGA-THCA	61.0	MX	N1b	Stage IVA	T2		Thyroid	1.0	492c1496-da9a-46ce-8925-eb71ed82cb9d	bc54662c-183e-48df-a306-d3f0d4c90470	3282d9a1-fb79-47a8-8221-d760ae14cafd
tm109	205	TCGA-AN-A0XO	TCGA-BRCA	59.0	M0	N2	Stage IIIA	T2		Breast	1.0	41e96cc6-43d5-4eea-bbd3-23fb389d5532	a4cf9c4b-bd8a-475a-9394-bda2dcc49ee9	334c79a0-6876-455a-a777-6b092b248e57
tm110	207	TCGA-63-A5MI	TCGA-LUSC	65.0	M0	N2	Stage IIIA	T2		Lung	1.0	5403fcdd-3011-4ec4-ab0d-7fbe0b49a927	cdd6b430-b0db-4374-852c-d92229522026	4eb79c6c-ba32-4fd4-9a46-f58d14832daa
tm111	208	TCGA-EM-A22P	TCGA-THCA	64.0	MX	N1b	Stage IVA	T1b		Thyroid	1.0	e24e917f-02b4-4914-8dec-204765e7ee93	e6e86e0e-b444-47f1-98a4-02c8176c9051	915c84fe-01a0-472d-838e-e32cdcaf388e
tm112	209	TCGA-S3-A6ZG	TCGA-BRCA	71.0	M0	N1	Stage IIB	T2		Breast	1.0	f9418a79-3614-41a1-8ab0-c2b4313c6fd4	da1fdaf6-bac5-4cb6-8517-fcd180a4dac2	227c8565-16c3-43af-8545-af3f10d1d5cb
tm113	210	TCGA-56-A49D	TCGA-LUSC	67.0	MX	N2	Stage IIIA	T2a		Lung	1.0	e79e25d8-4578-4e37-a740-91fba48ef40a	924514a0-f30e-4be2-bb6e-09584ee3aeed	b8867c7b-4b46-4eff-b934-46f5318ce6b6
tm114	213	TCGA-AC-A3W6	TCGA-BRCA	90.0	MX	N1	Stage IIIA	T3		Breast	1.0	99ce2ebd-7a50-4808-ba75-8626ad6d7cfd	5c12919b-d78a-4fd3-8a7e-3b82e5cbb2f7	ba17e7d9-42da-47e1-a5a0-ab82a9176f1a
tm115	214	TCGA-AR-A2LK	TCGA-BRCA	62.0	M0	N2	Stage III	T3		Breast	1.0	5d875fca-d1ff-4c08-9dfa-0f1e67dc586b	90a86c5f-be52-4974-ab24-38bc34eb7c14	4ab5e8b6-5e24-4ef6-962a-4000d5861ccd
tm116	215	TCGA-58-A46L	TCGA-LUSC	73.0	M0	N2	Stage IIIA	T2		Lung	1.0	81e567b8-f914-4714-917d-df7d79d1b406	9d6efcd6-471b-4ae5-a078-4989660c1ac1	8b697951-5ad0-47c8-b39f-8a46f914b8dc
tm117	219	TCGA-64-5779	TCGA-LUAD	61.0	M0	N2	Stage IIIA	T2		Lung	1.0	b817c1a8-7e62-423e-b7e0-eb9136fe0455	bc1a0644-aead-4d03-b373-aa73057b1156	79c71d84-c186-430d-8c5f-07f37970fb85
tm118	221	TCGA-56-7579	TCGA-LUSC	61.0	M0	N1	Stage IIIA	T3		Lung	1.0	0827512b-4fd5-405e-ba15-fb69ee8fddba	3c17fc4d-ccb1-44a0-a180-3d4086de6d58	2ac07887-95d3-416a-b480-2a4c73ca00c3
tm119	222	TCGA-E2-A1LK	TCGA-BRCA	84.0	M0	N3a	Stage IIIC	T4b		Breast	1.0	189f1a1b-96d6-4cb9-9000-001e08dca1ba	3218a509-c6fb-4c64-a1e4-1e4e9e99ba99	58941d0a-55d2-4b05-b530-19ef53396d72
tm120	224	TCGA-OL-A5RV	TCGA-BRCA	43.0	MX	N3	Stage IIIC	T2		Breast	1.0	f1dc7a14-29f1-4fe1-bc67-01e0776d6b40	103fed85-7c4e-4a54-a831-83b7a73e1028	704670b9-5b63-4027-beef-2036bfac05f9
tm121	225	TCGA-LL-A5YL	TCGA-BRCA	64.0	MX	N1a	Stage IIB	T2		Breast	1.0	0e3cf07b-2cea-4ce7-a8f0-c8dc7d3db7a7	9aedc741-69ba-4852-98d9-46650dfcb226	c4d7d33f-64d5-4e56-a308-d32b486a1026
tm122	227	TCGA-2L-AAQL	TCGA-PAAD	82.0	MX	N1	Stage IIB	T3		Pancreas	1.0	e377175c-5a94-4600-860f-e2e31fc960f5	416f58a2-9447-4066-be27-80679310b2f3	a7f91a18-f137-4038-b847-a52f4da3df4d
tm123	228	TCGA-IA-A40Y	TCGA-KIRP	60.0	MX	N1	Stage III	T3a		Kidney	1.0	a877d371-4cb0-4974-b8e2-62bee7a34920	75f04075-7aa0-4cdd-8312-c782c384e225	8b617b45-c220-4a06-9d0c-2bf800908b59
tm124	230	TCGA-NH-A8F8	TCGA-COAD	79.0	M1	N2b	Stage IV	T4a		Colon	1.0	a8f23a47-08cd-4ebd-835b-4ca4b86fe6ff	930f040a-77d1-48e0-9487-5431ae01ddfc	cab804bb-3a95-4e85-ace4-6998a2b2236d
tm125	234	TCGA-EL-A3ZN	TCGA-THCA	28.0	M0	N1	Stage I	T3		Thyroid	1.0	1cb52e17-a484-4891-8593-56683e029e9c	f7142097-ae2d-4eaa-a607-9d414eb6ab7f	85ea4c00-72d6-44b9-92f5-6644f51faa27
tm126	235	TCGA-F2-A7TX	TCGA-PAAD	77.0	M0	N1	Stage IIB	T3		Pancreas	1.0	715a5638-c83d-4beb-9caf-f01047ec7a81	3ff56278-67a6-419d-84c7-be2dd75c7193	e44c1480-1961-4148-acb0-ad5207c6cf0f
tm127	236	TCGA-AO-A1KT	TCGA-BRCA	78.0	M0	N1	Stage IIA	T1		Breast	1.0	23304266-b28c-4ff2-8dcf-bb18f56417b4	c2ed303a-91d2-4b30-ac79-8928b0dcb22a	472a49a4-8b5e-4933-8d5b-ecb4e1c9319e
tm128	237	TCGA-AR-A1AL	TCGA-BRCA	60.0	M0	N1	Stage IIIA	T3		Breast	1.0	8e475a5c-0a90-4c31-a472-b1ae0946633d	6e1f1f80-3e3e-4e69-a608-87a7ad782496	2a6c9b7a-3440-443f-abd2-e9e67a1dbdb7
tm129	241	TCGA-F2-A44G	TCGA-PAAD	79.0	M0	N1	Stage IIB	T3		Pancreas	1.0	580badbf-e323-43fc-b783-e89b52302d3b	2dea3f0c-69b5-45cc-9c27-9963188277f4	4530e331-899c-4864-be06-13fe32e3734d
tm130	243	TCGA-BH-A0H7	TCGA-BRCA	65.0	M0	N2a	Stage IIIA	T1c		Breast	1.0	15f5f60a-13f0-41a2-8711-171d19c2903a	c6414a2b-04cc-42aa-8151-c2eddc91c1b4	298bc93c-2450-42f1-a841-2a5daf4511e4
tm131	244	TCGA-55-8512	TCGA-LUAD	41.0	M1b	N1	Stage IV	T1a		Lung	1.0	c7ee3fa6-4a2f-4824-a098-91ce6c1223c3	3fdae8f1-b7b9-4225-a3c4-46f893329afc	034ddf29-0552-44b9-97b4-b9a9a38b6ca0
tm132	245	TCGA-FB-AAPS	TCGA-PAAD	62.0	MX	N1	Stage IIB	T2		Pancreas	1.0	1bccd28f-ef99-486b-b191-e07c17185d57	507961c1-27bb-4036-9562-d4c1abb22edd	47b4e305-8e10-4334-a01c-408637899300
tm133	246	TCGA-75-5125	TCGA-LUAD		M0	N1	Stage IIB	T2		Lung	1.0	f93cc1fb-b3d9-4b1e-94bf-54e40b505b34	ef918da2-a915-4c39-a1ff-80f1e725b9d8	f9a240b4-fed6-49c8-9de5-1ccc8f2c9dc3
tm134	248	TCGA-BH-A0E0	TCGA-BRCA	38.0	M0	N3a	Stage IIIC	T3		Breast	1.0	7882ff91-e415-48ae-9151-26b55f1cfc57	55073dff-557e-45e7-92a5-754c2a041c07	e72a0417-0c4a-44e7-8caa-bcadbac0ac1a
tm135	249	TCGA-EL-A3D6	TCGA-THCA	51.0	M0	N1b	Stage III	T3		Thyroid	1.0	106f99e1-ae59-4781-ba14-aa196f007571	8608a7fa-a1a9-4aea-aac2-58810e33a975	032c243f-b5d9-44a3-9457-1722ea30146b
tm136	250	TCGA-ET-A2N0	TCGA-THCA	51.0	MX	N1a	Stage III	T1b		Thyroid	1.0	0016a232-4573-4e00-afdc-7b4144101ef9	113f9eb0-39a9-42c1-bdc4-e33154ac2813	39a7efe4-09b2-49f5-9848-6a41453fe214
tm137	251	TCGA-HZ-8005	TCGA-PAAD	81.0	MX	N1	Stage IIB	T3		Pancreas	1.0	9043ee18-45f4-483e-91c2-b8dd175ac703	d673fed7-c8e8-4667-baf3-ead2cc24d924	456364b1-10d6-4b3f-a839-8abe70b8725e
tm138	254	TCGA-BH-A1F0	TCGA-BRCA	80.0	M0	N1c	Stage IIA	T1a		Breast	1.0	0525bcb6-d206-46c8-b37d-b9b7cc90fef6	309b6af3-f933-4c6f-9645-f58f95c22f5b	ea40a3e9-301b-49cf-aadc-7b00f6fdb626
tm139	257	TCGA-EL-A3CM	TCGA-THCA	64.0	M0	N1b	Stage III	T3		Thyroid	1.0	0e28db41-20f8-4fd2-ab9a-8f19eded609b	c7b5b164-e6f6-4155-8beb-b2b9f0f25170	9fc6ea36-5e29-45de-9897-d33a103821d7
tm140	258	TCGA-75-6212	TCGA-LUAD		M0	N1	Stage IIB	T2		Lung	1.0	bb5264e1-0dbf-4b28-9fbe-0a8602c13369	b10fde5f-c05d-430f-a989-3adac013624b	6661012a-3fc1-4918-a787-76cdd8b9e35c
tm141	260	TCGA-2J-AABV	TCGA-PAAD	74.0	M0	N1	Stage IIB	T3		Pancreas	1.0	483e03f9-4112-4a4f-9b1b-c6330c4d7527	040de565-ea4c-4e27-87c0-f1f86c4de367	da0ea07f-ebce-4ea3-90d2-b405d8c947da
tm142	261	TCGA-G4-6299	TCGA-COAD	69.0	M0	N2	Stage IIIC	T3		Colon	1.0	f7615b8b-ab4b-47cc-9f55-c15c0cdc3e72	053995b7-ed42-43c6-af71-e8941e5d1589	fd817dab-ee50-43c6-b29f-bf93f9cc8393
tm143	262	TCGA-56-8625	TCGA-LUSC	66.0	MX	N1	Stage IIIA	T3		Lung	1.0	a79328d0-1da2-4a72-a319-2badd03985e3	845addbb-234b-4c13-8694-1f1df42b60de	5c0bc4ae-5cd1-452c-ba95-9ba91d5783f1
tm144	264	TCGA-Q3-AA2A	TCGA-PAAD	64.0	MX	N1	Stage IB	T3		Pancreas	1.0	b26890fb-cbd6-4dc0-8f3f-cca025a61225	6c0b5397-e930-4c00-8129-d3a587ef38c9	d5b20b2b-05b5-4fb9-a08d-72fa30e051fd
tm145	265	TCGA-KS-A41J	TCGA-THCA	28.0	M0	N1	Stage I	T2		Thyroid	1.0	57403c9e-ad44-487b-9897-3d2e689bbbc7	503900a7-f5ed-4b5e-a87a-3a62648aa939	ed807822-ea40-4b67-8629-4669cca6c866
tm146	270	TCGA-Z7-A8R5	TCGA-BRCA	61.0	MX	N1a	Stage IIIA	T3		Breast	1.0	ee447251-5c90-426f-a0c7-bd2041189761	c616e800-1fb4-4ec4-8e7d-e67802aa7aad	4b88aa5c-8d9e-4bfd-bfed-6654eb6b292f
tm147	272	TCGA-E9-A1RE	TCGA-BRCA	74.0	M0	N2	Stage IIIA	T2		Breast	1.0	d889e5ea-58f5-4d2f-ad1e-6ab5d3217642	b02a8b2f-77de-4d87-b23a-78105625f86e	a600a98f-4148-4a13-972b-e6bc0f9bfcfa
tm148	273	TCGA-AR-A24U	TCGA-BRCA	47.0	M0	N1	Stage IIA	T1		Breast	1.0	7af23ba7-e5bf-41b9-b91f-5709321dadb7	41844669-31bb-4cdb-9f62-aa03f2e86287	38cc752f-df6f-4f43-b977-615cdf2779f0
tm149	274	TCGA-BH-A0HK	TCGA-BRCA	81.0	M0	N1	Stage IIB	T2		Breast	1.0	25c20f52-1031-4cd1-a9ed-4b2049b01a3e	2f4c0bf9-0285-4e8c-bf68-f118049d2f58	b2c405d0-0bea-449e-80be-b6779c1540d3
tm150	276	TCGA-AC-A3W7	TCGA-BRCA	66.0	MX	N1a	Stage IIB	T2		Breast	1.0	be10214b-9a03-4556-b28b-5775028c782b	73eaa365-a2fd-415f-a954-6f9ac25f4a74	a65cfffe-590b-4438-85be-a2afa33c2731
tm151	278	TCGA-EL-A3GS	TCGA-THCA	37.0	M0	N1	Stage I	T3		Thyroid	1.0	f9bfb551-8f7d-4f61-ba7a-2c4bd0e69656	4f795495-7db3-44e0-b3bd-b22497dd7fe6	589d2c1e-9dc2-4955-82bd-797163c4f29b
tm152	280	TCGA-MK-A4N9	TCGA-THCA	41.0	M0	N1	Stage I	T3		Thyroid	1.0	89a56484-ba2a-420d-81c2-9f9e3f09e206	cb0f924a-3ad8-4d56-a175-c96016a8aae7	fca6eeb2-5d86-41ec-bae9-e3f56b4a6c4a
tm153	281	TCGA-DJ-A4UP	TCGA-THCA	15.0	M0	N1b	Stage I	T1b		Thyroid	1.0	76a42daf-ae14-4654-a64d-b42d4a6524d4	8f807bca-2aff-4c75-bfa1-0f9a345f9469	9b9b9208-9fa8-4e9e-bb8e-083b1d0c3837
tm154	283	TCGA-EL-A3CR	TCGA-THCA	78.0	M0	N1b	Stage III	T3		Thyroid	1.0	309a1209-99af-415d-b877-1b98b2168cd3	f0efbea2-ccd5-4890-af19-dd3e2e71f8c8	2ca798c8-a265-48dc-9df0-4965d9043d89
tm155	286	TCGA-H2-A2K9	TCGA-THCA	25.0	MX	N1b	Stage I	T2		Thyroid	1.0	194d9f45-8799-4b9c-a2ff-fc3c87e03ed0	1b8516b6-50ed-4da4-8551-9c62d1ef0d44	63f7740f-2845-4515-a3a2-769d9ee13a5c
tm156	289	TCGA-G4-6303	TCGA-COAD	54.0	M1	N1	Stage IV	T3		Colon	1.0	6e5674d0-9fae-4eff-9a46-ba1143f3dcf4	13907332-8bce-454e-a5b9-da9e2e3156cd	b43a1b09-3173-4865-ba64-8f00b5a2f236
tm157	291	TCGA-AM-5820	TCGA-COAD	59.0	M1	N2	Stage IVA	T4a		Colon	1.0	9c1722f7-0125-48c9-9951-71d7729d951a	ea615b34-805e-43bc-b88c-2974129fe3bd	f76a201a-b5bf-47a2-b816-84205f8e9f22
tm158	293	TCGA-B6-A1KN	TCGA-BRCA	57.0	M0	N1	Stage IIIB	T4b		Breast	1.0	235a9719-23a6-48b5-bbb1-248dbec23a35	fbb80db9-04d6-4cea-838c-f5ed7523cbdd	15141cf5-b725-4827-99e1-c587775129a3
tm159	294	TCGA-HZ-A49I	TCGA-PAAD	77.0	MX	N1	Stage IIB	T3		Pancreas	1.0	3946d6e3-4460-43f8-9c1b-defceee3fe4f	7a586c15-f819-4ec7-b849-1fd03ff1f4bb	fec18e71-4edd-4103-834c-e3652b6cfaf4
tm160	295	TCGA-DJ-A4UQ	TCGA-THCA	60.0	M0	N1b	Stage IVA	T3		Thyroid	1.0	b973b187-d901-4fdc-96ad-37b5150972aa	28349a24-3f0a-415e-9471-77bf495ddcb3	7400914f-e190-458c-925c-52732ba12b10
tm161	296	TCGA-BH-A0DI	TCGA-BRCA	63.0	M0	N1a	Stage IIB	T2		Breast	1.0	0e56b380-a3d6-4e81-8299-9f8a62330d7b	1940f594-40c2-474b-8fee-97964e8e7b04	e9cd5119-8b53-42cb-970c-5132b71a4249
tm162	297	TCGA-D8-A27T	TCGA-BRCA	53.0	M0	N3a	Stage IIIC	T2		Breast	1.0	d880fcce-ad8a-4402-911c-11129d2225df	ba932456-6e8f-4ab6-846c-356b1fd28dab	7b14ae27-09ae-4270-863b-f4ae60352862
tm163	298	TCGA-G4-6293	TCGA-COAD	49.0	M0	N1	Stage III	T3		Colon	1.0	df89fa3d-9988-495e-836a-8306b66585a3	902b3019-011b-40ce-9e8a-08ea9663927f	78a34e4e-b962-4c33-a5d1-b07288d3960a
tm164	299	TCGA-BH-A0GZ	TCGA-BRCA	62.0	M0	N1a	Stage IIA	T1c		Breast	1.0	1c74a1ed-8000-4dc0-970f-03831ca5e167	ce697552-addd-4088-adab-f69c7b4e5219	9b661427-5f0e-400e-9d75-7e178520b1c2
tm165	301	TCGA-44-5643	TCGA-LUAD	53.0	M0	N2	Stage IIIA	T2b		Lung	1.0	db07bd22-cf7a-4504-9491-1bdeb1e14339	00f40094-14f0-4cb5-a8ee-8d413ce9c4a2	6d275a1c-a8e3-40b4-8758-69d85a31f0a7
tm166	306	TCGA-D8-A1JN	TCGA-BRCA	80.0	MX	N3a	Stage IIIC	T3		Breast	1.0	4f89dad8-a12e-47d2-a7d9-c1b90f1bd61b	cb8620e5-67b0-459c-8ca8-5359ab053eec	33869a2e-6a8e-4438-870e-30858c3ae3a9
tm167	307	TCGA-DJ-A3VA	TCGA-THCA	39.0	M0	N1a	Stage I	T1b		Thyroid	1.0	793641ec-1c27-45f0-80cb-01a2e0d70d05	4b91008f-8e2b-4819-a154-e4df2855ff14	874431ad-ab24-4814-9e32-5c0d1774dd4e
tm168	308	TCGA-A6-5667	TCGA-COAD	40.0	MX	N1a	Stage IIIB	T3		Colon	1.0	68917e07-a850-4ebb-9ae8-9044cccd023c	52dbbda1-c7f4-4d2d-8666-609794f1e6b1	984d4208-f3d3-4329-bc3f-e5f0a55dfca8
tm169	310	TCGA-F4-6461	TCGA-COAD	41.0	M0	N2	Stage IIIC	T4b		Colon	1.0	2d8aabfb-62cf-4113-8baf-948d1cdc8712	37dbc19d-df06-4fbc-bf94-cc5fb8310074	3fcf1a7a-12fa-4ee8-adf0-93dcd9f6fab8
tm170	311	TCGA-EM-A1CT	TCGA-THCA	76.0	MX	N1b	Stage IVA	T1b		Thyroid	1.0	f9d1c810-f790-41b3-8535-3ffd26569c30	5b24589a-c15c-4d6a-ab27-ca6ee8c0c68e	b42c2992-b42b-4efe-8ead-02e959a539e5
tm171	312	TCGA-86-8279	TCGA-LUAD	46.0	M0	N1	Stage IIA	T2a		Lung	1.0	5dd8168d-fe35-4a32-8520-1deaef953b10	39740ce0-a7a7-4192-85be-089824040f6f	956771eb-bb33-4c40-9656-7f80183329cc
tm172	314	TCGA-A2-A0YH	TCGA-BRCA	53.0	M0	N2a	Stage IIIA	T2		Breast	1.0	f6392b6f-24d9-4768-8269-c7c647f8ff8c	cde83227-7654-463b-8a5e-2daee4a6ba0c	6e37de2e-dab5-4182-9bf1-23ae4230bc3d
tm173	315	TCGA-EL-A4K4	TCGA-THCA	33.0	M0	N1	Stage I	T3		Thyroid	1.0	8ebddf5c-ef04-4bad-aec0-85c37a10ac3f	fcd3762f-b00f-479d-872c-8fd61d9dd69e	0ad0792e-b4fb-4e1d-95b0-11e995d9f47d
tm174	319	TCGA-EM-A3O3	TCGA-THCA	83.0	MX	N1a	Stage III	T2		Thyroid	1.0	0e554902-e3ec-400b-82db-b2514ae50b99	a9867ef6-a932-45d8-8b54-26b244f0cb70	882c91dd-cd1c-47f2-9875-d7be26771598
tm175	320	TCGA-L9-A5IP	TCGA-LUAD	40.0	M1b	N2	Stage IV	T3		Lung	1.0	04778fc1-a821-4029-a383-d88e711f3bee	3dd56595-1346-4e6e-9b1a-1af9e4f13cbd	2c830ceb-c805-4410-b40d-115f5149f417
tm176	321	TCGA-F4-6460	TCGA-COAD	51.0	M0	N1	Stage IIIB	T3		Colon	1.0	17d28300-aacf-4723-b21a-87c1fea5d6d1	d1fe6ead-89ee-4818-ae26-af8f65e7bb87	8a1345d0-300f-49ad-bec6-68ab7df88126
tm177	322	TCGA-E2-A1LL	TCGA-BRCA	73.0	MX	N2a	Stage IIIA	T3		Breast	1.0	1b98fd3e-d3e3-4ecc-9fe3-02600177efed	32c852b7-57ae-4665-b740-f832d44c1280	dea38cdf-ad2e-4b94-9e3e-22d97d8f849e
tm178	324	TCGA-FB-A78T	TCGA-PAAD	71.0	M0	N1	Stage IIB	T3		Pancreas	1.0	f253cd32-9c55-4541-8c6c-5e4a1db99ee1	9e309dc2-dd39-4337-aab3-68e85bcf7877	b3c1d259-0817-4af5-9095-2a6fb5a81ff6
tm179	325	TCGA-J8-A4HY	TCGA-THCA	68.0	MX	N1b	Stage IVA	T4a		Thyroid	1.0	753da851-1965-4631-97d6-155134a05629	fd5f6d9f-50ec-428f-800e-2e9f0a7a6cbc	8876b232-588b-46e0-a6d7-fc065488e5c6
tm180	326	TCGA-D8-A1XL	TCGA-BRCA	34.0	MX	N1a	Stage IIB	T2		Breast	1.0	fed0a382-2eee-4acc-af00-53a9fdcd2a61	599bed2e-c2ff-4dbb-8645-bfaa50d7a5aa	f029f41d-abd4-4282-b312-359b21fe88d4
tm181	328	TCGA-BH-A0BS	TCGA-BRCA	55.0	M0	N1c	Stage IIIA	T3		Breast	1.0	17b87e41-8f42-48d8-90f8-d2c9b8553481	2bc128cd-c924-490d-b9c3-d4f4ccdc8f8b	cf7a2606-ddbd-4ffc-a2af-7af7c5fd1ed4
tm182	329	TCGA-EM-A3FR	TCGA-THCA	55.0	MX	N1a	Stage III	T2		Thyroid	1.0	13dcbf34-4c64-4919-bc1e-e9f0636e6bc5	83ad3681-82ad-4fb8-9d5f-350925574a56	81b15caa-2858-4482-8c11-e60593e16864
tm183	330	TCGA-AA-3712	TCGA-COAD	65.0	M0	N2	Stage III	T3		Colon	1.0	1035f31d-080e-4a79-ada7-6637ed571ee3	1e9a6b05-056f-4e89-9656-e2d2dd59ddde	4600c975-d6d1-4e52-887a-6a2082abb695
tm184	331	TCGA-S3-AA12	TCGA-BRCA	82.0	MX	N1a	Stage IIIA	T3		Breast	1.0	c7f1e894-f50d-437c-ad42-4a35f531c795	88962ea5-7761-4a8f-bba6-3a63662af1a3	faf881ea-0428-42bc-89bb-98a4de87da20
tm185	332	TCGA-NJ-A4YI	TCGA-LUAD	87.0	M0	N2	Stage IIIA	T2		Lung	1.0	0b73f593-b6e8-4897-9b9b-f09e65e436b7	93229a19-75b4-4a97-9843-a94ad4b5679c	3e153723-1c5f-46a0-9753-c432b6a95098
tm186	334	TCGA-AY-6196	TCGA-COAD	47.0		N2b	Stage IIIC	T3		Colon	1.0	2213ea96-985f-46e9-8f5b-b26f2cc0df71	28414012-521d-4555-b87f-534fbfb9bc61	3f90dc56-ed43-483b-806c-5dcc198107fd
tm187	335	TCGA-HZ-A4BH	TCGA-PAAD	75.0	MX	N1b	Stage IIB	T3		Pancreas	1.0	439c7ab0-445d-42e7-8be5-144db4245626	cb7fb0b1-037c-4f1b-bf37-b1df2c09f318	a83374eb-eb73-4c7d-8072-156651f8c3d8
tm188	336	TCGA-A2-A0YD	TCGA-BRCA	63.0	M0	N0 (i+)	Stage IIB	T3		Breast	1.0	5030e484-7981-462f-b78d-9fdf1a8531c5	4fe27049-d2af-4e74-8fe6-54d6bad5f1ae	37b33742-2cdd-4cb0-8d21-fb432699ec52
tm189	338	TCGA-D8-A1XZ	TCGA-BRCA	81.0	MX	N2a	Stage IIIA	T1c		Breast	1.0	621b0997-70e5-415b-8d8c-1e5f90d0d4aa	021c1079-09e2-4e73-889c-f2153f10fbac	76eccdbe-cbc7-4b03-a2cf-8ca852a431b6
tm190	339	TCGA-ET-A40T	TCGA-THCA	26.0	MX	N1a	Stage I	T2		Thyroid	1.0	5f47f109-e8c5-4918-9dca-0cc50597e64f	13fa418f-15d1-48cd-9816-f0b3a6224099	4ef3102d-67b0-4faf-adfc-54592832a0fd
tm191	340	TCGA-AO-A12E	TCGA-BRCA	51.0	M0	N0 (i+)	Stage IIB	T3		Breast	1.0	afedbcf7-d427-4371-9c2a-f349b03de522	3774e733-2fd7-40f7-a909-b30b13c033aa	efc3068f-4369-4eb2-a1b5-084152a59815
tm192	341	TCGA-DJ-A2PR	TCGA-THCA	27.0	M0	N1a	Stage I	T3		Thyroid	1.0	39fb82e8-6aab-44a6-9e26-3a3ccc1fb98c	2f99b9de-8fa0-4024-9dcc-05c824b2e34e	021788c4-5c8b-495c-a940-8613b1b599ab
tm193	342	TCGA-A7-A13F	TCGA-BRCA	44.0	M0	N1a	Stage IIIA	T3		Breast	1.0	9c87ef50-5854-4f69-820b-9e0b4d46c982	5d1e483e-e376-4bad-badd-9b391515f90b	d3110f8a-4e5b-44d8-9ddd-d12c39227eef
tm194	343	TCGA-E2-A1IE	TCGA-BRCA	61.0	M0	N1	Stage IIB	T2		Breast	1.0	02e08315-4d34-421c-acc0-129b1e1de38b	93467e1c-cf13-46c9-869f-c15979a9e13e	03086494-def3-4c24-98ed-20f9936f8a6e
tm195	345	TCGA-A2-A3KC	TCGA-BRCA	55.0	M0	N1a	Stage IIB	T2		Breast	1.0	cc12e7a8-e384-47f5-94b8-3e472925cc87	4aa06ce8-be01-4cf1-9336-b09f0cac15d0	7accef28-ac89-4719-b6fb-27f1c3a6ce85
tm196	351	TCGA-DJ-A3V9	TCGA-THCA	50.0	M0	N1b	Stage IVA	T2		Thyroid	1.0	096e12ca-b2e4-49ce-b0b8-b1acc24fbd7c	d5b5c6e1-46d9-4733-a770-426a97d9aa5e	c9ea7371-f4ad-4de0-a797-8a38f8d0bb79
tm197	355	TCGA-A7-A13H	TCGA-BRCA	61.0	MX	N1a	Stage IIB	T2		Breast	1.0	270356b5-f258-49b3-a850-16ea88ec6c76	a1511b08-e6ad-403a-830f-0752c8168598	6ac4c95d-3b8c-40cf-b3f0-df1d1141e6d4
tm198	356	TCGA-E2-A1L6	TCGA-BRCA	44.0	M0	N1mi	Stage IIA	T1c		Breast	1.0	82004d79-07d3-4a01-b266-4d36353ba561	3d8d7f4c-c3f2-4677-a783-42b05d0101b5	488463f4-4f97-4aed-b080-77e20b03502d
tm199	357	TCGA-A2-A1G0	TCGA-BRCA	49.0	M0	N1a	Stage IIB	T2		Breast	1.0	ef3ba95e-2251-43a6-8910-2bdfb02d22be	c7a5dc3a-2003-456e-ba63-060201e11363	bafede8a-a8fd-4b4a-a848-e1636fbd2c26
tm200	358	TCGA-2J-AAB8	TCGA-PAAD	71.0	M0	N1	Stage IIB	T3		Pancreas	1.0	3af1813a-c75f-45d8-8289-d19e6979f919	4e2a2705-9022-48a7-8f56-94f96b244237	136798a6-1095-44ab-86bd-b2fbf44c26fc
tm201	364	TCGA-ET-A25K	TCGA-THCA	36.0	MX	N1a	Stage I	T2		Thyroid	1.0	6cb2a2d3-03a5-4eae-993c-b55d3f1be8c9	e40ee30a-b6a4-4e3f-a166-b0e1e487cd3f	0d8cd0c5-514a-407d-93da-5b7735cd253e
tm202	365	TCGA-62-8398	TCGA-LUAD	55.0	M0	N2	Stage IIIA	T2		Lung	1.0	76cc364e-8214-4a17-8083-9ea80e74c400	51744a93-d5eb-4cc4-bade-b04e286e352c	d47fbff6-6390-4393-ac49-033ddbfd899b
tm203	366	TCGA-HZ-7919	TCGA-PAAD	52.0	M0	N1	Stage IIB	T3		Pancreas	1.0	f624a728-7487-4621-8453-ee758398b506	7ba51fe2-5c9f-499e-8468-07d5dc1b1e9d	a80547b1-faa3-4369-9a00-57bf0d6c5b8b
tm204	368	TCGA-FE-A236	TCGA-THCA	33.0	MX	N1	Stage I	T2		Thyroid	1.0	d6bec250-7415-42b4-8e01-e5958e243b53	9020b5ba-ec10-4e8b-bf35-1b136839c697	9f3cdb9b-ff53-470a-9fc4-2b473b7c5f3c
tm205	371	TCGA-93-A4JP	TCGA-LUAD	64.0	M1b	NX	Stage IV	TX		Lung	1.0	de82c428-0b33-48e0-a337-42ac0a434a24	7cb68730-40fd-4152-b47c-cfce12b00e2d	cfa0bdf2-1f05-454a-99ee-f928faa74ec9
tm206	373	TCGA-E2-A3DX	TCGA-BRCA	43.0	M0	N3	Stage IIIC	T2		Breast	1.0	11631339-f447-4b28-97a8-3c7c6ccbc843	9d6ae543-b48f-4c0c-b1cf-073583c240ed	a0b944b5-96f8-4c9a-83c5-71ccc234ef5d
tm207	379	TCGA-IB-A5SS	TCGA-PAAD	64.0	M0	N1	Stage IIB	T3		Pancreas	1.0	cdb957f0-34d9-4db5-81a4-fb8c07eebb6f	1533ae05-c014-40b2-b5dc-45efbc8f8d56	5600e0d7-88d9-4f30-b32f-99e064a519fd
tm208	380	TCGA-63-7023	TCGA-LUSC		M0	N1	Stage IIA	T1		Lung	1.0	df540788-5785-41f3-a43e-398aa9067664	8f875fe8-5be0-43f8-946d-cd67fd2390af	6c574043-af67-4324-bbda-9b7dfde9430d
tm209	382	TCGA-IB-7889	TCGA-PAAD	85.0	M0	N1	Stage IIB	T3		Pancreas	1.0	284c58ee-b128-4d55-911c-1207d003ce52	61c8d456-9180-4cc8-944c-2c73596f7cf0	ad2b02ff-ffe5-4cd6-8609-7443eb3c4b95
tm210	384	TCGA-75-6214	TCGA-LUAD		M0	N2	Stage IIIA	T2		Lung	1.0	ef2621f5-ec61-42ee-879f-9d7615372a5e	e912301f-a78f-40c8-b537-42a714bc3f7e	6f012636-9128-44cb-8170-c1ff8dca5ef8
tm211	385	TCGA-A6-6137	TCGA-COAD	55.0	M0	N1c	Stage IIIB	T3		Colon	1.0	87a262f1-f67f-4c26-ad37-9f8b7b72fc97	1abc9d10-c964-47cc-9a95-c0d2acd837ec	fc14a20c-7c24-4235-8fad-f802355771bc
tm212	386	TCGA-BH-A0BC	TCGA-BRCA	60.0	M0	N3	Stage IIIC	T2		Breast	1.0	de6f1503-33d7-4f86-b835-bdffba7ea4e3	c8959157-ff8f-45fa-ba3a-472c7d54461d	1a002c7e-3b49-46f0-9585-18d081f46ca6
tm213	387	TCGA-BH-A28Q	TCGA-BRCA	46.0	M0	N1a	Stage IIB	T2		Breast	1.0	7afb1455-c2b6-4ae2-95ec-682ae7df34a2	115aa0dd-399e-44b2-95bc-d7cb0e48eb30	8d55793d-5000-4e34-83a0-1694e768385a
tm214	390	TCGA-55-A48X	TCGA-LUAD	63.0	M0	N1	Stage IIA	T1b		Lung	1.0	b06a3383-3a16-4f91-91c4-71cad60dae4b	2966dc66-47d5-41d2-bebf-e92e33a410bb	faea0407-fa80-4561-b5d5-8bd9a8312c19
tm215	395	TCGA-2J-AAB4	TCGA-PAAD	48.0	M0	N1	Stage IIB	T2		Pancreas	1.0	127d29e6-393d-40c7-8c55-1ef072e3a525	833ed0ce-9b74-411e-b069-60c14aff6032	36c2f990-bfdd-49cc-8caf-5f9cefc35dab
tm216	396	TCGA-44-6774	TCGA-LUAD	56.0	M0	N2	Stage IIIA	T1		Lung	1.0	3cd897bd-893e-4497-b9a5-56141816cff4	e118ea13-281f-4703-a813-de67b941220b	03a635d5-bd6b-489b-ad60-b2d920af9fe6
tm217	397	TCGA-05-5423	TCGA-LUAD	65.0	M0	N1	Stage IIB	T2		Lung	1.0	b0dc4a18-3099-46fc-a518-9e411c6c15f3	bc310026-9bb1-4f4c-966c-ea5e7045646a	bd3fdcd8-21bc-46fa-abad-189c23e21f34
tm218	401	TCGA-D8-A1X9	TCGA-BRCA	66.0	M0	N1a	Stage IIB	T2		Breast	1.0	3728cb73-4a8a-4392-8140-f027ad876cf2	bcba6fcf-8204-40fe-86dd-9e7bb926fc90	14c3ac3d-99d6-4254-a150-dbc06c76a06d
tm219	403	TCGA-EL-A3N2	TCGA-THCA	24.0	M0	N1	Stage I	T2		Thyroid	1.0	27ba0738-4e31-4fe1-8615-3eea5767717e	11a32a82-9c1b-441f-87c5-099f0ba1c92e	89b31257-9d81-4975-acd1-ea889c65edb1
tm220	404	TCGA-86-8055	TCGA-LUAD	79.0	M0	N1	Stage IIA	T2a		Lung	1.0	9bdba133-a1e0-4482-add2-af6493ebdbe5	cfa1ce40-346d-4da4-8d29-32276f505b6f	69a75aac-a1f6-4528-97d4-4952187a7f29
tm221	407	TCGA-E2-A1LI	TCGA-BRCA	57.0	M0	N1	Stage IIB	T2		Breast	1.0	b0cc3c29-89fe-4010-8f56-137f2b897bce	382ff220-7be3-450b-8517-68a359717240	92b3f3c3-7564-4b21-8a1d-f8e447192d0b
tm222	408	TCGA-IB-7651	TCGA-PAAD	64.0	M0	N1	Stage IIB	T3		Pancreas	1.0	40f2771e-e140-46ed-b472-91c0233e6528	836b3e1d-71c7-489b-9817-614ffef4f49b	cec4df34-b210-4453-8440-9f9534280054
tm223	410	TCGA-EW-A1P8	TCGA-BRCA	58.0	M0	N3b	Stage IIIC	T2		Breast	1.0	c15e9ead-0373-486e-a99b-26b96bd3ccc4	bd344406-f57f-4603-84a8-c92f82f2f6e8	33cf6334-98ef-48be-bb24-b0995a297c15
tm224	411	TCGA-OL-A66I	TCGA-BRCA	36.0	MX	N1mi	Stage IIA	T1c		Breast	1.0	3f44f7ab-7299-4b8e-b2b9-16ed5291e727	2bcfd3e8-3a57-4fd8-a870-cf7353102da8	cf7b94b6-d0f9-43d3-8172-a11a60f755d1
tm225	413	TCGA-AY-6386	TCGA-COAD	66.0	M0	N1a	Stage IIIB	T3		Colon	1.0	3761f40c-f3ec-4719-acae-4404d8f9d1db	7b135caf-4157-46fe-8024-f1f91c968ae5	e9b61d30-2640-4ee3-a048-8bc3d52e8177
tm226	415	TCGA-55-6982	TCGA-LUAD	79.0	M0	N1	Stage IIB	T2		Lung	1.0	5c32fbb8-55ee-4bc9-a0db-d8ac0b04bdc4	6f556df2-994c-4604-a06d-97fe8d200d83	776b73ea-761c-40b0-9a8c-246f488d8691
tm227	416	TCGA-96-8170	TCGA-LUSC	75.0	M0	N1	Stage IIA	T1a		Lung	1.0	4b8994c3-c922-4929-9ffd-eb47a6193a68	5da64c54-b442-4e82-bd4a-b605aacbf072	72720e7e-e20c-4d00-9c05-ad9762f93b31
tm228	419	TCGA-AR-A1AU	TCGA-BRCA	39.0	M0	N2	Stage IIIA	T2		Breast	1.0	2377e521-919f-4f6f-b426-ddc993775597	85f40e06-5eb6-4487-8115-b13827276362	13ae8b89-3c88-4f38-9344-600bb538c3bd
tm229	420	TCGA-68-7755	TCGA-LUSC	60.0	M0	N1	Stage IIA	T1b		Lung	1.0	6bdd52ac-51c5-4f43-bf2c-95ee11367727	34ebebd7-b0f3-4c7f-9409-8f96d8646bcb	c02096d2-3cb9-49ac-8efe-3d1b94272914
tm230	421	TCGA-DJ-A3UQ	TCGA-THCA	45.0	M0	N1a	Stage III	T3		Thyroid	1.0	5645fae7-1a04-4c66-9b76-4fd899868dc5	e443aaed-66cc-4e3f-ba64-a7aa9f541ea0	ced9b32d-d1b6-4663-b396-2b27f7a958e9
tm231	422	TCGA-50-5930	TCGA-LUAD	47.0	M0	N2	Stage IIIA	T2		Lung	1.0	df504497-a30e-4a11-a62f-dcb46e741dfb	94a24124-a91b-42bd-a499-90d485df43c6	e71b9305-0bb8-4c70-a423-80593ffb7e82
tm232	425	TCGA-AO-A0JE	TCGA-BRCA	53.0	M0	N2a	Stage IIIA	T2		Breast	1.0	7f1cbb4f-aecf-42be-91cc-fb35d03447df	5e43e507-60bc-44c7-b5d9-6f71687c7326	8abc5009-99c6-4fe7-b19b-ee69eb3e6ad5
tm233	427	TCGA-AR-A2LH	TCGA-BRCA	55.0	M0	N3	Stage III	T3		Breast	1.0	f7e414a0-c2ca-40c7-a7a0-282d80247fa0	20392c19-b2cc-4668-afca-66e13bda56d1	a0248c6f-6544-46af-82a7-0f6b43d66c81
tm234	430	TCGA-56-7223	TCGA-LUSC	66.0	MX	N1	Stage IIIA	T3		Lung	1.0	6b3887e7-fbf3-402a-bd2d-895ad964dfbe	90663ae9-c981-441b-8006-c790027297d4	53e9ed70-4009-4080-b16f-e3e44b0a9df7
tm235	434	TCGA-95-A4VN	TCGA-LUAD	62.0	M0	N1	Stage IIA	T2a		Lung	1.0	d84121c5-5421-43a4-825a-40f357ecc97b	346c8893-4181-4256-9469-03d35221ddec	7e7e2fcf-b934-4665-84f3-d5ac0175e7ad
tm236	435	TCGA-LD-A74U	TCGA-BRCA	79.0	M0	N3a	Stage IIIC	T3		Breast	1.0	478a40b1-0f88-401d-92b6-4b58b2c56798	83c4f129-3791-4a51-a28f-ff804e67097d	f156c53d-70c5-49c1-94b2-7fd934676eb8
tm237	436	TCGA-D8-A1Y1	TCGA-BRCA	80.0	MX	N1a	Stage IIIA	T3		Breast	1.0	a6f9b537-d843-4181-9ba8-712c44986581	3454b9c8-42a7-4c91-bf22-c71d59b3f33f	4413af73-e358-41bb-a767-6a4300f18f4b
tm238	437	TCGA-IM-A4EB	TCGA-THCA	37.0	MX	N1b	Stage I	T3		Thyroid	1.0	3c070a7f-552e-4b81-93d9-1279f8828abb	644230a8-cbc4-48ee-98e7-36ad9af11924	b1a7bdcd-0e21-45a6-adde-b811df7c5b76
tm239	439	TCGA-LD-A66U	TCGA-BRCA	44.0	MX	N1mi	Stage IIB	T2		Breast	1.0	d67b8114-b70f-4e69-bae5-4f2f982c4b1b	1a8b12b3-3278-432f-85e2-2a0706260f5b	943920e6-e43d-492b-8b68-a2ab7610ff4e
tm240	441	TCGA-CZ-5461	TCGA-KIRC	52.0	M1	NX	Stage IV	T1b		Kidney	1.0	040bcb51-b1dd-4666-819f-3ffed0b5ebb0	26979769-e20c-4ae3-8acb-488cb8874c88	cb5bc234-95d3-43f3-b02e-80d936d5a960
tm241	444	TCGA-97-8171	TCGA-LUAD	81.0	M1a	N2	Stage IV	T2a		Lung	1.0	de38d138-723c-4256-98f4-2788f7cf1e87	746627c2-f67b-4a15-8bc5-af9e6b9c2a17	29b265aa-8ee3-4a9f-87bb-44c00ecbcd9a
tm242	447	TCGA-AC-A2FG	TCGA-BRCA	79.0	MX	N1a	Stage IIB	T2		Breast	1.0	6c3f2469-50ea-48a7-bb17-043e74e54535	5bec2b19-8027-46c0-afa6-f03adf8b1a2f	2e1a70ba-6baf-463f-8ff9-9ab6356263e2
tm243	448	TCGA-EL-A3H3	TCGA-THCA	19.0	M0	N1	Stage I	T2		Thyroid	1.0	769d800b-38f6-4be1-a6dd-542061075722	20f35e5b-c63a-47d9-80ff-4ec0380a198b	a654c3aa-d279-4a76-b864-800fbdd323a9
tm244	449	TCGA-AN-A0XW	TCGA-BRCA	36.0	M0	N2	Stage IIIA	T2		Breast	1.0	76267112-851f-4f5b-af40-f3c90af1b2ce	3fddaf76-88c6-43f0-9ef4-ebfe772681ab	ef6d0380-24ce-431e-8728-d9b2a416cf4e
tm245	452	TCGA-39-5024	TCGA-LUSC	65.0	M0	N2	Stage IIIA	T2a		Lung	1.0	d980f19b-9abc-4241-afd0-5c34092bf095	fc272cfd-54a9-4590-b1f6-ac5c036b1fd4	fe9f98f0-63e7-4b46-ac43-e29e97bd75f7
tm246	454	TCGA-IM-A3EB	TCGA-THCA	32.0	MX	N1a	Stage I	T3		Thyroid	1.0	1c7dcea2-a84e-4a08-b4d2-a0b10e8bdc58	c9b95d53-b6a0-4448-9496-160adf7a5fb6	4e75b640-4fb4-48c9-adfc-a4284fceff95
tm247	455	TCGA-D5-6926	TCGA-COAD	65.0	M0	N1	Stage IIIB	T4a		Colon	1.0	ea26486f-efa5-427f-ba0c-e1868773dcb6	cb5e5160-76d9-403e-8774-3c474cf870a7	8fd8cd0a-2ff6-4f11-abd3-9ac48d3901e9
tm248	456	TCGA-AO-A1KP	TCGA-BRCA	77.0	M0	N1	Stage IIA	T1		Breast	1.0	fbdb3ca1-c7c8-437e-a315-25e3bc623236	914459bf-c407-48f3-8fdf-e927ae9cd694	1f525565-f39a-49ca-93ff-cc191b6d7ffc
tm249	458	TCGA-AR-A5QQ	TCGA-BRCA	68.0	M0	N1	Stage IIIA	T3		Breast	1.0	f55eb7a0-34e6-4d0d-9427-7d7896ddf060	4c3365e4-c651-4ad1-aa7d-9b8fb3c35881	0f27d9dc-5d9e-49d9-a394-abe8d68d266f
tm250	459	TCGA-BH-A0HX	TCGA-BRCA	54.0	M0	N1a	Stage IIB	T2		Breast	1.0	4ef4f9f1-7883-4fff-91c0-223cac5f1887	e039033c-6c92-44fa-a147-d8a4640851f6	a8d1352e-23c0-41c6-a670-02f9f29686d4
tm251	462	TCGA-C8-A27A	TCGA-BRCA	48.0	M0	N1	Stage IIB	T2		Breast	1.0	5422b305-6411-4a01-b371-dc74c9e351e4	fc185229-3f8c-4053-8be2-3fd896c49e57	d1052c41-cda1-45f2-ba66-51bbf0c7fdcc
tm252	469	TCGA-A2-A25D	TCGA-BRCA	90.0	M0	N3a	Stage IIIC	T2		Breast	1.0	e6cbdcab-7fd1-43a6-be43-68b6a0fb4fe9	18edf6e4-8f92-4726-9563-056229e87cdc	4af1d536-770c-455f-9bef-23f070f4e47f
tm253	470	TCGA-95-7567	TCGA-LUAD	61.0	M0	N1	Stage IIB	T2b		Lung	1.0	b5b25f89-cd67-44e5-89bd-be2bc1def4d8	4fe97e00-2331-4218-8bb1-8f71ed6e0660	4ddcf508-e0b9-4769-934f-a07dc8825f4a
tm254	472	TCGA-EL-A3ZO	TCGA-THCA	79.0	M0	N1	Stage III	T3		Thyroid	1.0	d369b6a8-25f7-4f08-921b-f62cfaa3aaad	3582c5c5-3a21-4aed-bf09-0a68b5a78b6a	ef633fba-c30b-418f-a942-55ab1f1564ca
tm255	474	TCGA-AR-A5QP	TCGA-BRCA	54.0	M0	N1	Stage IIB	T2		Breast	1.0	61f32a8d-4649-4ea8-8374-00ab281464bf	d45c4e60-dbc5-44f1-841c-d193be8730be	b670185e-fd9f-4308-9b83-7dd3cd830cdf
tm256	475	TCGA-BH-A0W3	TCGA-BRCA	58.0	M0	N1a	Stage IIA	T1c		Breast	1.0	f8e5691a-e24d-4dba-873e-9ffa3ca12bb6	4f0d45ea-4570-483d-994f-9e9b804f91ad	1f84d4c4-4396-4bd4-8664-5ef0989d131a
tm257	477	TCGA-AC-A2FF	TCGA-BRCA	40.0	MX	N1	Stage IIB	T2		Breast	1.0	05aa6d12-6d48-4ecb-8211-036e647ef72e	9bf30207-faa2-4e09-bfa3-e41e6d3037c2	97703c0a-4f3c-4a4d-99e1-33eed7fab859
tm258	478	TCGA-AR-A24V	TCGA-BRCA	52.0	M0	N1	Stage IIB	T2		Breast	1.0	d01e4cd5-3c52-4655-8b7c-ef6070d58090	592ea3ae-5d88-4f36-a604-9f6515648532	5dea7207-7c7b-4997-97de-5526c2faebb9
tm259	480	TCGA-3A-A9IB	TCGA-PAAD	69.0	MX	N1	Stage IIB	T3		Pancreas	1.0	1244d7e1-7a90-4a47-b92b-fd93edd8561f	74fa2a5f-3b36-4421-818e-dabfec262c88	32c75af9-1c02-43b2-a119-766f2381bfca
tm260	482	TCGA-E9-A1NE	TCGA-BRCA	28.0	M0	N1	Stage IIB	T2		Breast	1.0	b3d19aa0-af01-4998-b234-81f313b7a6f0	ef0f0c1e-8357-4a99-80fc-7e888e9ae288	91c330ac-9483-4864-9403-de39426c0eb5
tm261	483	TCGA-EL-A3ZK	TCGA-THCA	41.0	M0	N1	Stage I	T2		Thyroid	1.0	b834969c-a092-419c-a64e-c5d2e0c76f8a	3b318e2e-f974-49dc-9982-163cd19532de	6af5fea8-242b-4075-9857-c3ebdb5aa29c
tm262	485	TCGA-EL-A4JZ	TCGA-THCA	55.0	M0	N1a	Stage III	T3		Thyroid	1.0	a2ffc179-49e6-4fc0-8139-2c330359f083	be4462c8-cbf2-4e63-923b-e9dee29daecc	cd0229d3-c2cc-4464-b0c6-49cbb66162f1
tm263	487	TCGA-B0-4810	TCGA-KIRC	47.0	M0	N1	Stage III	T3a		Kidney	1.0	59f744da-4e53-4cca-a7f1-48a27f91aba1	04392f2d-38be-43b5-8929-7d3e0194dbe9	80904fb7-01d0-4d9f-bc62-2f7cbaf8933f
tm264	490	TCGA-69-7974	TCGA-LUAD	54.0	MX	N2	Stage IIIA	T2a		Lung	1.0	87d1edd3-df03-4046-a888-86baa85639b6	b00e678e-1f99-43f9-b298-206c26343031	cb773286-4a34-44ba-89d7-9b0b7b96bf3f
tm265	491	TCGA-AN-A0XT	TCGA-BRCA	54.0	M0	N2	Stage IIIA	T2		Breast	1.0	40ad8a2a-abd2-4701-b984-4afa4c27c260	9785383f-7e81-40ea-b0e8-05dce988b21d	7cd37ea2-7c89-4c3e-8602-e8341eb40512
tm266	493	TCGA-LL-A73Z	TCGA-BRCA	55.0	M1	NX	Stage IV	T1c		Breast	1.0	28c03f8f-7f7a-4a53-a840-db0f4052ed26	dab2d53f-9ec5-4d9e-a815-c8d64ed078d8	5488bbab-527f-4a17-990e-f17df842e52c
tm267	494	TCGA-D8-A1JM	TCGA-BRCA	59.0	M0	N1a	Stage IIB	T2		Breast	1.0	9cac5296-0f61-46a2-bcbf-9bd3212fb7dd	e13d1006-ed22-4ce2-9ac8-e0eef221149f	5a5398ae-c250-409e-b70a-cdb6d6c81858
tm268	497	TCGA-AO-A0JB	TCGA-BRCA	50.0	M0	N1a	Stage IIIA	T3		Breast	1.0	2a09e101-9e01-45ec-9b02-d806f4cd7469	8dbcfb9f-c961-4a75-a654-5e8639651b76	6715f318-34ad-40ec-8ea4-06d356dddb1f
tm269	499	TCGA-79-5596	TCGA-LUSC		M0	N1	Stage IIIA	T3		Lung	1.0	8f2bec2c-7a61-4749-bfb1-3c5dba953c8a	e6594162-e14c-47fa-b617-44a68b78cc9e	148ab15e-bb83-4f9e-9fed-9c3576431b2a
tm270	501	TCGA-2J-AABT	TCGA-PAAD	72.0	M0	N1	Stage IIB	T3		Pancreas	1.0	688a1e70-9164-4ec3-abd6-6cb366d87f72	141882c1-bafc-4ff4-8c22-8679a4eec628	8cba3fbe-5f63-4d91-b8e1-a06ded0795b6
tm271	502	TCGA-FY-A40L	TCGA-THCA	55.0	MX	N1b	Stage IVA	T4a		Thyroid	1.0	852ad45d-f559-437c-bef6-12effb74b85e	6d32d1a0-2841-41ff-af71-c2528792f45f	b6d79ea9-301f-4cdf-ad80-258650fe1cb5
tm272	504	TCGA-05-5428	TCGA-LUAD	57.0	M0	N1	Stage IIA	T1b		Lung	1.0	e17426a8-cf69-4ed4-b54e-cc33cbadf095	37e9b1c8-62c3-466e-84aa-43c36879a815	884c7c7d-a672-4cb2-bf1e-6ae20a0c3712
tm273	508	TCGA-EL-A3H5	TCGA-THCA	57.0	M0	N1	Stage IVA	T4		Thyroid	1.0	5db5d139-6f72-4009-aaa6-130efa794b22	09798655-e253-4577-af6e-69d0ce217ce7	d0338b20-708a-42d7-a453-cf47923cc6f9
tm274	509	TCGA-CM-6172	TCGA-COAD	70.0	M0	N1a	Stage IIIB	T3		Colon	1.0	5eb29c68-1645-45ab-8c15-4d09285f4c9e	1d05f6bc-7cab-4635-a9e8-3e8b1238b579	c2090a54-0bff-449e-a60c-86e5b69be77a
tm275	511	TCGA-43-6647	TCGA-LUSC	69.0	MX	N1	Stage IIB	T2b		Lung	1.0	3c9482b7-95fe-40b3-b535-4b92af0a5303	5b7b80c2-e5d5-4494-8aba-e0bbc01860b2	046ce95f-6cff-40af-badc-9f2603a17035
tm276	512	TCGA-HV-A5A6	TCGA-PAAD	65.0	M0	N1b	Stage IIB	T3		Pancreas	1.0	b9632740-926c-44ce-afc3-a312375440f2	efe1d8f2-7b10-4bbb-8ca4-dba535d666e3	887e2501-8e8e-483f-85a2-340d08e432a6
tm277	514	TCGA-BH-A1EV	TCGA-BRCA	45.0	M0	N1b	Stage IIIA	T3		Breast	1.0	0a7421d4-5722-427a-9643-da1074e5c25c	a969278c-c398-48bf-9327-da1b7dd0641f	9fe96f28-7101-49cf-804d-20326b614660
tm278	515	TCGA-92-8063	TCGA-LUSC	52.0	MX	N2	Stage IIIA	T2b		Lung	1.0	02a9936a-363e-4874-8f97-715a117973bd	d28dd832-0f5d-4f8a-a044-38183622f2a8	cc3e867e-e5a9-413f-a17b-f097e31c1ba6
tm279	516	TCGA-A2-A4S3	TCGA-BRCA	59.0	M0	N1a	Stage IIB	T2		Breast	1.0	d14d5953-f379-4adb-9a1b-028f91b1a9e6	8595eb6c-fbff-4f16-847a-621d6c799b3f	c5125add-abef-4269-8a1c-1675095cbbb5
tm280	521	TCGA-22-5492	TCGA-LUSC	73.0	M0	N2	Stage IIIA	T2a		Lung	1.0	da204644-aaaf-48ed-9c8c-3f1ea0a36b3a	fdeba5cd-28aa-440a-aff9-8e8e1e4e6807	924f8c44-f5f9-4fd2-88b7-7c0c68ad18c9
tm281	522	TCGA-EW-A6SD	TCGA-BRCA	32.0	M0	N1a	Stage IIB	T2		Breast	1.0	4a5803a6-942a-4992-8b9d-29e1091b10f6	c35483e3-63d8-4bbc-a8fa-f19e6819640c	b407a72e-e4a4-4097-9cb9-48d6638b8ec3
tm282	523	TCGA-ET-A3DW	TCGA-THCA	64.0	MX	N1	Stage III	T2		Thyroid	1.0	857bc971-c83f-4015-9b3c-f9a408124690	c56cc199-e0d7-4cd9-8e2c-899519c615ba	e4d5e432-f5ab-4acb-8df5-54b49c134c99
tm283	524	TCGA-3C-AALJ	TCGA-BRCA	62.0	M0	N1a	Stage IIB	T2		Breast	1.0	931442ba-af81-4b68-beca-7285fc44b1df	1fb37563-0575-4605-bbcd-abfe1da47309	3bcaa590-2e7b-4e4c-bc5c-6cf3d3e277f1
tm284	528	TCGA-D8-A1X6	TCGA-BRCA	80.0	MX	N2a	Stage IIIA	T3		Breast	1.0	ece7c643-e0b9-4b65-b6f5-89c414c1bfea	dd59f61a-0d52-4114-82e7-ba88a12dacd3	e2d4d43c-28c7-4d96-b175-01fa0e85bb2a
tm285	529	TCGA-NC-A5HO	TCGA-LUSC	70.0	M0	N1	Stage IIIA	T3		Lung	1.0	32c01bbe-737b-41c0-804a-4f620ffae75e	7988d692-961a-4b08-bc5e-8fb7db57b973	049e9c45-a2e9-4c47-addb-edb597fec551
tm286	532	TCGA-62-8402	TCGA-LUAD	73.0	M0	N2	Stage IIIA	T2		Lung	1.0	ab24be1b-969c-48f2-bc98-8b89bc719b4c	789aec67-8759-4ad3-b207-cdb78f9740b0	6197af26-7720-47ae-8af5-37a2bf947378
tm287	533	TCGA-IB-8126	TCGA-PAAD	79.0	M0	N1	Stage III	T4		Pancreas	1.0	1e3a2f00-8824-47ca-94ac-cff42deb90f3	6a0a438c-4656-42cb-bde2-78bcde123ebc	ad71a80b-6269-492d-8c32-a8330dd6ae06
tm288	534	TCGA-OL-A5S0	TCGA-BRCA	66.0	MX	N1a	Stage IIB	T2		Breast	1.0	3fafe34a-38e2-4645-af4e-0d77fd5464c1	06cdc159-17da-40f0-aedf-30d033e41ea7	d9d5d406-a0ad-4d7a-b543-6d15986560cd
tm289	536	TCGA-A2-A0T7	TCGA-BRCA	51.0	M0	N0 (i+)	Stage IIA	T2		Breast	1.0	6bd03014-d3b8-4cac-929b-af970321ae1f	9b413f0c-761a-4c74-9e57-c85b9fe64fbd	adc69f46-cd44-4b8c-a6a8-c8e5d9527d0a
tm290	540	TCGA-94-A5I4	TCGA-LUSC	61.0	MX	N1	Stage IIA	T2a		Lung	1.0	d5a9ed78-88ed-409c-8947-f1cd3fa6fce9	e4d0b163-9e7e-446e-a036-2459a94bdb92	3a9d7adc-dd6d-4320-bad1-17a20449ef39
tm291	542	TCGA-ET-A25L	TCGA-THCA	52.0	MX	N1b	Stage IVA	T3		Thyroid	1.0	bf352928-1ea1-480e-b2ff-ef6ac76c5af2	e75fa86d-84e9-4059-8bf7-a8b7c543a5e5	30234255-22e2-4efd-991a-b36fd79d8b12
tm292	543	TCGA-AO-A0JM	TCGA-BRCA	40.0	M0	N1	Stage IIB	T2		Breast	1.0	cd9fd232-1d69-4ef0-911d-28130243994f	7c3718fb-ac68-4299-992e-d2768da8ae07	baddabcd-a902-4add-ba54-cc1b45e40ea2
tm293	544	TCGA-69-8253	TCGA-LUAD	59.0	MX	N1	Stage IIA	T1a		Lung	1.0	15998b11-5041-4e2d-94d9-cf714c796c13	15351304-2679-4987-8689-8345d320b7b3	4e2d6887-3537-43ee-9923-baaa04bab13a
tm294	545	TCGA-UU-A93S	TCGA-BRCA	63.0	M1	N3b	Stage IV	T4d		Breast	1.0	a7091211-3bf5-4d3b-8625-57281bc0cd56	bc82459d-73c5-4504-a48f-79e86e16671e	fd6d0abc-8c0e-4459-8e0e-a9cf80f5f408
tm295	546	TCGA-BH-A1EO	TCGA-BRCA	68.0	M0	N1	Stage IIA	T1c		Breast	1.0	c84958db-e7a3-4cd5-9b5e-a5435a86021d	4ff945af-1205-4ef7-ae97-46085aab73ac	a1d85803-1fe5-4db6-a1ce-74ef7906766d
tm296	547	TCGA-B6-A0RP	TCGA-BRCA	73.0	M0	N1b		T2		Breast	1.0	8256e097-4476-4906-a5c5-c9da288a363a	2466683f-7701-471f-b16a-fd2b3e102af3	37125570-710b-4410-9321-c39d54200bd6
tm297	550	TCGA-HZ-8637	TCGA-PAAD	76.0	MX	N1	Stage IIB	T3		Pancreas	1.0	e14ea4c0-3fe4-486c-8f9f-bad12964dbb6	7a29a998-933f-469a-8f95-610cefdf0d77	b24c9a6e-17b9-4564-9d05-5c45ed164784
tm298	552	TCGA-IB-A6UG	TCGA-PAAD	65.0	M0	N1	Stage IIB	T3		Pancreas	1.0	d8ee313b-643a-42fc-998f-95a7e27ee107	46ad1c57-408f-4c69-8f84-47c304ff954d	025280cf-1b79-4c39-aaa3-b7716a1ee1e5
tm299	554	TCGA-ET-A3BU	TCGA-THCA	28.0	MX	N1a	Stage I	T1		Thyroid	1.0	3654dd97-721c-4c37-9e35-250756f17e02	6e333573-3e1f-42fb-97e7-5158ac06f1f3	70a7ce8d-3b3d-4bde-ae95-5ce9ec2ee779
tm300	556	TCGA-77-8140	TCGA-LUSC	66.0	M0	N1	Stage IIB	T2		Lung	1.0	8a64b8f7-68e8-49bf-9579-f15fe28b75dc	276c727b-d73c-437b-afc1-df7c9f3abe3e	6008e239-db01-4cbb-b2ad-c86612689878
tm301	559	TCGA-GL-6846	TCGA-KIRP	52.0	MX	N1	Stage IV	T4		Kidney	1.0	16865783-98a7-462f-81ab-35e19f5b3346	8396747c-d3b8-41ab-abfc-1fe6480dd558	ab045561-2dcc-4b5d-a9aa-a2cfbc9f0b01
tm302	562	TCGA-60-2704	TCGA-LUSC	73.0	M0	N1	Stage IIB	T2		Lung	1.0	e4864765-ea64-404a-8892-2bbe22684521	4c0fa307-634f-4132-8d0b-09fea5b99982	5cc39881-6efa-4a5d-a817-f04cb045edad
tm303	565	TCGA-HZ-A49G	TCGA-PAAD	58.0	MX	N1	Stage IIB	T2		Pancreas	1.0	89ba298b-7453-494f-a80f-3cb8b8bbfdd0	cdce7c42-9dda-4d10-9d41-37a6415f81de	ff9b1baa-2e17-4c52-a58c-76275b04543a
tm304	567	TCGA-86-8074	TCGA-LUAD	62.0	M0	N1	Stage IIA	T1b		Lung	1.0	64c35a37-5b92-4e2e-831d-9bbe50401dd5	54b009f8-2bf3-464b-82c6-2f58fea0715b	58c52804-9a14-4747-b31f-7b0fbee5a231
tm305	571	TCGA-B6-A401	TCGA-BRCA	47.0	M0	N1a	Stage IIA	T1c		Breast	1.0	e2b3728b-9827-4a13-b52c-caabd58f902e	153a7613-a2de-4372-9360-341d876d5ba2	f88094be-02a0-4438-9163-d90cee67d701
tm306	572	TCGA-BH-A0DH	TCGA-BRCA	63.0	M0	N1a	Stage IIB	T2		Breast	1.0	73aeda8d-ef07-4d3d-a0fc-643943dd046a	b5a527e3-3657-4d0d-aa9c-4f04dcf6af8b	4b6bc069-368d-4b4e-b0ea-347cbc506040
tm307	574	TCGA-E9-A1R3	TCGA-BRCA	70.0	M0	N3	Stage IIIC	T2		Breast	1.0	0094f9d0-45ec-4aad-bca0-71c60bdd7113	83cf1d13-01e6-4ac6-87d1-6d4e22a24113	f350c81f-b5b1-4d3d-bd4a-3e18c5819f09
tm308	577	TCGA-S3-AA17	TCGA-BRCA	64.0	cM0 (i+)	N1mi	Stage IIB	T2		Breast	1.0	da93e1a9-6863-4c98-b1fd-52d22ecbca45	1adda5bc-5761-4845-bd71-567e2487a62f	67292a45-5fcf-45d3-b0eb-dfdb31743d07
tm309	578	TCGA-SX-A7SM	TCGA-KIRP	60.0	M1	N1	Stage IV	T3a		Kidney	1.0	aa1412b1-79ce-4f51-adab-58c66451ee6f	c64a4add-f4d8-4432-bd18-23fef7e87baf	2f6a2ed8-2fff-4baf-a219-80fc21e8fd4f
tm310	579	TCGA-BH-A0BA	TCGA-BRCA	51.0	M0	N3a	Stage IIIC	T3		Breast	1.0	9cf6e387-2b87-4f53-bb5a-d545a78f21cd	c97ab7aa-0f6d-4f19-8020-3b213dc87f49	90b73832-6ca5-4afa-b995-fb9dea5c0441
tm311	580	TCGA-BH-A0BZ	TCGA-BRCA	59.0	M0	N1a	Stage IIIA	T3		Breast	1.0	3d075fc4-5a01-47ce-bef0-a77acf71061d	4794c839-be0a-41b9-91ac-8cb6c43e6a10	228c1755-2789-42cd-8d60-4797312d5c07
tm312	583	TCGA-E9-A2JS	TCGA-BRCA	72.0	M0	N1	Stage IIB	T2		Breast	1.0	2ea0b718-c634-4692-9cf0-4f118adfafbd	d5128758-3bcf-4c8d-8549-f884a2c400eb	22998b9b-de68-45f5-8a7b-e25dd2b387dd
tm313	584	TCGA-BH-A1FE	TCGA-BRCA	31.0	M0	N1	Stage IIB	T2		Breast	1.0	195c9f03-31c3-465a-ac58-3949246b173b	59ed5f06-8a33-4107-8ea1-a80f62186df2	94ed5a37-2b3c-4253-9ae8-8d80d7c9fee2
tm314	586	TCGA-CM-5868	TCGA-COAD	59.0	M1a	N1a	Stage IVA	T4a		Colon	1.0	00cdff29-697a-4a17-ba67-cf55c006b827	13d72b96-bf72-4acb-a648-8409f1544f50	49b26be9-b1f8-4f14-8e78-ac5db2ba0d59
tm315	589	TCGA-P4-A5EA	TCGA-KIRP	54.0	MX	N1	Stage III	T3a		Kidney	1.0	34da9d95-5730-4a03-8bd3-27c21bfb6130	32565bbc-f7ae-4cec-9253-d55c2a63ddd8	5df2c1bf-f18a-41e5-a03d-d889799b6391
tm316	590	TCGA-G7-7501	TCGA-KIRP	55.0	MX	N1	Stage III	T3a		Kidney	1.0	205f0869-3738-4b53-9aaf-fadc3fbebcb0	d27a5066-c78c-4974-b13d-5c61b31d7c3d	6e6757bd-4720-485b-80a1-fe16a6245df9
tm317	591	TCGA-A8-A0A6	TCGA-BRCA	64.0	M0	N3a	Stage IIIC	T2		Breast	1.0	b4d6811f-cb5c-4ad9-8f13-5d58f0b6afd4	f27ccbda-ea52-421f-8c13-408b71dde5bb	af373833-c4f0-4505-a97f-97f5a9236b84
tm318	592	TCGA-NC-A5HQ	TCGA-LUSC	70.0	M0	N2	Stage IIIA	T3		Lung	1.0	cc13dbbd-b93d-4350-9bfe-b22bbce316fe	d6a2ead5-0243-45c9-9827-b9e1c1d24170	5e41267f-d501-4e01-87c9-2638db3d0263
tm319	593	TCGA-44-7669	TCGA-LUAD	59.0	MX	N1	Stage IIA	T1b		Lung	1.0	9ffe8343-d98f-4c5f-b29a-cbcbdac0c008	4adb555d-e15e-4570-bf90-7215a168c690	0841f02d-67b4-41af-8dbd-c6fe4c7f2ac2
tm320	594	TCGA-HZ-8002	TCGA-PAAD	61.0	MX	N1	Stage IIB	T3		Pancreas	1.0	0110e743-ac32-4b78-8eed-6e6cb8b75849	96fcbd50-e286-4a55-8562-d5cf30d1739a	f444f86d-b18d-4726-a7a4-384f6b69d984
tm321	600	TCGA-B6-A0RT	TCGA-BRCA	39.0	M0	N1	Stage IIIA	T3		Breast	1.0	08b0fe4c-ee3c-4510-b75a-6d240cb038cc	4f0ae8d9-4718-4819-af46-5afa7f52ad2e	62234ece-a297-485b-bd47-ed15f7f1d00b
tm322	601	TCGA-EL-A3CT	TCGA-THCA	78.0	M0	N1a	Stage IVA	T4a		Thyroid	1.0	19a54249-80e0-4638-b0c1-849deb5c1e24	d40177ba-94cf-4052-9bab-087b192361f5	a3d232ca-3661-4e55-a894-53e7bb221b07
tm323	605	TCGA-BJ-A3PU	TCGA-THCA	52.0	M0	N1a	Stage III	T3		Thyroid	1.0	7cc909df-25f6-4373-a5c4-6e1f29ff9597	181a1d14-b1bb-472c-88fb-6363d627136b	7110e450-cff7-41d3-9bbb-94e67f747f4b
tm324	606	TCGA-49-6761	TCGA-LUAD	68.0	MX	N2	Stage IIIA	T1		Lung	1.0	5b99d571-43d2-4d26-9a3b-0a299a0ce048	e745429f-fe74-4ff9-8dbb-98c51ebefda3	671af7d9-0fec-4e4d-a668-c33fa5d5f14f
tm325	610	TCGA-EW-A1PA	TCGA-BRCA	59.0	M0	N1a	Stage IIB	T2		Breast	1.0	8b885bee-44ab-40ce-bc3e-18ef36fa35ae	38b33d40-4014-4c9d-bff7-5573f6b48e1c	5450b387-573b-4275-a209-f3f8ad9f9b9d
tm326	612	TCGA-AQ-A1H2	TCGA-BRCA	84.0	MX	N2a	Stage IIIA	T2		Breast	1.0	7915bbbc-7e5b-4439-bea4-12fc7f639d6d	a6045e1f-fc18-439d-8f80-f2ed1c5a0933	7117da49-7d74-4f29-96f0-eca3f64062ae
tm327	613	TCGA-FY-A3ON	TCGA-THCA	20.0	MX	N1	Stage I	T2		Thyroid	1.0	7f099879-ad10-4140-8aff-032ba743cb0c	b5855aa8-d5c2-4a8c-a453-b133ff7d747f	17937f4d-7011-47dc-854c-735ea77fdab9
tm328	618	TCGA-EW-A1PH	TCGA-BRCA	52.0	M0	N1a	Stage IIA	T1c		Breast	1.0	67317cce-4a8c-4313-bb26-4ef7759071b9	9026cc77-2249-4f77-bf88-9acfdf0439fb	76a2f574-a817-494c-b15d-b00902944356
tm329	620	TCGA-85-8353	TCGA-LUSC	72.0	M0	N1	Stage IIIA	T3		Lung	1.0	f2f16e96-2c61-47f3-a697-baec786f07a1	c2363365-200f-4fb2-b532-485a92c17eda	5a16fd5d-26b9-47fc-b4b8-cd837b3215a1
tm330	621	TCGA-EW-A1PD	TCGA-BRCA	61.0	M0	N1a	Stage IIA	T1c		Breast	1.0	de5e449b-bc57-4836-89e4-73a3ba24abdf	cfcfc0c1-98b8-4517-9a09-a6ee605cfd8c	9090c0b7-b361-48e6-9608-ae92c0435673
tm331	622	TCGA-J8-A3YD	TCGA-THCA	47.0	M0	N1a	Stage III	T1b		Thyroid	1.0	29d9270b-fe18-473c-9469-a795dd2cc58f	143c6cf8-5b63-4b32-a4f4-4b5183cf844f	526b8206-7f53-4da8-9ea3-2e08c282a87a
tm332	623	TCGA-AN-A0XN	TCGA-BRCA	68.0	M0	N2	Stage IIIA	T2		Breast	1.0	1341b934-ead3-4c4a-bd84-09084895fa83	23307143-14ac-424a-8eb9-03cb1fa6c3d4	72ca6aab-2400-4e69-a924-def0f20203f9
tm333	624	TCGA-B6-A0X4	TCGA-BRCA	62.0	M0	N1b	Stage IIB	T2		Breast	1.0	2dc5eb24-fb84-455a-ae05-3b58ad2fc284	88291a09-6061-4af8-9cf9-df792538beb5	4c95a3fb-8c3c-4f65-a2ee-fe3aef44c9e1
tm334	625	TCGA-B6-A0X5	TCGA-BRCA	61.0	M0	N1b	Stage IIB	T2		Breast	1.0	d393af6b-de4b-4ca6-bc06-a29068dfe086	048c7c38-b578-45d9-ad3b-36a5350e28c5	f746a575-e8ac-40fb-b7b7-3f03cbdce8ce
tm335	626	TCGA-EM-A1CU	TCGA-THCA	31.0	M0	N1a	Stage I	T3		Thyroid	1.0	9d3e63b3-f08f-4c74-9677-82f67fd03cd8	ecf03803-2c7e-41e1-852a-572c654fe887	8c87e2ec-f3c9-47e5-85a0-a89cb60b161b
tm336	629	TCGA-DE-A4MB	TCGA-THCA	79.0	M0	N1b	Stage IVA	T3		Thyroid	1.0	8fac133b-bd5a-4f90-82ab-abfb94be777e	62e2f361-af6a-43c1-b2f1-49402923954e	7a33d15a-2125-4188-86ab-dd01236bce00
tm337	630	TCGA-78-7145	TCGA-LUAD	52.0	M1	N1	Stage IV	T4		Lung	1.0	50966d1a-3934-4fb5-9fc4-71f399cf5105	f024c763-a64c-40c3-84c1-5b9fd11c6187	d8c32ff7-4946-4449-89a4-ec325844ebba
tm338	632	TCGA-E2-A108	TCGA-BRCA	64.0	M0	N2a	Stage IIIA	T2		Breast	1.0	7b9b6f5f-bd99-421a-a22c-d3fbe110ee73	278a28ed-894c-4edb-ae86-d7c580c7b57c	5481cc36-2804-437d-8d48-65f047579a3a
tm339	633	TCGA-LQ-A4E4	TCGA-BRCA	73.0	MX	N1a	Stage IIIA	T3		Breast	1.0	d53192c4-2356-4b6c-b98f-19eded7b7e29	d2136a87-9240-43ae-a19c-4a403eeb7416	8acab6e5-25e5-4c77-bc80-41bb54a072a6
tm340	638	TCGA-EL-A4K6	TCGA-THCA	75.0	MX	N1	Stage IV	T4		Thyroid	1.0	79050e6d-970b-450d-8cb6-617f83072689	2f49f611-6fa7-4456-a320-4cb8bcf9467c	e1322ef6-697c-4399-bfd4-7efb5677adcd
tm341	639	TCGA-78-7158	TCGA-LUAD	59.0	M0	N2	Stage IIIB	T4		Lung	1.0	1d7b2b60-11d7-4803-8c7f-45fc6ce45a25	5fe98655-f8b6-4fb7-bd3e-8b5b0cf747f7	1d192ece-a698-4b6e-be94-b26e69462dda
tm342	640	TCGA-YH-A8SY	TCGA-PAAD	73.0	MX	N1		T3		Pancreas	1.0	cb6f2165-b246-40ec-a1f1-38ff514c5c35	7021a288-2bd5-482d-a903-5af5644983ba	1413dc05-117e-4ff4-82b3-a2a9213df63a
tm343	641	TCGA-EM-A4FQ	TCGA-THCA	42.0	MX	N1	Stage I	T2		Thyroid	1.0	cd5e2e04-9192-4632-ab01-5e2796b318c6	6ad44311-70a1-45ee-93b7-339561ae294f	35a23935-7a79-4d06-9b54-e1ba6599781f
tm344	643	TCGA-HZ-A4BK	TCGA-PAAD	72.0	MX	N1	Stage IIB	T3		Pancreas	1.0	6ba6db00-39b0-4627-b5de-4438f75c5cf2	ee2493fe-acc0-43b9-853d-0155558cdbea	7b43cea3-4c74-4d86-bca4-93902e7441bc
tm345	644	TCGA-3A-A9IZ	TCGA-PAAD	47.0	MX	N1	Stage IIB	T3		Pancreas	1.0	ca8190ae-3d6c-4550-a079-2c873f98f80a	56777bac-028c-4b16-bf8a-f5835ef23953	0bd1a08c-a1b3-4f39-8c2f-5bb3f61875d3
tm346	645	TCGA-BH-A0AZ	TCGA-BRCA	47.0	cM0 (i+)	N1a	Stage IIIA	T3		Breast	1.0	5dfadec2-3a10-40a9-99be-4984e917ba88	05fc1bf8-49d9-47f5-8bb8-3052bdc62dac	663ec321-4ed7-473f-a074-a120db9f61ac
tm347	646	TCGA-BH-A1ES	TCGA-BRCA	35.0	M0	N1a	Stage IIB	T2		Breast	1.0	70c9af7f-8a58-434f-8f45-098ef0450319	971123c4-1456-4ab7-a9f3-ae9e6253ce87	c3d82734-d126-402b-9e05-7b9e405de911
tm348	647	TCGA-NH-A6GA	TCGA-COAD	58.0	MX	N2a	Stage IIIC	T4a		Colon	1.0	2c1b791c-1a1a-4b76-a819-6132bbdd3ed8	9c45f910-40bc-4007-96ea-9ac57a4246ba	a9cbc86b-c3ea-4df8-8f6e-2c9719ae5318
tm349	650	TCGA-A7-A5ZW	TCGA-BRCA	47.0	M0	N1a	Stage IIA	T1c		Breast	1.0	c9bc7edd-c545-4d76-9246-1bfa043a966c	8e8d7702-a354-42ea-bf4a-36ed688db31d	32c08ca4-3338-493b-8f72-8cddaaf51113
tm350	655	TCGA-85-8584	TCGA-LUSC	71.0	M0	N1	Stage IIA	T2a		Lung	1.0	5fc2465c-ea55-4197-87d2-a3822c8164ef	ea8fb360-f596-4b03-b77e-79406ff32dbc	035e4da4-cbe3-441a-a6b6-5d98c733eb8c
tm351	657	TCGA-C8-A1HK	TCGA-BRCA	53.0	M0	N1	Stage IIB	T2		Breast	1.0	2040d4e4-0ecb-4081-9478-9d2707833a1b	0bbaee1a-5a60-48c5-b84b-5c6c22475da2	a7a4b474-6c7f-40fc-a88c-1897c785c24c
tm352	659	TCGA-D8-A1JD	TCGA-BRCA	41.0	M0	N1a	Stage IIB	T2		Breast	1.0	7493bcbc-658d-4789-a25c-9a990dcd44b8	c1ac1963-a45b-4095-8c66-5e47dc3eaf9e	9d5653b8-792b-447b-84ff-196805ca012a
tm353	661	TCGA-86-7714	TCGA-LUAD	61.0	M0	N2	Stage IIIA	T1b		Lung	1.0	4f59681b-3811-4569-aa50-ed031f7e370a	54d31a79-20e3-4189-a5b1-6e17e343fe49	93e54ee6-ba44-49a2-8f96-092d149cdca2
tm354	662	TCGA-CK-4952	TCGA-COAD	48.0	M0	N2	Stage IIIC	T4		Colon	1.0	8b7acbfc-5614-45dc-99b6-bbcb34dfc32f	54c6d17b-36a0-4bd9-bb31-81772ec464e0	e869fe17-51b8-45bb-9c05-ad6deaa89b01
tm355	663	TCGA-B6-A409	TCGA-BRCA	44.0	M0	N2a	Stage IIIA	T1c		Breast	1.0	48847088-1303-4b23-8902-c0ca4ea5ae80	195d92cc-e1b4-42ad-93cd-af7aca10ab9b	7bc0b248-e034-4bf7-b268-d62ebeb9bd47
tm356	666	TCGA-US-A779	TCGA-PAAD	54.0	MX	N1b	Stage IIB	T3		Pancreas	1.0	6671afe0-b094-4d02-8bdf-02e6660cea94	551a5a52-ddcf-4bf0-9233-7d4f33494e9d	2ef40dfa-8151-4626-b3ea-fb1a7a3d23d4
tm357	667	TCGA-EW-A1P5	TCGA-BRCA	77.0	M0	N1a	Stage IIB	T2		Breast	1.0	70f7e473-4a58-4186-aedd-1bab29bef4f3	15825f00-2135-4f81-94b3-698364ee5566	794c0f03-bf7f-449d-85bf-a26f3c7c3762
tm358	668	TCGA-BQ-5877	TCGA-KIRP	60.0	M1	N1	Stage IV	T3a		Kidney	1.0	dcb89df3-3699-45fb-a636-9bff204ff377	6962b5f9-d1b9-4d43-bad4-1db025b03206	fbfa184c-bc95-4758-998a-3cd725774705
tm359	669	TCGA-IM-A41Y	TCGA-THCA	42.0	MX	N1a	Stage I	T3		Thyroid	1.0	becda208-bc9b-4f0d-af39-30fbe30ff473	e3ab3d00-d4b2-4bad-b155-e8dca41f8e4f	f570ef83-57cd-4000-914d-2a249e073144
tm360	672	TCGA-A2-A1FW	TCGA-BRCA	62.0	M0	N2a	Stage IIIA	T3		Breast	1.0	e06eeb14-0ebf-453f-847b-b1ae63fe8194	4ac0869a-4563-4a19-bf19-fed24971d441	aad87025-ec9c-4980-a9ce-8c9248f94e85
tm361	675	TCGA-55-6983	TCGA-LUAD	81.0	M0	N1	Stage IIB	T2		Lung	1.0	26c96b62-02b6-4108-9a2d-bec3d880db2a	3dab16d4-d6ff-4ceb-9775-838c5db680e3	b918335b-f377-41d8-be7f-a906d04831f0
tm362	676	TCGA-L9-A7SV	TCGA-LUAD	69.0	M0	N1	Stage IIA	T2a		Lung	1.0	a9e3a464-50ea-49a0-9482-1513ed167bf4	fda0186c-4464-4322-b278-316e7a67dc1f	2fb23eea-c5de-49d0-9c50-95038fc7c157
tm363	677	TCGA-55-8620	TCGA-LUAD	60.0	M1b	N1	Stage IV	T1a		Lung	1.0	0c212a58-9a27-4850-bb22-540502e893dc	9e857b47-ee0b-45a2-9f43-f559dcf4e22e	488d0307-a23e-473f-81c9-8cc019c2e81d
tm364	679	TCGA-3C-AALI	TCGA-BRCA	50.0	M0	N1a	Stage IIB	T2		Breast	1.0	927604f9-a38e-4c3f-b50f-3e0db4daf5ec	7d49f942-01fb-4723-93cc-b640c9a8600f	76220357-7f70-4449-8abc-847239e6012f
tm365	681	TCGA-98-8023	TCGA-LUSC	70.0	M0	N1	Stage IIIA	T3		Lung	1.0	bebca0ac-b673-4d1b-bc34-31806d1b6dff	f80d8bb7-d829-407d-9694-c13ac75162f9	eddaba94-c9be-4ef2-8a03-6b9848db10a1
tm366	684	TCGA-3A-A9I7	TCGA-PAAD	45.0	MX	N1	Stage IIB	T3		Pancreas	1.0	3eb32ae7-a542-4c58-8394-fef21dbeaac7	46c62402-a663-4694-af77-4aaa9cf2933e	68d447a9-e596-4e29-9d66-85d3ceb0fb54
tm367	685	TCGA-33-AASI	TCGA-LUSC	65.0	MX	N1	Stage IIB	T2		Lung	1.0	0570d9f9-d665-408c-b30b-66212ddaf838	7351e8d1-3fbc-4916-bcfa-559cbd13d1cc	ebe9b39c-d023-48dd-b97f-765ea1100e8d
tm368	688	TCGA-AC-A7VB	TCGA-BRCA	51.0	MX	N1a	Stage IIA	T1c		Breast	1.0	fe7c2cdd-7c3f-4d76-ad78-2a676116f464	7a21bea7-6583-4362-ba44-d25e2633dd23	b72bbe11-f017-4b4f-bf0e-31af030bb92c
tm369	689	TCGA-62-A46Y	TCGA-LUAD	70.0	M0	N2	Stage IIIA	T2		Lung	1.0	b45e937f-da60-4259-8fa2-e64ee4fdbe95	833f5ae3-5dfa-4de8-ab27-20d04605da01	d6084fc6-61c5-49d3-ad26-16035d47137d
tm370	693	TCGA-G4-6307	TCGA-COAD	37.0	M0	N1	Stage IIIB	T3		Colon	1.0	56b924c9-299d-41a1-b3fb-38586051a26e	9b36cf97-a657-43d0-a992-623c3f06d148	07efc292-38cc-4670-a20c-fa65268c4921
tm371	695	TCGA-IB-A6UF	TCGA-PAAD	63.0	M0	N1	Stage IIB	T3		Pancreas	1.0	9c7d0cbe-953d-4785-8f79-ae54edb3d7ea	6de7542a-8a01-46f4-9d7d-4553134ea009	6eb93b4b-586f-4197-8327-38662037da2c
tm372	697	TCGA-DM-A1HA	TCGA-COAD	82.0	M0	N2	Stage IIIC	T3		Colon	1.0	1661a686-4738-4d21-80ae-65b8bae655e4	567f899c-9827-439b-aceb-499091de9464	dba3efd8-e76b-4115-b5f1-1b7771848827
tm373	698	TCGA-AZ-6603	TCGA-COAD	77.0	MX	N1		T2		Colon	1.0	31951036-bbb7-4f77-bce9-358a0ecd65ef	d60378cb-ea85-430c-833d-25ee5167c80b	03b09624-49a1-4df6-abed-6f7b62cb7fa9
tm374	699	TCGA-CM-4747	TCGA-COAD	47.0	M1a	N1b	Stage IVA	T4a		Colon	1.0	c1467372-92b2-451e-a45f-42e25c5dcf37	6054f669-d210-46ac-b9d7-fb5833b122b3	084d6d05-8891-4e7f-a940-b946ec08ea53
tm375	700	TCGA-A4-A5Y1	TCGA-KIRP	75.0	MX	N1	Stage III	T1b		Kidney	1.0	f3d0c700-b29c-4567-a9f8-86e0b3c4d86c	89492fda-c9af-4901-a53a-eb16fb4d904d	c05bb7db-1327-41ff-bfab-91bd0bdfbf9d
tm376	701	TCGA-GM-A2DH	TCGA-BRCA	58.0	M0	N0 (i+)	Stage I	T1c		Breast	1.0	4ad2cbb3-5bca-462b-af1f-8a292c317722	df0f19e8-1510-4b44-a49b-4e59abab2441	28b5f296-b99b-4b13-b274-102414a2a619
tm377	703	TCGA-LB-A7SX	TCGA-PAAD	74.0	MX	N1	Stage IIB	T3		Pancreas	1.0	5dd598ff-58cf-4553-af71-2e0d80a04c08	b83ebc84-c200-4eb0-9325-7409a27f2139	8d441ac8-b42d-4128-aed8-48bfe9741afa
tm378	707	TCGA-CK-5914	TCGA-COAD	81.0	MX	N1	Stage IIIB	T3		Colon	1.0	34111a2c-5b27-427e-890e-349b9974343c	968270db-f007-4b4b-a72c-71798375100e	afb4fc8c-2083-4f27-9ec0-c70548ccc878
tm379	708	TCGA-BH-A42V	TCGA-BRCA	41.0	M0	N1mi	Stage IB	T1c		Breast	1.0	c4a9a1df-4397-409e-85ec-30e0789377c2	243b26c5-c590-4840-8c3c-f88800f22b50	73d58f5b-a591-4261-89f2-1edea61904d5
tm380	710	TCGA-49-AAR3	TCGA-LUAD	69.0	MX	N1	Stage IIB	T2		Lung	1.0	842cb3d6-6ca5-4924-a7bb-98720352b548	08876f89-1208-40f7-9d7e-2cfea9d78817	d44cd257-c316-4f60-a0f9-6a536a1e7941
tm381	712	TCGA-AO-A0JG	TCGA-BRCA	49.0	M0	N2a	Stage IIIA	T2		Breast	1.0	e94ef671-995d-452b-bcbe-993e5b437a68	c60c1912-2a47-41fa-a428-57ffa27c1ffb	5ceff90e-184d-41ff-8e1a-bbe1ed30c1c4
tm382	713	TCGA-75-6207	TCGA-LUAD		M0	N2	Stage IIIA	T2		Lung	1.0	576ad342-ce70-4c3c-b69d-8f1f5c4cd358	a563bd47-a413-4ce8-81e5-2bac666e4a4f	127a4a5e-64d0-464b-98b4-8f5ad8912e51
tm383	715	TCGA-AO-A12G	TCGA-BRCA	75.0	M0	N0 (i+)	Stage IIA	T2		Breast	1.0	bf26a3fb-39a8-4eff-b801-a7dd915e73f5	e2a7821a-ddee-4f04-8282-eba3458e0e33	e3176730-6b3b-4a7c-836b-4c5846d13f57
tm384	717	TCGA-50-5068	TCGA-LUAD	59.0	MX	N1	Stage IIB	T2		Lung	1.0	6d4fc521-df92-4d04-8118-d363ac31bfa8	e93a2c5f-7fbc-4706-8ac1-86bea6ec07e1	e8d21daf-8c95-43bd-843a-445b02834ab4
tm385	719	TCGA-FB-AAQ3	TCGA-PAAD	65.0	MX	N1	Stage IIB	T3		Pancreas	1.0	eb9da5b9-3fec-473d-9cc3-01f8b897dfae	d4fb50f7-8296-42b1-b060-49a26de05adb	6ea206d5-f47d-4a1d-b9ed-b98a3719c0bb
tm386	720	TCGA-ET-A2MX	TCGA-THCA	27.0	MX	N1a	Stage I	T2		Thyroid	1.0	a6afef46-49c3-418e-ad8b-7e4b0404991c	1f183a97-7228-4a06-a56d-ff93727e675b	6b9c00a0-0a50-4657-8344-5212fd439e0a
tm387	721	TCGA-HZ-A77P	TCGA-PAAD	77.0	MX	N1	Stage IIB	T3		Pancreas	1.0	df863996-d40d-43e3-84f0-938ca2a78fe9	4defb872-1026-4ef7-b718-ff41d30c4171	397c4b13-7358-470a-bb42-f2813888cd92
tm388	723	TCGA-85-6798	TCGA-LUSC	57.0	M0	N1	Stage IIIA	T3		Lung	1.0	c105286e-08ac-4988-85d3-41d5d9f5fdf5	4cc2d594-c93e-4f57-8606-86118419744e	f138831c-a06e-4893-be52-81ecbb5a009c
tm389	724	TCGA-BH-A8G0	TCGA-BRCA	54.0	M0	N1a	Stage IIB	T2		Breast	1.0	e58f3dde-82f6-4a5d-9909-8f5659a26915	27c620e1-83ea-405f-818b-94ab7cc82308	226d0b18-89d8-4f9c-a262-df8370655493
tm390	727	TCGA-91-6830	TCGA-LUAD	65.0	MX	N1	Stage IIA	T1		Lung	1.0	472406b3-cc1a-407e-bf38-a79046cfa952	499080d3-7714-4a78-ad63-7fbb94e5d20c	cb1f3843-e3b8-4abe-b8ab-b12ac41a7c5e
tm391	728	TCGA-A2-A4RY	TCGA-BRCA	46.0	M0	N3a	Stage IIIC	T3		Breast	1.0	f55dbdb1-0301-4000-a854-717aed117a63	0261d1c9-3856-424f-b0dd-306511767e40	c2d16435-bb98-4d67-b1a8-a3b947feca6e
tm392	730	TCGA-C8-A273	TCGA-BRCA	29.0	M0	N1	Stage IIB	T2		Breast	1.0	31180222-da6e-4106-9b49-09be93d68138	08453202-ca55-431d-86d9-8a1a8a9db844	386c2d03-7f8a-42cc-9ef8-3a7945518453
tm393	731	TCGA-US-A77E	TCGA-PAAD	73.0	MX	N1	Stage IIB	T3		Pancreas	1.0	4be7003d-17f1-4c16-a8ef-d93a447f5a1d	738ee83a-e989-4efa-96cb-5948774808a4	4ef399db-8011-4cdd-8240-41b077ccb162
tm394	733	TCGA-A2-A0CK	TCGA-BRCA	60.0	M0	N2a	Stage IIIA	T3		Breast	1.0	87b59374-da2d-41ba-bbde-43a9022eac2c	189766ec-6c3b-4573-a3a8-c247c02aa42c	2b930951-a44f-4336-9f97-75d0e737fa52
tm395	736	TCGA-RB-A7B8	TCGA-PAAD	81.0	MX	N1	Stage IIB	T3		Pancreas	1.0	ef0f7a22-52d3-4f00-a5f2-8679f5088430	3c22e9a4-4f92-4209-99ee-0b3be9ef87a5	a169297f-d508-4477-9548-29636afaed57
tm396	738	TCGA-FY-A4B4	TCGA-THCA	62.0	MX	N1a	Stage III	T1b		Thyroid	1.0	a8668fb7-327b-41c8-b48d-8e064b8244c9	239efc80-a832-4887-82c8-4159dc127f22	4e15f545-3030-4f80-bfd7-37c9390ede35
tm397	740	TCGA-HV-A7OP	TCGA-PAAD	72.0	M0	N1	Stage IIB	T3		Pancreas	1.0	d38c7ed8-f049-44da-bcaa-6dfed9e87562	0912b9c1-9849-49f1-b453-9655b6540f39	ebdabe03-e28b-47a3-ac36-1c184a7ea7ea
tm398	743	TCGA-E9-A1RC	TCGA-BRCA	56.0	M0	N3	Stage IIIC	T4b		Breast	1.0	8c600781-5238-4b46-80bc-aa2710c1ed3f	fff98bd7-d882-42e2-98e3-fffb78363c87	da974d54-d118-476c-93c2-acc7f7a6dec9
tm399	744	TCGA-EL-A3D4	TCGA-THCA	62.0	M0	N1b	Stage IVA	T3		Thyroid	1.0	3448446b-c5ca-469e-bf5f-9c7453903ff4	e2c3ac3f-8601-4a9f-ad8c-3b0df9164edf	3e81b786-90ca-4e7f-9c9e-8acbafb5503b
tm400	745	TCGA-35-5375	TCGA-LUAD	61.0	M0	N2	Stage IIIA	T2		Lung	1.0	0052ae83-7ae5-470a-a125-5cd94a9fa9e9	b4cd619d-8bbd-4b30-937f-8e08a455fc37	db172586-332b-4a89-bd7f-0041104616fb
tm401	746	TCGA-D5-6931	TCGA-COAD	77.0	M0	N2	Stage IIIC	T4b		Colon	1.0	3d6546ee-5ed5-4c74-a62b-f3fb397e66c3	6e6cb6f5-85e6-42b0-88b2-9d84ec51ea21	f401f472-0158-48e3-a796-97f095f17b90
tm402	747	TCGA-CK-4948	TCGA-COAD	45.0	M0	N1	Stage III	T3		Colon	1.0	a2a4b9b5-7d9e-41fa-8d59-6447d62134ea	8c667aec-6747-4605-b781-869f95b763a3	48236ade-9418-4d79-8dba-c5aa99ad1c5a
tm403	751	TCGA-AR-A0TQ	TCGA-BRCA	27.0	M0	N1	Stage IIIA	T3		Breast	1.0	82255740-abaa-47b3-9def-89b0673d1cfb	26938848-ba25-4e36-831b-09d2262b262a	7fa8b64a-7d0e-4fea-b7a7-b38905f6273a
tm404	755	TCGA-EW-A1IW	TCGA-BRCA	80.0	MX	N1a	Stage IIB	T2		Breast	1.0	a835cfe4-9359-4178-9c9a-44ecb4173e47	cf8d2098-c733-4acf-b257-b89c564668ac	588a1f84-385f-445e-af8b-505848fb628a
tm405	756	TCGA-A2-A0EN	TCGA-BRCA	70.0	M0	N0 (i+)	Stage IIA	T2		Breast	1.0	e4f80aa3-eace-4ab4-afff-69d952ed5442	4927bb60-c020-455c-a5db-5c19e81ff5fb	c168545a-3da5-4631-9c38-75a13a93718d
tm406	758	TCGA-E2-A1L9	TCGA-BRCA	40.0	M0	N1mi	Stage IIA	T1c		Breast	1.0	ea01e210-0d45-4c23-8644-904771672188	343bac39-5153-46d1-bd0c-2d45a9f1e069	d5d0f08c-c15e-42a0-8c9f-bb4aa32c9ce5
tm407	759	TCGA-A7-A26G	TCGA-BRCA	50.0	M0	N0 (i+)	Stage IIA	T2		Breast	1.0	cd417f4e-c065-4e73-a7c7-955b2fe71add	4d86248b-b84b-4fea-8d40-381cc9853418	ed372689-15d0-4c08-8a74-5f68b95278c4
tm408	762	TCGA-BH-A8FY	TCGA-BRCA	87.0	M0	N0 (i+)	Stage IA	T1c		Breast	1.0	bdf5a2b7-f9cb-4668-9687-1db0541bdfe4	0dcc699c-7e3c-4aee-9cdb-cd712b487536	d76e26b8-dfe0-4ee2-8114-48489d65fb07
tm409	763	TCGA-A8-A08O	TCGA-BRCA	45.0	M1	N3a	Stage IV	T2		Breast	1.0	cee1efda-644b-4cee-aad2-d7f5ca93cdec	58564717-1e09-4af3-be17-379d8acbb07e	35f88b7c-686a-4c8a-a804-770d00027265
tm410	765	TCGA-RU-A8FL	TCGA-COAD	51.0	MX	N2a	Stage IIIB	T3		Colon	1.0	61fdee26-e30a-4f49-a7f0-d5ceb7c28fd0	1070b476-7375-49e3-8fe4-d57932ac4410	6b79eedc-f8ee-4ade-a648-2ae65805f604
tm411	771	TCGA-AR-A254	TCGA-BRCA	50.0	M0	N2	Stage IIIA	T2		Breast	1.0	bdee019c-38ae-4686-84fe-2454ba4c70dc	ab4e9c72-0147-4716-98ce-5e94e3051cc2	8a2fd7fd-89cd-4c29-bd75-8c074a2da4c1
tm412	772	TCGA-D8-A27L	TCGA-BRCA	49.0	M0	N2a	Stage IIIA	T1c		Breast	1.0	26702590-872f-4e36-a631-ee6cb3f61ec4	e349f4f2-5539-4eaa-b938-940beb23bd56	0562e802-90ef-466c-99f7-81b872c31bc6
tm413	773	TCGA-46-6025	TCGA-LUSC	71.0	M0	N1	Stage IIB	T2b		Lung	1.0	08d31f4a-d87e-4413-8446-8ba45c97d63e	2455e271-a481-49b6-aede-dfa97bd65aa4	0ef5f92b-3aec-492b-9c28-2479c4b72c4c
tm414	775	TCGA-BH-A0E1	TCGA-BRCA	52.0	M0	N1	Stage IIB	T2		Breast	1.0	c1ac2f8b-9ff2-47b9-a685-6cf10a7a925f	0260f151-e695-414c-b4ae-425473bc3e61	991e8024-e28f-4412-9bf3-99589a69eb62
tm415	776	TCGA-HN-A2OB	TCGA-BRCA	45.0	M0	N1	Stage IIB	T2		Breast	1.0	18340589-696e-4f56-80c2-dc7d7428c471	b66fcc67-d9f2-4df9-aac8-6df0045a641d	f852d9fb-35ee-4b70-934e-c42fc0cba200
tm416	779	TCGA-ET-A25J	TCGA-THCA	40.0	MX	N1a	Stage I	T2		Thyroid	1.0	5fc3873b-df42-47b1-b9f5-701d2406640a	4951e9c1-34bf-4b7a-afbc-2b4cc1b0b7c1	48f8641d-c91c-46b4-9f63-2a03a117400d
tm417	783	TCGA-G4-6297	TCGA-COAD	55.0	M1	N2	Stage IV	T3		Colon	1.0	b41c1914-0771-4d0a-b56e-41f712e65bf9	60bf155f-4eb9-4d1b-9e86-3a526ef8905a	59fe266b-3715-4361-bdb2-f42dc626f6ee
tm418	784	TCGA-62-8399	TCGA-LUAD	62.0	M0	N2	Stage IIIA	T2		Lung	1.0	cc481383-4ebf-410c-8dd7-ef0b117bd035	fb7563ae-de66-4fb4-8195-2b993ba5519c	b1f8cdd8-3952-427a-bf6c-fcd83637105e
tm419	785	TCGA-AR-A1AO	TCGA-BRCA	47.0	M0	N1	Stage IIA	T1		Breast	1.0	f88ba6a1-27bf-43fa-a2c7-05db1eb9e8ea	a504a23a-6fa0-48de-910a-a0f68b6b0aec	ec54c1f9-b100-402a-bf2e-3067d1a98196
tm420	787	TCGA-D8-A1J8	TCGA-BRCA	77.0	M0	N1a	Stage IIB	T2		Breast	1.0	19264a73-b106-4b24-be01-0a9a137c6de9	e838e6d9-cd42-4212-b884-815e8aefd02b	f0dcd42d-eb6c-4261-a40e-01c0c7a0bf48
tm421	790	TCGA-D8-A1Y3	TCGA-BRCA	61.0	MX	N2a	Stage IIIA	T2		Breast	1.0	80902247-a485-4374-836b-4b67db4c4981	030d9f51-c52e-4495-94af-395340428368	c0d49c1c-5228-4164-93ec-b948b85ac134
tm422	791	TCGA-BQ-5889	TCGA-KIRP	63.0	M1	N1	Stage IV	T3b		Kidney	1.0	428a206a-0c72-49f3-9a63-9ad4b6e4210b	ed1bb030-18bb-4b68-9d66-c9b6d26817ee	3d21c1c0-dbbc-4aa9-97bf-3c76a8494089
tm423	792	TCGA-KL-8336	TCGA-KICH	51.0	M0	N2	Stage IV	T3b		Kidney	1.0	ad201166-65b3-4363-9efc-423444184522	b9d14e71-9134-4041-bb3c-4515052c91f9	3e734302-cd6b-430e-a448-5036e2316e84
tm424	795	TCGA-GM-A4E0	TCGA-BRCA	67.0	M0	N3a	Stage IIIC	T3		Breast	1.0	131d96e3-0799-4956-a752-dc244a05c493	322683a9-4ebc-4308-a366-f25e1b364246	92429740-69b5-4a7a-93dd-d34bdeb43b60
tm425	799	TCGA-05-5429	TCGA-LUAD	60.0	M0	N2	Stage IIIA	T3		Lung	1.0	2a9f6775-bb04-4262-9eb2-d64a8e027010	e7b060fe-15d2-4c44-9b3d-1dec726ccecf	841976a2-28b4-443f-b79e-83dd46e65935
tm426	800	TCGA-J8-A42S	TCGA-THCA	45.0	MX	N1a	Stage III	T1b		Thyroid	1.0	5eb2fca2-1538-4654-9481-00002bfc5264	04dfc0fe-638a-4184-b066-4a6e150aa344	c04aae38-0279-4cc1-9478-a453b76588b1
tm427	801	TCGA-63-A5MJ	TCGA-LUSC	54.0	M0	N1	Stage IIB	T2		Lung	1.0	f37c7314-1a66-4c2e-85b1-84adea5d1667	98f9714f-cea0-4f98-a27a-3623070f285f	ef68e81d-3b1c-4407-b68c-63bc1954fddb
tm428	811	TCGA-86-A4P8	TCGA-LUAD	59.0	MX	N2	Stage IIIA	T1b		Lung	1.0	1c5de7db-7e05-4289-ace6-b59b6e2392e7	dd311a58-85f7-48f7-be8d-8f9f6edd38e2	f5f24383-6adf-4004-b98f-a01586e0c417
tm429	812	TCGA-EM-A3AN	TCGA-THCA	36.0	MX	N1b	Stage I	T1b		Thyroid	1.0	a6d29dff-3e9e-4aa4-b95b-8d08ff909471	ec65614e-68a2-411d-aea6-71cd2ab19bc2	83c7da55-c7e4-45d6-ad12-ac1b3d359e5e
tm430	813	TCGA-77-6842	TCGA-LUSC	79.0	M0	N1	Stage IIB	T2		Lung	1.0	dbb92362-c980-4746-b109-755c49db7be2	b569eae6-d75c-4aea-b583-f095d9d8b719	446f2041-4f51-4f88-a7c8-dd4fda5e079a
tm431	814	TCGA-D8-A1XT	TCGA-BRCA	61.0	M0	N1a	Stage IIA	T1c		Breast	1.0	130343f0-62f4-4400-8002-e596edb3c02a	6572f845-0620-4480-9342-c1d9a8977617	644d8b58-07c8-4415-b3e2-64ae36ee44c0
tm432	815	TCGA-D5-6929	TCGA-COAD	49.0	M1	N1	Stage IV	T3		Colon	1.0	f9171012-0462-4796-a87b-bdad96cdb9f4	def0ba69-df03-420b-a76b-59f6c8e33724	e2c22263-2e93-4da4-ba2a-4b5aa326f67a
tm433	817	TCGA-E9-A22E	TCGA-BRCA	56.0	M0	N2	Stage IIIA	T2		Breast	1.0	c587bd27-778a-4729-b614-e0631bb3717b	1edb7669-6208-4584-b506-648f4b880176	7b4e979b-0478-4aa9-bc01-acd37ba437c6
tm434	818	TCGA-AZ-6607	TCGA-COAD	69.0	M1	N2	Stage IV	T4		Colon	1.0	64f68454-a9e6-4828-a248-31008e115758	7d1bbf69-e339-4f99-b673-26bfa324b2f2	95455fba-67fb-4e9d-b60a-a48c6306e604
tm435	820	TCGA-C8-A278	TCGA-BRCA	61.0	M0	N2	Stage IIIA	T2		Breast	1.0	5711aa8f-5cd6-41d0-b469-40f049556693	7ab23b64-1162-4792-a74d-4b267ac22c28	6e0ef463-e4e2-4b73-9675-8ea812f4a96c
tm436	827	TCGA-4H-AAAK	TCGA-BRCA	50.0	M0	N2a	Stage IIIA	T2		Breast	1.0	307261f2-f88f-4658-b6d1-98ef946148e2	cbdfdd9e-23cc-43b9-adcf-1fa92656e061	70c370d1-80da-4a46-bfa4-29d75b94f3c1
tm437	830	TCGA-P4-AAVK	TCGA-KIRP	74.0	MX	N1	Stage III	T3a		Kidney	1.0	e2d69625-1c8e-478b-afd8-e776a591ee15	4a4e4336-1d47-4cd3-aa11-3e84a4fdd13c	74e9879d-ca8f-43a0-be1b-0748a9dc02b2
tm438	831	TCGA-GM-A2DI	TCGA-BRCA	52.0	M0	N0 (i+)	Stage I	T1c		Breast	1.0	bbff7857-30a2-41ad-b2f7-5a6ffc59fe0c	79f15a44-68dc-496c-a180-c7a3acb2400c	fb7324d7-1a2d-46f9-91e8-09623c0dcba1
tm439	833	TCGA-AR-A24W	TCGA-BRCA	55.0	M0	N1	Stage IIB	T2		Breast	1.0	452e9e11-5545-4e7a-abfb-2486e70206bd	adf9d672-f435-4b85-a3f7-8963211e0f41	362f3c92-ae91-4f2c-96cd-08e6d6d83614
tm440	835	TCGA-IB-AAUR	TCGA-PAAD	67.0	M0	N1	Stage IIB	T3		Pancreas	1.0	6bda9845-af73-46b2-88fc-c02aadc99ee9	e52312b8-1ea7-418e-9d02-8d559240c801	b8361560-fa7c-4e99-9f88-3f3ecd92fa8d
tm441	837	TCGA-AC-A3TM	TCGA-BRCA	50.0	M0	N1mi	Stage IIIA	T3		Breast	1.0	a853d2bb-b696-493a-9451-59dcedde5f20	3fa297f1-5365-4f53-89aa-6e8b519de9f0	4b0363ed-66f0-41f2-93e0-9e4835c41749
tm442	838	TCGA-GM-A5PV	TCGA-BRCA	63.0	M0	N1a	Stage IIB	T2		Breast	1.0	b5fc7f21-688b-4764-b0ce-c450ad902e06	6204391c-3276-41c1-87aa-d44f4964c20a	1c260082-f43e-4d33-8906-5f445b05cb1c
tm443	839	TCGA-85-A4CN	TCGA-LUSC	56.0	M0	N1	Stage IIB	T2b		Lung	1.0	99488a4a-85cb-4b08-96b4-c6a6a1238da9	cc64c573-d106-4927-aa0f-7198a5578d76	8f62d8af-db90-45aa-a839-5c7b1953a0ad
tm444	840	TCGA-3A-A9IC	TCGA-PAAD	61.0	MX	N1	Stage IIB	T3		Pancreas	1.0	74ee5cc4-2195-4d17-ae08-837b837373fd	25964350-a588-4d1e-a3eb-dde526b2b637	17719432-a975-4d4a-bd3e-f717fabd75c3
tm445	845	TCGA-IB-AAUS	TCGA-PAAD	84.0	M0	N1	Stage IIB	T3		Pancreas	1.0	2493df6e-8c76-4557-a7af-6d1264e9dac4	c656af02-dec3-458d-97c4-4c9ead1af5fc	972cffee-cf09-4897-9c46-8bed0ab2ea9d
tm446	846	TCGA-C8-A8HQ	TCGA-BRCA	53.0	M0	N1	Stage IIB	T2		Breast	1.0	5997bdf5-2741-42c5-a01c-807864504c55	c8a4601f-d0b2-439c-a195-e62165137d9d	f426a67e-faff-4cdc-b7d1-a440be478b60
tm447	848	TCGA-E9-A1N4	TCGA-BRCA	41.0	M0	N2	Stage IIIA	T2		Breast	1.0	ac70b1a2-ff7d-49db-a962-4c07479d50b6	26de5c9f-0177-438a-812a-df954ef0290b	b6e43e4a-acfb-420a-89a1-e6aa420ab2ef
tm448	851	TCGA-IB-A7M4	TCGA-PAAD	81.0	MX	N1	Stage IIB	T3		Pancreas	1.0	1c49d2cb-2071-473f-a517-2010e28475ab	a1ae8c36-c11d-4910-a8f0-bc7ec9a86888	07bf9b54-b651-4daa-8ef2-b36bede79ed2
tm449	852	TCGA-D8-A1XO	TCGA-BRCA	56.0	M0	N1a	Stage IIB	T2		Breast	1.0	0019c951-16c5-48d0-85c8-58d96b12d330	bb9585a5-f893-42e9-a21a-ea90420e746f	08dd9feb-fa89-4a01-9b53-d755cbb68920
tm450	853	TCGA-BH-A1F2	TCGA-BRCA	53.0	M0	N1b	Stage IIIB	T4b		Breast	1.0	773071d4-438a-4da7-b833-d2d172c4c4e2	6e22aa53-1bdf-41fe-a491-db85ab95f99b	3cf2683d-a34f-4199-95d7-4d70fbe82d3c
tm451	856	TCGA-EM-A22O	TCGA-THCA	75.0	MX	N1a	Stage IVA	T4a		Thyroid	1.0	1af76c0c-923d-44ad-9248-3b526eda8e92	cf670b85-e1e5-461d-af8d-22aa71714c84	b8feddca-9af3-44c3-a6b9-0b9a63101cd9
tm452	858	TCGA-DE-A0Y2	TCGA-THCA	30.0	M0	N1a	Stage I	T2		Thyroid	1.0	ad005039-7887-4ee8-a448-c9bed419f0d6	dba14b2d-a383-4c78-974f-b2ac2de7067b	d4b3356f-f81f-45bc-bd81-d7d136442d63
tm453	859	TCGA-LL-A9Q3	TCGA-BRCA	69.0	MX	N3a	Stage IIIC	T3		Breast	1.0	98dc2008-d132-4a88-b428-45b0f715b296	3569f0e1-1577-424c-ae64-d6a76ccb0474	7ca8e961-435f-4068-bbb6-978d997b1805
tm454	861	TCGA-CZ-5464	TCGA-KIRC	69.0	M1	NX	Stage IV	T3b		Kidney	1.0	e673a5b6-c070-4068-b667-c7e81adfb4cf	9b4d9efa-b66a-4ac9-a273-16c342d82a2a	12c7a93a-e92d-4636-b520-83d84e81b321
tm455	862	TCGA-ET-A40Q	TCGA-THCA	38.0	MX	N1b	Stage I	T3		Thyroid	1.0	9e14e055-7229-49c5-b858-ce16b792d834	c74895f1-32ca-4cf1-8298-49e01a035a65	51a1dc30-bcbf-4f2c-bec0-2c5dc97cbad1
tm456	863	TCGA-IB-A5ST	TCGA-PAAD	64.0	M0	N1	Stage IIB	T3		Pancreas	1.0	b4d49b83-cc71-4176-8dcd-3f7e74879e42	cc7edfd0-394e-4165-afc6-fa76f66f19d2	8eb2eda5-420b-48a0-aa04-62d9fb18e6ac
tm457	864	TCGA-49-4490	TCGA-LUAD	45.0	M0	N2	Stage IIIA	T3		Lung	1.0	2f2cc9dc-1d0a-4302-b674-02d56c259ff3	5f2c4ac4-3807-4585-80fd-b6e089fb2e34	ceee3fee-5a19-4bad-bb16-52c61a16aed4
tm458	868	TCGA-LL-A5YP	TCGA-BRCA	49.0	M0	N1a	Stage IIB	T2		Breast	1.0	236805b9-ea89-43b4-ba51-c09276778e90	4c8ca3ed-6a5b-4547-9a4b-e7cf5d3ff414	e7f4d198-db85-43d1-8c53-3015d245e3f6
tm459	874	TCGA-ET-A39K	TCGA-THCA	48.0	MX	N1a	Stage III	T3		Thyroid	1.0	48743339-a032-4879-a96a-8def9c3e7573	b6e9d461-2539-42df-9e6d-aed4938a6473	6c4db3c1-7254-42ec-980a-4be06f3803b7
tm460	876	TCGA-37-5819	TCGA-LUSC	64.0	M0	N2	Stage IIIA	T2		Lung	1.0	9cbc81e9-686a-4178-9b36-fa90df8627cb	4d48ec85-5d01-4343-a627-8b5f4565044c	fa543a57-bad9-4b90-a625-4ccff441f3c9
tm461	878	TCGA-95-8494	TCGA-LUAD	67.0	M0	N1	Stage IIA	T2a		Lung	1.0	b7006975-82c2-4fcc-855d-5ef024ef3d4f	f5f83f64-626a-4213-a2aa-72c9ce9b2510	7ecc8719-4027-4f72-af05-21d197940d47
tm462	880	TCGA-E2-A9RU	TCGA-BRCA	90.0	MX	N3a	Stage IIIC	T2		Breast	1.0	6487c7e6-38ad-417c-8009-6c899fe74a64	0d0a9251-ecf6-4cdd-a558-6221caa2491f	6072ff0a-b7ec-492f-9cf0-a6c2bbee4df5
tm463	881	TCGA-AC-A3QP	TCGA-BRCA	79.0	MX	N1mi	Stage IIB	T2		Breast	1.0	4e261db3-6727-49bc-8a2e-77a7a30b4fa7	b548fb36-9510-4293-aeb7-826a78bdf5fa	991e1e0f-70ef-45ba-921c-16516983e755
tm464	884	TCGA-HZ-7922	TCGA-PAAD	61.0	MX	N1	Stage IIB	T3		Pancreas	1.0	b68f005a-2bca-4dee-a767-01113e5e7a5a	f7a0f2fe-bff7-4487-b226-c4e600b66798	fb3b390a-646f-4db8-8f16-ffc2c2d10902
tm465	887	TCGA-AC-A2BK	TCGA-BRCA	78.0	MX	N2a	Stage IIIA	T2		Breast	1.0	bd86e2d9-6098-4f78-9e9b-f2f95367c739	21eec9d8-74c2-4cd7-8aa4-4cedf6b4e90d	9d8af9f2-5615-4a09-a15b-0d179187d56e
tm466	891	TCGA-MP-A4T9	TCGA-LUAD	54.0	MX	N2	Stage IIIA	T2		Lung	1.0	8ddad1cb-d2ab-4fbf-865e-f134fcce0194	79ecbd95-333c-4933-957a-625a8826e2d6	75435c87-01ab-4d65-ab87-8d3737e848ab
tm467	892	TCGA-FE-A231	TCGA-THCA	70.0	MX	N1b	Stage IVA	T3		Thyroid	1.0	fc73f640-4e27-4b16-8192-6e032960699f	a66f30f6-1f2e-4dd8-aa46-7439111e7460	318968cd-a896-44d7-b631-9168db4ac844
tm468	894	TCGA-EM-A3AR	TCGA-THCA	41.0	MX	N1a	Stage I	T1b		Thyroid	1.0	e5e615cd-6adf-4589-a1af-64bd68628c05	5108d494-bced-4868-a7da-669630923a08	89af4b44-8b09-418b-9a86-2a29ecea76a0
tm469	896	TCGA-C8-A26X	TCGA-BRCA	58.0	M0	N1	Stage IIA	T1		Breast	1.0	c782b873-2727-4fe4-9c9a-741964290349	3895984d-ebf5-4525-b8fa-cac1e9231930	bc4a5f31-1c15-46a1-b431-dab918f7041e
tm470	897	TCGA-KL-8341	TCGA-KICH	41.0	M0	N2	Stage IV	T3b		Kidney	1.0	fd91e3b8-4749-4e44-967d-725e77080966	5a90ee27-b773-48fd-b201-018f60af6bdd	5d943d2f-0b31-4676-8a8d-caad6c851811
tm471	898	TCGA-D8-A1XR	TCGA-BRCA	56.0	M0	N1a	Stage IIB	T2		Breast	1.0	987603ab-513b-44d6-8b8e-344fd299a81a	3bd09095-842f-42c3-b5e2-d18e202b7f4d	8b93cab7-cd23-4ed8-8ba5-aa627f8a5834
tm472	900	TCGA-IB-A7LX	TCGA-PAAD	57.0	MX	N1	Stage IIB	T3		Pancreas	1.0	0e23faa2-0df2-4140-aec5-ba8e840844ea	2007a1f1-48bb-4117-93d1-ca46961b00a4	91937018-0838-4169-814a-9b382d630ed7
tm473	908	TCGA-EM-A2CQ	TCGA-THCA	40.0	MX	N1a	Stage I	T1b		Thyroid	1.0	3d004931-6cfe-4926-a3a8-17510f4785cb	6f56cd88-0964-4fd5-a310-a5f0aa81b01b	ee5de981-45b5-4998-a04c-aef1e174fc31
tm474	911	TCGA-A2-A0YI	TCGA-BRCA	62.0	M0	N0 (i+)	Stage I	T1c		Breast	1.0	6d488c27-ae90-41d4-8ddb-01a8eb731f0e	4d334632-6f9d-4242-a3d7-02b22df96d06	4e012b2e-395e-4999-b326-b0239da2496c
tm475	912	TCGA-E2-A1LE	TCGA-BRCA	71.0	M0	N3a	Stage IIIC	T2		Breast	1.0	f3d5f550-311d-4c59-8576-81fde80db315	f21eecc7-1208-464c-be23-5a406c75fcc9	3ba6001e-3417-4fdb-b3c1-ef0b21abe6ee
tm476	913	TCGA-AR-A2LJ	TCGA-BRCA	40.0	MX	N1	Stage IIIA	T3		Breast	1.0	eba83203-1de1-447a-88d0-2ffbccc24990	3934fa75-fc59-488b-970b-c46025ff56cc	a4a8b6d8-8dbc-4fe6-acad-d12a211187a1
tm477	915	TCGA-CK-4947	TCGA-COAD	46.0	M0	N1	Stage IIIB	T4		Colon	1.0	e8890508-2f98-460e-91f6-b03e3e213823	65d38064-2fb6-49dc-bbdc-a6551f952e82	46ed5064-15fa-412c-a90f-5f765abf879c
tm478	916	TCGA-62-8394	TCGA-LUAD	65.0	M0	N2	Stage IIIB	T4		Lung	1.0	7f827e47-e374-4c0e-8fec-b53018bfad03	3b83bb76-2110-4595-8647-014a69d5e95e	09d18aee-6853-4254-9024-45ba7aa7b111
tm479	918	TCGA-EL-A3CU	TCGA-THCA	70.0	M0	N1a	Stage III	T1		Thyroid	1.0	28919de5-ff07-4e09-a0a8-365cfb9bdf84	5a63985c-d388-4f7f-a397-07253c1df23b	8f556b5d-96dd-409e-a9ef-ebccdccba76d
tm480	919	TCGA-CZ-5455	TCGA-KIRC	63.0	M1	NX	Stage IV	T3b		Kidney	1.0	ab53ebb6-2f7e-42ed-a46a-b2a541472fe7	835a4036-9991-4a26-a111-77e662024fee	f687fbf9-650f-419e-90af-b662e77572de
tm481	920	TCGA-AC-A6IX	TCGA-BRCA	49.0	MX	N3a	Stage IIIC	T2		Breast	1.0	f43b97fd-8953-4a5e-bafb-eb572145abe3	f83c348e-2905-4eea-ae9e-90029733fcec	9f73a252-001a-4999-89ae-e9b5d696e42c
tm482	921	TCGA-A6-A56B	TCGA-COAD	57.0	M0	N1	Stage IIIB	T3		Colon	1.0	8c0a35ba-ba01-4e11-892f-b38b31d9c483	5435a939-f436-460a-b96c-7bebd7b5cf6d	1f6f722c-472e-4acd-8cc6-fb179db325cf
tm483	922	TCGA-US-A77G	TCGA-PAAD	64.0	MX	N1	Stage IIB	T3		Pancreas	1.0	c5b35b34-cf5e-4168-8aec-79a7df72da0e	7396b56e-36ae-4f2f-a1ab-f013ecab18e4	bac1355a-6a09-48f2-9c12-c51dffbb8208
tm484	924	TCGA-2J-AAB1	TCGA-PAAD	65.0	M0	N1	Stage IIB	T3		Pancreas	1.0	b64533e3-8dbd-4e50-8abe-a5cc52266897	10cf48b4-1c8c-4ee7-bd74-f0cded933e8b	8e49e0a8-063b-4c68-a70c-2206e384b3be
tm485	925	TCGA-E2-A14N	TCGA-BRCA	37.0	M0	N1	Stage IIB	T2		Breast	1.0	0648c6fc-df6d-450a-a5a0-e5655febbdf1	591942de-835a-4cd1-84b1-49c5a014f2db	aa0eb735-d6e3-44f9-a4f9-f4ecefb8c569
tm486	930	TCGA-B6-A0WV	TCGA-BRCA	67.0	M0	N1b	Stage IIB	T2		Breast	1.0	cd47d9e9-8072-4681-93ac-6c1420f6624c	0bff8a7a-8471-4d2d-b624-75f2ccf6dbdd	eb6b80b9-3f49-4fbd-bd6c-b761f5febbba
tm487	931	TCGA-H6-A45N	TCGA-PAAD	88.0	MX	N1	Stage IIB	T3		Pancreas	1.0	5cf04570-9415-4187-b8fc-4d0452c4d363	ca72a555-ebb0-420b-a75e-f763090cb116	c726579d-fcab-4b75-b800-80fdf49b4768
tm488	933	TCGA-MN-A4N1	TCGA-LUAD	60.0	M0	N1	Stage IIA	T2a		Lung	1.0	5ef157e9-bb3d-4214-a946-f5bc2bbf74b6	e80d3639-9cd8-4d53-85da-2a3883cb9d91	c865dfdb-42bd-4700-9a91-eac2b56a3cb3
tm489	934	TCGA-CE-A27D	TCGA-THCA	28.0	M0	N1	Stage I	T2		Thyroid	1.0	400fe474-757b-4748-9388-63c0c068f409	54a533a3-ff15-432b-96b1-eacf7a0fb521	7385ba01-ab4d-4234-8646-d5b9afbc2b7c
tm490	936	TCGA-A2-A1G1	TCGA-BRCA	85.0	M0	N1	Stage IIB	T2		Breast	1.0	269215ae-9040-4ac6-9d3d-017c0cbb2811	1e2f8b64-cd7f-4c52-abf0-5684b315ea58	5b8bb656-0622-47af-9307-3ce96c8f588d
tm491	942	TCGA-90-7769	TCGA-LUSC	55.0	MX	N1	Stage IIB	T2b		Lung	1.0	a9a84990-9ace-401d-989c-5167dd1f5efe	358e5916-064e-4e22-8731-f6aa53e9baa6	1ab1a61c-6022-4371-8381-f6b0bb6ea9ac
tm492	943	TCGA-63-A5MU	TCGA-LUSC	48.0	M0	N1	Stage IIB	T2b		Lung	1.0	90b9c230-9813-4c8e-b9e7-9018ccd21d28	6bfc48c0-912b-477b-942d-8b42bb221db7	e045dc71-c4d6-48ca-a86c-6778c8f79269
tm493	944	TCGA-49-AAR4	TCGA-LUAD	51.0	MX	N2	Stage IIIA	T2		Lung	1.0	3ceb828a-3612-46e8-89c5-397cb20e5356	f558374d-ccd2-42f3-9f95-1c752bb87f07	66a02230-24eb-48e1-9f07-df4f2d9d553b
tm494	945	TCGA-OL-A66H	TCGA-BRCA	74.0	MX	N1mi	Stage IB	T1c		Breast	1.0	ec2687cf-9496-4232-9a96-41b935d6ffb3	65ad4359-3bcc-47b0-8ae3-61b9509efe8f	87e82300-09e6-4ff9-8338-a2ac2080f810
tm495	947	TCGA-EL-A3MY	TCGA-THCA	81.0	M1	NX	Stage IVC	T4		Thyroid	1.0	7928afc8-a6e5-45a2-b8c2-9dcef0a9277f	1be537fc-3209-4b1b-aeeb-89435f361bc2	ae33236e-ea9c-43d6-9ca5-596a8ea2bdd0
tm496	955	TCGA-D8-A3Z5	TCGA-BRCA	54.0	M0	N3a	Stage IIIC	T2		Breast	1.0	19318058-604e-4c3b-a037-eab07708ff82	fd4c8242-023d-458b-8799-103381a4eba5	9eec9526-ab02-4c55-ba15-97454c1f3880
tm497	956	TCGA-IB-7885	TCGA-PAAD	78.0	M0	N1	Stage IIB	T3		Pancreas	1.0	88b45a1d-4dd3-48cf-8615-76e5f9099a2c	43f4712e-e9fe-403d-b15c-1a57236f680b	748f33df-14e1-4527-846c-1a354efbc9ba
tm498	958	TCGA-EM-A2CK	TCGA-THCA	28.0	MX	N1b	Stage I	T2		Thyroid	1.0	16a07dd4-e5e9-497d-baff-98be56fdfbc2	7c6fa01d-2cec-4e49-b0a3-ece5b201d605	c3bb2401-af48-4e3f-83d5-ede14b4f993d
tm499	962	TCGA-FK-A3S3	TCGA-THCA	43.0	MX	N1b	Stage I	T3		Thyroid	1.0	2fa1473f-77fe-493b-a212-e51872fb626b	85c07633-891f-430e-92d9-a62ac16b1a66	eadad9cd-4521-4102-875c-fccf4e363240
tm500	963	TCGA-A8-A075	TCGA-BRCA	42.0	M0	N1a	Stage IIB	T2		Breast	1.0	27aab1a6-96af-4dc1-b9ce-4690ead0d355	3f796f50-2ff1-45a6-80b7-7300f06afc39	4b70a329-0a34-4bbe-8a13-47153a399bff
tm501	965	TCGA-BH-A0C0	TCGA-BRCA	62.0	M0	N1a	Stage IIA	T1c		Breast	1.0	3eadce70-ba3d-4806-b112-6ac83bc89dc4	7c04fd44-5108-428a-94bf-24b0d85aa57d	cbb1f6a4-d24b-491f-be84-fb9a99acf2bf
tm502	968	TCGA-FE-A22Z	TCGA-THCA	61.0	MX	N1	Stage IVA	T4a		Thyroid	1.0	24c896dc-28d2-4bca-a40d-e19c10081c51	4f656477-d76a-4c28-b24f-03a03941a6ef	7ad84971-6ade-426d-b19d-ba6c179e1f34
tm503	969	TCGA-A6-A566	TCGA-COAD	55.0	M0	N1	Stage IIIB	T4		Colon	1.0	700b39f7-7588-4e44-b42d-8223d06b53aa	b3e0756a-a5ce-43e2-b1be-085c49978e93	948076f4-30f6-47fa-878c-816009d7e98b
tm504	970	TCGA-AC-A2FK	TCGA-BRCA	45.0	M0	N3a	Stage IIIC	T2		Breast	1.0	bb761704-bced-4fd6-9a90-187595b1d005	e4ed526c-522c-411d-99d8-049c3cd21002	0cbba7ad-73d9-479a-9b9b-046258c3cf64
tm505	971	TCGA-E2-A1L7	TCGA-BRCA	40.0	M0	N2	Stage IIIA	T2		Breast	1.0	104e3cb5-c6df-422b-a55f-6b19408594d4	203d766a-56d2-4a7a-833b-7f1cef4faf24	f296e297-c8a8-419b-8726-9de78be0f150
tm506	972	TCGA-62-A46U	TCGA-LUAD	71.0	M0	N1	Stage IIB	T2		Lung	1.0	fb60fc57-836c-42e1-bc96-042b82d1a878	bca9b56b-a003-4895-8dad-312ecef35320	e32c25cd-4ff2-46ba-b228-a6027081117a
tm507	973	TCGA-BQ-5893	TCGA-KIRP	61.0	M1	N1	Stage IV	T3a		Kidney	1.0	35b844f9-d209-4cee-90a1-db34dddb2cf8	c3eb5d32-dcec-4a61-8e7e-12a7564bb822	c0502233-4889-4ec1-9672-ab2ba3017291
tm508	974	TCGA-CA-6715	TCGA-COAD	63.0	M0	N1	Stage IIIB	T3		Colon	1.0	7653fe28-b91f-4fa5-9c34-8b8c3030faeb	cdf2cf73-e82b-46e5-b22b-48081be32b65	3a0fbb2f-c3d7-47b9-a8f6-32b8f82e2e71
tm509	975	TCGA-A2-A0YJ	TCGA-BRCA	39.0	M0	N2a	Stage IIIA	T3		Breast	1.0	6ac73ea5-48e8-40d8-8383-fa28991813fd	14303940-76f5-4cf3-b13b-05b2f8f52964	8931b9f9-033d-42a8-919f-17bcd4daf246
tm510	976	TCGA-G4-6311	TCGA-COAD	80.0	MX	N1	Stage III	T3		Colon	1.0	7ddaddba-2af8-4679-b3b5-9901babe0057	97bf2523-e99a-4306-90de-ed1022289506	1538acbd-468c-4451-9acb-098d0d2355bb
tm511	977	TCGA-50-5933	TCGA-LUAD	72.0	M0	N2	Stage IIIB	T4		Lung	1.0	a412b415-0692-4adf-8447-067ad69913d7	8cc8ee72-f0a5-430c-834f-82f3b184d3d9	b4974f36-432a-47c5-8377-09850fedd50b
tm512	979	TCGA-IB-7645	TCGA-PAAD	44.0	M0	N1	Stage IIB	T3		Pancreas	1.0	818a7d3a-8c14-4fd6-83f1-000cca2be04b	abcb083a-82d5-4ef6-a306-e5496b80c666	a9e355fd-fe1d-4a5d-96b0-dff49d4f7666
tm513	980	TCGA-DJ-A2Q7	TCGA-THCA	52.0	M0	N1a	Stage III	T2		Thyroid	1.0	196ddc12-2d0f-4493-aeaf-3780350604c7	2f3384d8-2db4-4f05-9b05-8ba84327604d	40b5d840-c429-4dec-95b8-c433f2d9c755
tm514	981	TCGA-34-5928	TCGA-LUSC	83.0	M0	N1	Stage IIB	T2		Lung	1.0	97a2d0b9-cb59-4ae9-83f0-36f81c1c9474	91212402-f919-4652-a39f-134c1ee05204	01232c9e-b486-4aa5-ae14-70be61869455
tm515	983	TCGA-A2-A25C	TCGA-BRCA	50.0	M0	N1a	Stage IIB	T2		Breast	1.0	fd4bd1de-fc4a-42bc-aca5-5ac16ec14118	6ef2457d-0830-4d2e-bbc5-c08f64d53ff1	806d578d-2906-40ed-a091-d4a160dfad19
tm516	984	TCGA-78-7156	TCGA-LUAD	62.0	M1	N1	Stage IV	T4		Lung	1.0	129f7ee5-6342-4a24-9317-d52462ce6a70	8886f6ac-f1eb-447f-af0f-8ebb322d3025	f47794a1-e72c-48d9-bec8-6c842507bcd6
tm517	985	TCGA-56-7823	TCGA-LUSC	58.0	M0	N1	Stage IIA	T1b		Lung	1.0	4bf7a91f-c267-470c-9df1-084aa8637ffe	315e1a4e-0e27-4a5e-b219-f09a0cedcefd	73aa36bd-0ac4-48b9-ab21-1470b7e1fef9
tm518	986	TCGA-DJ-A3V2	TCGA-THCA	44.0	M0	N1a	Stage I	T2		Thyroid	1.0	5473263b-8dba-437c-8a82-408f6bd39160	3e42150b-1eb8-4b44-ada4-e6761bf6dc17	597b72df-0098-4ec9-8f58-1a4f2143ff6c
tm519	990	TCGA-BH-A1EX	TCGA-BRCA	67.0	M0	N1b	Stage IIB	T2		Breast	1.0	17ff23ff-17b3-4ed1-b10c-2d922c045807	a9c83ccc-0a61-4fdd-bc8a-78e2292d9b1f	fc5696dd-90d0-4251-8c3f-e4830853c2ae
tm520	993	TCGA-MP-A4T8	TCGA-LUAD	68.0	M0	N2	Stage IIIA	T2		Lung	1.0	c343f781-c1df-4349-aab3-f159329a11da	64d803f9-1446-4046-b764-a06d20ed8479	2963ba0e-cd13-4a95-98a8-445f65cb0f15
tm521	994	TCGA-53-A4EZ	TCGA-LUAD	63.0	MX	N1	Stage IIA	T2a		Lung	1.0	360ebab8-859c-4286-b613-befa0fa306f0	fabb6ea6-a38c-4254-8702-67781f10ae06	6266df91-a92e-4cbb-af00-0b575c969ac0
tm522	995	TCGA-77-8150	TCGA-LUSC	64.0	M0	N1	Stage IIIA	T3		Lung	1.0	87db73f9-c9db-4797-b02e-28373c9b5bbb	f99a6a27-d556-48e6-9b23-9346cc8bf3a8	189c9734-fe04-4fbb-9ece-b2402ad9a58c
tm523	996	TCGA-55-6970	TCGA-LUAD	67.0	MX	N2	Stage IIIA	T2		Lung	1.0	9bf51961-c60a-43df-87eb-a64dae9e4e10	4deb0bda-68e4-4f0e-98d6-bcea96680221	382ee0f9-03dd-48a0-85a7-1e8192e513ca
tm524	997	TCGA-FK-A4UB	TCGA-THCA	51.0	MX	N1a	Stage III	T3		Thyroid	1.0	6152f2a9-839c-42e1-bffb-bd78c0889c93	07d80077-13be-4124-bbbe-b421f3e440b2	203f4126-60b7-42bd-af33-efcc54f11fb5
tm525	999	TCGA-FE-A237	TCGA-THCA	19.0	MX	N1	Stage I	T3		Thyroid	1.0	17c155d1-f034-4913-ac0b-62b7e2f7c165	5a0721b0-d357-43ca-8c61-79b2c2306b7d	b9fba950-25ee-4004-898d-7742d92b3700
tm526	1000	TCGA-AR-A1AS	TCGA-BRCA	54.0	M0	N1	Stage IIB	T2		Breast	1.0	128bf144-f452-48af-941d-f6069e3bb0bb	085b1e86-d0ae-4fe1-b73a-67780701e2c7	6d24b093-afe0-4696-aff6-af5c7529d560
tm527	1001	TCGA-34-8456	TCGA-LUSC	71.0	M0	N1	Stage IIA	T2a		Lung	1.0	913909bf-6da5-4af5-ad86-017f0f0743e0	cf5a0161-90e8-4614-b056-e92b7f953c8c	b78d2a7a-1a56-45ca-9406-c2b018003b0a
tm528	1004	TCGA-BH-A0GY	TCGA-BRCA	67.0	M0	N1	Stage IIA	T2		Breast	1.0	0ca579b1-763e-4f6a-a071-c6514aaa2f11	5a5c3a26-ad7c-4114-99b2-f50b6452f442	47bbb4a0-8af7-413f-b2bf-acb7c742633e
tm529	1005	TCGA-GE-A2C6	TCGA-THCA	33.0	MX	N1b	Stage I	T2		Thyroid	1.0	941f743c-76e6-4962-a9aa-8c72cd070a62	76809537-93e5-4cc3-90a9-6dbb7fee599d	bf9cbb52-e899-4277-8a2e-9d99e2e52d1c
tm530	1006	TCGA-H6-8124	TCGA-PAAD	56.0	M0	N1	Stage IIB	T3		Pancreas	1.0	e993fbaf-8900-4a7b-8f73-3b7df51ab80f	f76b0062-aeda-4b05-814b-d75fd82c17ad	48c06978-ebd5-4e25-9f40-707b117737ed
tm531	1007	TCGA-86-8359	TCGA-LUAD	52.0	M0	N2	Stage IIIA	T3		Lung	1.0	bae501f3-c0ba-4646-8027-0623869176f4	1095b25d-aa67-4e56-bb8e-a5e311b7b7c0	4115d797-5cc4-4dd2-8195-fb206d1e6113
tm532	1009	TCGA-E9-A6HE	TCGA-BRCA	45.0	MX	N3	Stage IIIC	T3		Breast	1.0	9314aa86-3d8d-4709-a6e1-0aa22b21d6b5	8c5891b5-daa8-470f-9884-96c519b8541f	61bcefd1-220e-49c1-9458-46ec52928ccf
tm533	1011	TCGA-BH-A1FM	TCGA-BRCA	44.0	M0	N2	Stage IIIA	T2		Breast	1.0	a3e73f16-dc65-4c2e-9846-052b8fae144c	14d1dda0-8407-4f04-a8cd-e532fd0ff5fe	b862a525-7c39-400b-bfa2-24cbed0288b2
tm534	1015	TCGA-G7-6789	TCGA-KIRP	53.0	MX	N2	Stage IV	T3a		Kidney	1.0	cee11d01-1b79-46df-a882-3c8add30101d	82c3b084-2e93-4f33-bb32-6f30450c8f43	d531e741-5fdd-461e-8e10-dae9d0d15499
tm535	1016	TCGA-D8-A27K	TCGA-BRCA	47.0	M0	N1a	Stage IIB	T2		Breast	1.0	0e9ea184-c4bc-43f0-817c-8a950008e4bd	d2684c70-0e48-4eca-ab1d-c13ba8449d43	301e4d4b-1242-4bf1-ac4f-952dbccab4d2
tm536	1020	TCGA-77-8130	TCGA-LUSC	69.0	M0	N1	Stage IIB	T2		Lung	1.0	0e480f18-0e72-444e-b7e1-956a439471ad	c52c88d3-15db-4679-b1de-c86c026c929f	1e61e577-e8f5-453d-955a-fef620646684
tm537	1021	TCGA-77-8145	TCGA-LUSC	73.0	M0	N1	Stage IIIB	T4		Lung	1.0	7d53b735-23db-4321-a2ec-76264f7c607f	5f17d36b-67c1-4d89-8875-f9aeb2b1e48a	82c62d10-c9fc-45a6-8d9c-c4528448e23b
tm538	1022	TCGA-ET-A25M	TCGA-THCA	33.0	MX	N1	Stage I	T2		Thyroid	1.0	d93548d0-37f8-4217-b532-efb118f042ff	f94abbaa-04c8-4b45-96e5-08ee206e4489	eab90796-cadd-4d2c-acd2-de8705888a40
tm539	1023	TCGA-90-A59Q	TCGA-LUSC	61.0	MX	N1	Stage IIA	T2a		Lung	1.0	966cba2c-ca26-4861-8ed6-d6682511000a	d698905e-5fa1-41d3-93f9-2e72f54c21c5	f60e7774-e34a-4d42-a31c-78898d36aa05
tm540	1025	TCGA-EM-A2P0	TCGA-THCA	33.0	MX	N1b	Stage I	T2		Thyroid	1.0	f8dfeed6-f354-428f-bb8d-f433dc298d56	f963a84c-89f5-4ef9-99ff-5fecfd88d58d	541e0b7b-036f-4df5-a5fb-e4531013824d
tm541	1030	TCGA-H2-A421	TCGA-THCA	34.0	M0	N1a	Stage I	T1b		Thyroid	1.0	6da0fb2c-325e-4899-be04-1f140af37737	ed631ae1-a0de-456c-b118-835d834e8106	ef4ba253-7fd9-42f0-8919-4a0063cf6ed9
tm542	1032	TCGA-CE-A483	TCGA-THCA	34.0	M0	N1	Stage I	T2		Thyroid	1.0	68ba1c35-6246-44a8-9540-fd6743f60528	281f44ce-e61d-43d8-8b02-eca917c40f78	f943f042-f93d-4812-ad49-df2df9e6f4a4
tm543	1033	TCGA-AC-A2BM	TCGA-BRCA	41.0	MX	N1a	Stage IIB	T2		Breast	1.0	b0e49ee8-40e0-4edf-bcde-277a0fe1d12f	bfca4c0c-02cc-4b3e-a79b-00a800bcdc5d	5c91fba1-ec0a-4648-a3da-08447e35d2d5
tm544	1034	TCGA-64-1679	TCGA-LUAD	58.0	M0	N2	Stage IIIA	T1		Lung	1.0	503df94c-0048-4f7b-b957-3f8304be73f0	d337f84c-df4a-4e73-bea9-718f009cbf4a	266d2f25-bf17-4969-b5ee-c6e35314c63a
tm545	1036	TCGA-52-7812	TCGA-LUSC	68.0	M0	N2		T2		Lung	1.0	d64e9bd5-868a-4c9b-89a2-5510f4319c75	9afe899c-83bb-40bb-899b-4143c68928b0	86cb8085-cd27-4c62-88b1-c338ae40ef8e
tm546	1038	TCGA-EW-A1P0	TCGA-BRCA	55.0	MX	N1b	Stage IIB	T2		Breast	1.0	dcac8f3c-d282-4ac9-9194-b1461966c795	1fad7b6c-7096-4db7-a7ff-f10c5bc7e423	abe8c502-0f89-4822-8955-a0566c4f7e7b
tm547	1039	TCGA-A6-6654	TCGA-COAD	65.0	M0	N1	Stage IIIB	T3		Colon	1.0	3e23d91a-21d1-49ea-955c-3a83300ecbbe	fa46370c-9b99-4e19-9c0c-c0de611b36ac	9058c289-7fe2-4a4a-8a84-8d02c0a67407
tm548	1041	TCGA-E9-A245	TCGA-BRCA	47.0	M0	N1	Stage IIB	T2		Breast	1.0	243fe98b-3355-4b09-8094-b9e06a2b8329	2e377880-c7d7-4674-bcdf-ba6bc374bd3d	318a7a2d-a5e5-4ca3-9bdf-8ed9d1039e4c
tm549	1042	TCGA-50-6595	TCGA-LUAD	74.0	M0	N2	Stage IIIA	T2		Lung	1.0	0e9c2659-4131-4274-b0b4-3e191239f5f3	44356190-4c0e-497e-a7f1-07ba2f177274	f888ded9-21bd-441f-bf16-4564889b7516
tm550	1043	TCGA-DO-A2HM	TCGA-THCA	49.0	MX	N1b	Stage IVA	T1b		Thyroid	1.0	d9bdf469-12a6-42d0-a6aa-dfa522d42fa0	57455247-dab1-405b-8942-2426658d8117	5d89f3d3-dd0d-43f7-824f-53a0f9ee8c8f
tm551	1044	TCGA-AQ-A1H3	TCGA-BRCA	49.0	MX	N3a	Stage IIIC	T2		Breast	1.0	77cdf045-d52d-4cc1-b2f1-e2b0d106af0f	e0111bac-992a-45eb-913e-2fabee89b5e5	1c73a4a8-f01c-4163-a66e-43f3b88a38c4
tm552	1045	TCGA-OL-A5RY	TCGA-BRCA	52.0	MX	N1	Stage IIA	T1c		Breast	1.0	07478a1d-adbe-4fa7-858b-0edb74171eec	90b7ed6b-d648-4205-8b86-cb2c5a733496	62eba0a9-75da-40d4-a7ab-3263861e5b00
tm553	1047	TCGA-IM-A3U2	TCGA-THCA	89.0	MX	N1b	Stage IVA	T3		Thyroid	1.0	9bc736fe-feb5-4bcd-a4f9-f0ab5a67c30e	508b2389-a3d1-492f-8d01-47069e3af4bd	ea2b1a0b-f728-4923-92f5-340d1c79d2aa
tm554	1049	TCGA-AQ-A04H	TCGA-BRCA	61.0	MX	N2a	Stage IIIA	T2		Breast	1.0	895b7107-2c08-4106-b119-6fbb597392da	6cc9385a-eb7f-4026-8b10-973f4a420c47	41ed49e1-5cfd-4509-9f53-48e567150e18
tm555	1051	TCGA-FK-A3SG	TCGA-THCA	21.0	MX	N1b	Stage I	T2		Thyroid	1.0	e2580dc1-7a91-4398-851e-978dcea5b1e7	6b25b11d-9672-469e-9b34-30ea029a0e0b	ba5509b0-3000-44b8-b7e1-3e4d95f538da
tm556	1053	TCGA-J7-8537	TCGA-KIRP	37.0	M0	N1	Stage III	T3		Kidney	1.0	36b3d5c0-41f0-463c-b7a6-eddf2777e627	885f8825-48e2-4439-9a50-238d3bbb37e1	20883204-12c6-46e3-ae72-a8954bdf72d4
tm557	1055	TCGA-AZ-6605	TCGA-COAD	77.0	M0	N1	Stage IIIB	T4		Colon	1.0	4781cfea-da20-42ff-aefe-2eaa168f9e34	a405bb11-c7cb-493f-9db0-e1f9b69b5c98	40421ddc-36cc-4525-80e7-c529bcae5388
tm558	1058	TCGA-A2-A0YE	TCGA-BRCA	48.0	M0	N1a	Stage IIB	T2		Breast	1.0	c94fb480-7f46-4c24-bcb1-26f66a57c45a	5deaa1fe-01f5-48ed-b720-f800847a7742	799f12ca-7d71-4fb1-84d1-b26f43bbb181
tm559	1059	TCGA-BH-A28O	TCGA-BRCA	50.0	M0	N3	Stage IIIC	T3a		Breast	1.0	e267a6fb-3d15-4658-b464-25438bd41330	bf048bcf-b93e-4d73-b9c8-2d74ff42763e	171e4263-fefa-459b-86dd-ba8030243859
tm560	1060	TCGA-99-8025	TCGA-LUAD	72.0	M0	N2	Stage IIIA	T3		Lung	1.0	515aa64c-316b-497e-b877-7ab0c89a58bd	97122a1a-7897-4175-9c9d-55a7febd4330	c04f940f-fe0b-4d0b-a94a-1083c63ea952
tm561	1061	TCGA-50-6594	TCGA-LUAD	79.0	M0	N2	Stage IIIA	T3		Lung	1.0	f7c8bdd7-48f6-4ecd-a4ae-78ffcb2fb28d	01e922fb-dcad-4371-9802-5da073b14bff	4371ff1c-3810-4669-bc38-93e10322cbfb
tm562	1064	TCGA-A6-A567	TCGA-COAD	56.0	M1	N1	Stage IV	T3		Colon	1.0	aa12b89c-6964-4602-9455-07c2be1f2762	1ef09a10-453d-4cd6-84e2-a9e3cbe1299f	6ad8c669-cb11-4fec-9025-6d59453d2ff7
tm563	1066	TCGA-DE-A4MC	TCGA-THCA	43.0	M0	N1b	Stage I	T3		Thyroid	1.0	e06c93e0-2b30-4874-a595-60de8b5c3954	3945bdaf-1a04-4085-8b5e-0abea6aab860	f35cf2d0-3d98-4d75-ba5c-71e84fa03f91
tm564	1069	TCGA-EL-A3T0	TCGA-THCA	45.0	M0	N1	Stage III	T3		Thyroid	1.0	e0747f63-79e8-4eb6-8210-f956b8ef4a21	d700f231-46fc-4a57-aa6e-20d45c8f2987	fbf0bdc9-0f64-4f14-a815-46910d1a9755
tm565	1070	TCGA-D8-A1X8	TCGA-BRCA	62.0	M0	N2a	Stage IIIA	T1c		Breast	1.0	18022491-5c13-4a17-aed9-ea85e1088267	e133a0e4-181c-4e70-947f-9b6232d6ee44	d5421181-aaf4-413c-8a26-eb2247cc2327
tm566	1071	TCGA-E9-A1R2	TCGA-BRCA	51.0	MX	N3	Stage IIIC	T2		Breast	1.0	58037e4a-a82f-42a9-84a1-715966343bd4	14b64c58-0ebd-4733-9357-35a93fcb87f5	cdd12bce-5c24-43b6-8038-441769769b22
tm567	1073	TCGA-BJ-A0ZH	TCGA-THCA	52.0	MX	N1b	Stage IVA	T2		Thyroid	1.0	a7a453f0-05dc-4a76-85bb-e58cd79941d7	c937746e-f15f-4cf7-9db2-1438c297bf09	7e74022e-45d5-4e5f-8023-b5a4e6dc3ede
tm568	1075	TCGA-IB-AAUO	TCGA-PAAD	64.0	M0	N1	Stage IIB	T3		Pancreas	1.0	1985d153-e7f9-44e7-99f9-d71b5d4d565e	6f01d49e-943e-45db-9fcf-464605609176	ef208de0-804a-47d2-8c66-93fa4df818e5
tm569	1077	TCGA-92-7340	TCGA-LUSC	45.0	MX	N1	Stage IIA	T2a		Lung	1.0	6590155e-5fe1-460a-8ed3-a4d8516d55b2	1fbcd251-a485-40a0-9871-709946248d10	8328888f-c079-482b-acc4-3e629d4a612e
tm570	1078	TCGA-AO-A0JA	TCGA-BRCA	36.0	M0	N3	Stage IIIC	T2		Breast	1.0	870fb4d4-8366-4bfa-b4c1-04d55eded427	b3d9bda8-2b6e-4ca5-aee4-46e2635d28d0	708339f1-5ba6-4d47-97d9-37e6acba5f83
tm571	1081	TCGA-DJ-A4V5	TCGA-THCA	55.0	M0	N1b	Stage IVA	T3		Thyroid	1.0	5c949c8d-bf60-453b-b34f-b6153ac86168	8cb6a180-22ed-4156-9ddd-44ed3c8999ad	c2e603d4-a18c-4809-89e9-be863f40f8cc
tm572	1084	TCGA-85-6560	TCGA-LUSC	59.0	M0	N1	Stage IIA	T1b		Lung	1.0	a63881c9-00b2-4ec2-a190-cc59d9c2d780	18da042e-944e-438d-b125-ee74ec23ada4	32d93e58-9289-4e34-aae1-0e35836bf8a6
tm573	1087	TCGA-E9-A1RG	TCGA-BRCA	62.0	M0	N2	Stage IIIA	T1c		Breast	1.0	83707590-e4c8-4e06-98d5-f6c5dc710d1b	de8eea70-fbb8-4a6f-8ec1-984c2f81e914	a9db1ab3-b5f5-42ac-b7ad-6dd8979b2a91
tm574	1088	TCGA-38-4632	TCGA-LUAD	42.0	M1	N1	Stage IV	T2		Lung	1.0	665a7af8-9c2d-4a31-9a22-da89fc7107b2	9a20ee84-3cef-4a47-906f-180e54c54cf8	d0eb067a-0cab-497d-b1c9-b3bef5f376f3
tm575	1090	TCGA-CZ-5468	TCGA-KIRC	84.0	M1	NX	Stage IV	T3b		Kidney	1.0	4d9d7601-1c03-422d-8dc1-1857593c49a5	2bb4d5dd-06f6-490f-830c-2ce52837efe4	0640519d-6fb5-424c-bd52-5c3da7c96b9a
tm576	1091	TCGA-P4-A5E8	TCGA-KIRP	57.0	M0	N1	Stage III	T2a		Kidney	1.0	e11ca045-0b8e-4631-ab61-afbe9738cde0	b2d97eab-51b5-4dae-a341-0cb71d353f11	b9d31ede-d81c-4b17-ab8d-61c3c64ddfd9
tm577	1093	TCGA-P4-A5E6	TCGA-KIRP	67.0	MX	N1	Stage III	T1b		Kidney	1.0	25e923e1-24ce-44a9-934c-20df73d33686	2eb4e9d7-a83c-45ea-b671-5fd32d241206	7bd10ba4-88c3-4597-90be-3f3c1ec37cf7
tm578	1096	TCGA-2J-AABF	TCGA-PAAD	73.0	M0	N1	Stage IIB	T3		Pancreas	1.0	eb40b06c-68b1-4298-9d1f-4de1e28f07dd	b4fb52f9-bf9d-48aa-983a-a5fa7ed2f5c6	ed6a5c6e-d912-44e6-8585-b3f4b9058d95
tm579	1097	TCGA-BJ-A0ZJ	TCGA-THCA	36.0	M0	N1a	Stage I	T2		Thyroid	1.0	4e2f4f4e-6730-4b84-9d0f-579e1ba32b56	8a83db31-e02e-4e2f-bc12-a16d82c441ab	e59b6929-7d37-43ef-860a-98a97c78f175
tm580	1099	TCGA-EW-A1PB	TCGA-BRCA	70.0	MX	N1a	Stage IIIA	T3		Breast	1.0	2081a155-9d2d-41f6-b243-68a12e9b342a	a8558ec9-2230-4855-8b5a-326f82694b14	4c31ebb3-c0a6-4ed7-a2bb-d427890e76b9
tm581	1101	TCGA-IB-AAUT	TCGA-PAAD	65.0	M0	N1	Stage IIB	T2		Pancreas	1.0	588c9433-14c3-461e-8c00-013abd90eb1c	6431da54-f93d-40e9-b2f7-88641e4674b7	ad44b435-fe45-4ff2-a7d0-82abaaf97786
tm582	1102	TCGA-E2-A1AZ	TCGA-BRCA	63.0	M0	N1a	Stage IIB	T2		Breast	1.0	ed797859-4d7e-40e6-bae3-54ef15ad0f0a	4e6a8ab6-c40e-4118-bc8c-d3291a1ef72e	aa921596-05d6-474c-8163-58b752f18c18
tm583	1103	TCGA-C8-A26V	TCGA-BRCA	47.0	M0	N2	Stage IIIA	T3		Breast	1.0	41a87746-ec8e-47e3-986c-d1a119e7c96b	47cdb752-e263-49a7-874b-f5ba7053d185	b13a3157-dca8-4257-b107-96613567921a
tm584	1104	TCGA-FK-A3SB	TCGA-THCA	28.0	MX	N1a	Stage I	T3		Thyroid	1.0	81d1c015-d5b4-401d-af6a-08f52ae9c017	fcfeb0e4-5279-413e-a499-ceba7e905e3c	9d5c5c11-aa2a-4fc6-8b57-5f5be24100bd
tm585	1109	TCGA-E9-A227	TCGA-BRCA	42.0	M0	N1	Stage IIB	T2		Breast	1.0	295d363f-0366-4102-a35c-86e4a4fe7d84	b17818bb-47a0-4a8e-b1ac-52982aa09c56	bb13fbde-b3e9-4a48-9253-9a96066d754f
tm586	1111	TCGA-DE-A4MA	TCGA-THCA	52.0	M0	N1a	Stage III	T3		Thyroid	1.0	e5075aab-ed0e-4d32-b9a6-b2d8d0d65856	aa86176d-3a7c-4688-9567-d2ea0069ef74	69c33d23-4c46-4a68-abb9-993bddda1ef6
tm587	1113	TCGA-ET-A3BX	TCGA-THCA	24.0	MX	N1a	Stage I	T3		Thyroid	1.0	9fe6f032-030b-4259-9e61-6a3dccf30626	3ff43bed-cb4f-41dd-8173-99a48439142f	6ecb45ce-d4b1-48ed-8442-36adb9d76a53
tm588	1114	TCGA-E2-A1B1	TCGA-BRCA	45.0	M0	N1	Stage IIB	T2		Breast	1.0	0e62a6d0-87a7-4efc-922f-753328694458	7ab77b93-ad19-491d-acc8-5d92e0e4c9ce	3ac89852-8b96-45fd-9775-91ccbdd34318
tm589	1116	TCGA-EL-A3T9	TCGA-THCA	69.0	MX	N1	Stage IV	T4		Thyroid	1.0	5eaae937-0ca9-4a8a-b429-40fc1b36f809	67312629-af04-40cc-8185-801ef733acd1	7643ad8b-199f-4340-be6d-1721df78e64b
tm590	1117	TCGA-EL-A3T2	TCGA-THCA	55.0	M0	N1	Stage III	T2		Thyroid	1.0	47f04120-d289-493d-83e0-1f26eaa209c8	5e1b7a07-75b6-41bc-9bcd-b49b186c4918	fab1defe-2e5a-4ba0-8fd7-50f31ac0564b
tm591	1118	TCGA-CK-6748	TCGA-COAD	45.0	M1	N1	Stage IV	T3		Colon	1.0	74d0fe4a-e123-4c5d-b00e-9f177c64294d	a6e2447b-074f-4193-a665-cd4190ad256e	128a35fa-11fa-4ed7-9308-6d1723694833
tm592	1122	TCGA-BH-A0E2	TCGA-BRCA	49.0	M0	N2a	Stage IIIA	T2		Breast	1.0	0f1bec43-6235-4390-a148-e7038126c0c8	6aae286e-7fbf-4cda-89af-aa3a851c4c51	f830f59b-31a1-42a1-9961-8f0ed3dc0fe6
tm593	1127	TCGA-77-8148	TCGA-LUSC	68.0	M0	N1	Stage IIIA	T3		Lung	1.0	c2a485c5-f871-4337-acdd-63b365a9c8a1	126b2e52-e429-4e2c-9928-01837631b378	97f9a662-5878-40c1-8cc3-530de96386eb
tm594	1128	TCGA-NC-A5HT	TCGA-LUSC	69.0	M0	N1	Stage IIIA	T3		Lung	1.0	f34cfca8-0af0-4bd3-be67-a79d5bb31825	59cd9857-a3ce-42a0-98a4-ea6907331f73	9eee2d03-291c-4065-ad65-b38e2e6e81c1
tm595	1130	TCGA-O2-A5IB	TCGA-LUSC	71.0	MX	N1	Stage III	T3		Lung	1.0	17ddff0c-a5c2-4f82-b638-fe13c20de1d3	c1161744-6962-472d-bc6c-0a1432ecece0	c6eae9c3-625e-43c5-a969-d408ea922d55
tm596	1133	TCGA-DM-A1HB	TCGA-COAD	75.0	M0	N1	Stage IIIB	T3		Colon	1.0	b7752772-2720-4f19-a763-15a54e6d8bc6	411c3005-8e84-4713-8f04-e11b14efebe3	653fcb11-186e-4860-8b31-14c5548e3966
tm597	1135	TCGA-AR-A251	TCGA-BRCA	51.0	M0	N2	Stage IIIA	T2		Breast	1.0	416defdf-a4f7-4305-97ff-d3b3ebce672f	01d1d3bf-ffe0-4282-ae2b-7abf97becec1	dabc401e-32ab-4bea-8554-6748b9ac312a
tm598	1138	TCGA-A7-A13E	TCGA-BRCA	62.0	MX	N1	Stage IIB	T2		Breast	1.0	0a511373-8fd3-433a-a5e1-877530d6a239	092228eb-23e3-4911-9fa5-8ea8fd3439ae	68c4b2cf-b17f-425c-8295-21a7ab656429
tm599	1139	TCGA-MP-A4SY	TCGA-LUAD	61.0	M0	N1	Stage IIB	T2		Lung	1.0	6b6751a5-2dad-4bb4-bfae-b2239770fad8	66e3d823-2173-4f05-abd3-d718afe37596	729b7ccc-4e5f-4d78-85ad-2ac67d091e95
tm600	1143	TCGA-33-A5GW	TCGA-LUSC	67.0	MX	N1	Stage IIA	T1a		Lung	1.0	5ae6a0f5-4613-450d-8be0-9a126f4eea1f	c243d506-f9fd-476b-9bbc-9df2c40b6a3d	037852be-20ab-4f63-a325-478e9dec7423
tm601	1146	TCGA-AC-A6NO	TCGA-BRCA	43.0	MX	N1a	Stage IIB	T2		Breast	1.0	56cc8f11-ba1c-48c9-8455-1f73640f9cf5	aca53502-a4b4-4ef9-b60c-8c5f915aca4b	993235e7-b5cc-4338-ba1c-968662b38b4e
tm602	1147	TCGA-F2-6879	TCGA-PAAD	57.0	M0	N1	Stage IIB	T3		Pancreas	1.0	952b8bf3-3da4-4228-9541-004e17709cb1	3d01f7fd-90e8-4995-87c3-cd76fe162370	a9f0629f-6143-405f-9617-22d91bf84248
tm603	1148	TCGA-AR-A0TW	TCGA-BRCA	50.0	M0	N1	Stage IIIA	T3		Breast	1.0	c38adc46-f0f2-4c71-91b6-da2159dcb190	0baaa80b-696b-436e-8621-67aa6211827f	44baa7b7-3067-4f14-a750-ba0801ad17ea
tm604	1149	TCGA-C8-A8HP	TCGA-BRCA	59.0	M0	N2	Stage IIIA	T2		Breast	1.0	37af19f9-56f9-48ec-97a9-5b0b6e364293	7a09afca-c433-4d35-b237-cfb765e814e2	d7a882d4-a935-4ed3-a997-9b3dbb6f4215
tm605	1150	TCGA-EM-A4FR	TCGA-THCA	28.0	MX	N1	Stage I	T3		Thyroid	1.0	fb022d3c-fde8-455c-835c-ac7f7727e02f	bc8fd700-3c3b-4307-98de-c252a0121e56	972c10a2-6a3b-4246-bb80-88b1069588e6
tm606	1151	TCGA-AC-A6IV	TCGA-BRCA	47.0	MX	N1	Stage IIB	T2		Breast	1.0	ec9fb459-42b7-47eb-8c3a-48f492a7b2dc	cfc8ca31-8522-42dd-a7f9-90fadfc61e7d	5b551ea3-e475-4fc5-9c2b-df114be11926
tm607	1153	TCGA-KS-A41F	TCGA-THCA	37.0	M0	N1	Stage I	T2		Thyroid	1.0	69fc81e6-fa07-4a26-81d9-41923c7f4e5d	608c2a08-4ba3-436e-bc27-5fb16a2250b3	a8ac83c0-e57e-4184-90d8-d15037a98972
tm608	1156	TCGA-85-8277	TCGA-LUSC	70.0	M0	N1	Stage IIIA	T3		Lung	1.0	88dabd87-62d9-443a-abfb-87aac7913130	8ff2bd25-f826-47d2-bcd5-f7a798862762	7900bce2-be94-44fb-b559-1df0482236a0
tm609	1157	TCGA-2L-AAQE	TCGA-PAAD	56.0	M0	N1	Stage IIB	T3		Pancreas	1.0	30d82c00-417a-42b1-8b59-6815cce20578	cbbb516a-b728-4428-85fa-87b3ff1e2a42	4836678e-aaee-4ea1-ac3d-9c9bba1aa778
tm610	1164	TCGA-G7-6793	TCGA-KIRP	60.0	MX	N2	Stage IV	T3a		Kidney	1.0	02298f54-33c7-4d8b-8a3d-6c94613ab7b0	1946db1c-c686-47f8-985a-ba97a89c17ce	165d4a91-6172-4371-a954-6b4b02b7248a
tm611	1166	TCGA-EM-A3FM	TCGA-THCA	57.0	MX	N1b	Stage IVA	T2		Thyroid	1.0	5f422787-4bdc-49ac-bda9-2f88652d3469	5a1b1c38-b08d-4cef-8ff8-5df77237d2c1	23365193-0777-42e2-8aa3-80470c74c699
tm612	1168	TCGA-FY-A3R6	TCGA-THCA	57.0	MX	N1b	Stage IVA	T2		Thyroid	1.0	d88e2654-fc15-468e-9c41-9ad7e6e6e0f6	a476ddd3-0d5c-4d5d-b619-f680f7d02422	4b4f243e-07bd-4fc7-8d4b-7df4e192777f
tm613	1171	TCGA-PL-A8LZ	TCGA-BRCA	29.0	M0	N2	Stage IIIB	T4b		Breast	1.0	3c2914f4-200f-4bec-93f0-b0fdb6460378	e3c64747-a09c-44e0-9b0e-aa1408fac35c	65025d9c-81ea-411b-b3a1-c1277165444e
tm614	1173	TCGA-MS-A51U	TCGA-BRCA	44.0	M0	N1	Stage IIB	T2		Breast	1.0	dad6be14-a519-478d-9f53-122417453a0e	90d68cc2-d99a-434c-b0a0-19e9cfb8697f	73972c9e-de96-4ddf-b402-6d46d54d2fcb
tm615	1179	TCGA-4N-A93T	TCGA-COAD	67.0	M0	N1b	Stage IIIB	T4a		Colon	1.0	3c18b7f5-f53e-4721-a470-ae4410c0592b	e68de267-b612-4b4d-b1b8-2da659d429bb	fc3e9cb5-57df-4213-a4a0-5241ce1f4d36
tm616	1180	TCGA-A7-A2KD	TCGA-BRCA	53.0	MX	N2a	Stage IIIA	T2		Breast	1.0	79d67844-5389-40ee-a1fd-5b19ecf81b73	6f18fbdb-8c48-4407-a7fb-89f4712b48d1	3848255f-b87f-4c96-8a7e-1b4c01f3d89e
tm617	1181	TCGA-S3-AA14	TCGA-BRCA	47.0	cM0 (i+)	N0 (i+)	Stage I	T1		Breast	1.0	e6ea1343-0da3-43f3-9845-4845db02edb8	b886e706-3b3d-441c-8cee-ded3c6535af1	b875bd7b-d82f-458b-be88-8f184d4b4b84
tm618	1182	TCGA-LL-A6FQ	TCGA-BRCA	77.0	MX	N2a	Stage IIIA	T2		Breast	1.0	21836f98-cc95-46d3-8f40-6c9625f940ba	d4c07be2-971f-4b8f-859f-bfc2983a4130	76587acf-096a-4658-8345-225d8de3f273
tm619	1183	TCGA-DM-A1D8	TCGA-COAD	50.0		N1		T3		Colon	1.0	21b76e1c-1129-4c97-8c87-a7fc5d251e5f	d882f0b4-dbd2-4ef4-b0fc-287d37da7df0	a16b3a23-fae2-4444-b3a8-e29ef8b83755
tm620	1186	TCGA-E8-A417	TCGA-THCA	38.0	M0	N1a	Stage I	T2		Thyroid	1.0	66a3987c-9cea-4af9-bfdd-22192f8193ec	5caa7124-6582-46e5-b932-9fc79df4abc7	cc00a9f2-3091-4477-a6ad-5e3e14683db6
tm621	1187	TCGA-75-5126	TCGA-LUAD		M0	N2	Stage IIIA	T3		Lung	1.0	e1638627-67cc-44f9-9a79-6748968a06af	715d4eb1-bb43-43a2-8f47-82af226bf7d3	99bbb50e-b650-4355-8119-e4535b3bb25e
tm622	1188	TCGA-ET-A3BP	TCGA-THCA	34.0	MX	N1a	Stage I	T2		Thyroid	1.0	db1aa3b6-bba2-43c3-9c0b-fa699cd746c2	0f65c1c7-da86-43ea-9fc6-6796a3fc8299	2dd5ea75-bbfc-4e75-b797-26f4beaf2925
tm623	1189	TCGA-F4-6807	TCGA-COAD	51.0	M0	N2b	Stage IIIC	T3		Colon	1.0	720ff723-a1db-483d-9b73-01e15068351f	a96aed35-436b-4dc8-b6f5-b37762b51da7	82f77b0c-5649-4fc5-8573-680c3634cc01
tm624	1191	TCGA-D5-5541	TCGA-COAD	63.0	M0	N1a	Stage IIIB	T3		Colon	1.0	0d104bd9-575e-483f-b827-55e617bb6d65	d54d5bb3-1ac5-439a-b381-0d8601a69a7e	08efa7b5-f852-436f-aa4a-717de9dcf382
tm625	1193	TCGA-B6-A3ZX	TCGA-BRCA	50.0	M1	N1	Stage IV	T3		Breast	1.0	f6565f25-4317-4615-a437-af79da929ecd	d65adcb2-709c-4104-9b2d-3966dec04c61	cceed3e2-8ac8-4838-8995-f2f62c13121a
tm626	1194	TCGA-AO-A03N	TCGA-BRCA	59.0	M0	N1a	Stage IIB	T2		Breast	1.0	5c0579f7-6184-4afa-805c-7aeec4a4c5d2	2af32d6a-fc1f-4581-884f-16840d2c85a1	a93493cf-2165-4bab-9ddd-862584fae1a3
tm627	1195	TCGA-F9-A8NY	TCGA-KIRP	38.0	M1	N1	Stage IV	T4		Kidney	1.0	ccfce8c5-d53e-4538-b201-c697e7a4f851	026462c2-6f02-4682-be37-fbda9b6e3606	c6c7529c-89ab-4ebb-8d78-b7f1b216fd8b
tm628	1201	TCGA-O2-A52Q	TCGA-LUSC	44.0	MX	N1	Stage III	T3		Lung	1.0	2973cb07-6eeb-4df1-82da-2f4b3793c834	ea4bdd00-fb56-4b9f-a132-999c6a8a1178	a4c11662-11b6-4f3d-b41d-8589f8f7462d
tm629	1202	TCGA-FB-AAPY	TCGA-PAAD	71.0	MX	N1	Stage IIB	T2		Pancreas	1.0	0c098157-254b-492b-ad08-54cf813814d9	ad2ae4eb-7172-43f8-9ea9-5e8802bf1c1c	4f149572-fec9-40fd-9e53-978fb4d32dab
tm630	1204	TCGA-91-6849	TCGA-LUAD	75.0	MX	N2	Stage IIIA	T2		Lung	1.0	ad8bf3fe-2831-4c1c-81f9-c65e09b2d45e	ca2bff06-07d1-45f3-9d16-bc3e90fe0f08	c456435e-5288-4500-ac58-4b0d77d2e3d9
tm631	1206	TCGA-E9-A1N6	TCGA-BRCA	52.0	M0	N1	Stage IIB	T2		Breast	1.0	c3b9e954-9acd-481d-b6d1-86db1e62d037	4cdc9bbf-955c-4d03-a2c3-6b84ad337f29	7c5f03a5-e53c-4651-a4bf-c62126dd4105
tm632	1207	TCGA-KN-8427	TCGA-KICH	54.0		N1	Stage IV	T4		Kidney	1.0	05f5d36d-3f71-4d9c-9668-7dce66f48cd9	97d66515-c325-41ef-a252-ac4e16e2fc1c	228d6b0d-cecf-4014-af45-923c2239ce44
tm633	1208	TCGA-99-8033	TCGA-LUAD	74.0	M1	NX	Stage IV	TX		Lung	1.0	22cae278-eb88-4685-9ff7-667e53b50a34	cb69d2e5-7687-471c-baed-863eaf0f64a4	dc9196d9-0669-4965-ae19-be1d4d94bf96
tm634	1209	TCGA-E9-A3X8	TCGA-BRCA	48.0	M0	N1	Stage IIB	T2		Breast	1.0	9b2a1467-775c-48cf-9a3c-e259ccd344e4	9e3ba7ce-9e04-4050-beca-555386e558e2	ef92da24-f81b-424a-ba07-f9131a759650
tm635	1212	TCGA-A2-A0T0	TCGA-BRCA	59.0	M0	N1	Stage IIB	T2		Breast	1.0	bbd09e9b-84ba-458f-a595-b03069b843dd	27e554c9-b5ab-41f6-a52f-987ee6595fdd	87af132d-0898-4a63-a440-d2e86ba3bdd6
tm636	1214	TCGA-AN-A0XS	TCGA-BRCA	63.0	M0	N2	Stage IIIA	T2		Breast	1.0	e3569a42-412b-405d-a1ca-5c89b1ea36d0	efd185d3-b772-4ee0-a40c-61bcd0bbbb5a	f60af69d-cf46-4704-83b4-8a883c51b5cf
tm637	1216	TCGA-A6-5662	TCGA-COAD	46.0	M1	N2	Stage IVA	T3		Colon	1.0	edab0ea1-ba72-441c-b35d-081dbfb58661	d22409fd-5c0e-4205-bcb3-1beeff023819	19dab279-aac3-4e51-aa40-c25d09e26e8a
tm638	1219	TCGA-98-A53I	TCGA-LUSC	64.0	M0	N1	Stage IIA	T2a		Lung	1.0	f1acda6d-314c-446b-bac1-d59491b04f5e	aa78433e-378d-40eb-8373-4c777da06c87	60298b47-6a48-4f7e-b887-00d85afaa15a
tm639	1220	TCGA-EW-A6S9	TCGA-BRCA	34.0	M0	N1	Stage IIA	T1c		Breast	1.0	ca6e4602-bcd4-4299-bd31-37f585658b8a	1ffc78ca-3c30-4b7d-9b5c-0ab396f8d6e0	d2055140-6100-426f-9fbc-8adc8d5459ec
tm640	1223	TCGA-BH-A0DV	TCGA-BRCA	54.0	M0	N2a	Stage IIIA	T2		Breast	1.0	287a036d-5b2d-4faf-93a0-cf0be006fa6b	f3bfc9ac-f03d-47ae-a7dd-de91d0436861	5bc7d93f-b018-49bc-9e07-6c9aba46f941
tm641	1225	TCGA-49-AAQV	TCGA-LUAD	63.0	MX	N1	Stage II	T1		Lung	1.0	d05a80fc-d08a-47df-b7cd-0172b9977d46	a074232b-1602-47a1-8bbc-a4a645e16320	1578980e-1413-4ba1-bf6d-38d8ce2abacc
tm642	1229	TCGA-DJ-A4UW	TCGA-THCA	34.0	M0	N1b	Stage I	T1a		Thyroid	1.0	d4256184-c071-4a7e-a44a-3aaeee98d188	b652f207-37ee-4ca4-8530-a77dadc1afa3	78cbce66-386f-47f0-8b23-d234de606387
tm643	1233	TCGA-D8-A1XK	TCGA-BRCA	55.0	MX	N1a	Stage IIB	T2		Breast	1.0	7d496f9f-8a04-496a-ad25-68b1b72f864a	5c083833-d5ce-425e-8614-1c164c1aa846	ce655fef-fc19-495f-bba8-8f1318d034f5
tm644	1238	TCGA-EM-A2OX	TCGA-THCA	46.0	MX	N1b	Stage IVA	T1b		Thyroid	1.0	0fe54f83-e0b4-4dd6-8b90-5738638b949a	a74eda02-3db1-4142-b88d-b0dbcd655946	a4a88dc0-9fd7-4082-a36f-26060a9a200a
tm645	1244	TCGA-HZ-A8P0	TCGA-PAAD	76.0	MX	N1	Stage IIB	T3		Pancreas	1.0	245632c2-f70b-4b31-b4b4-81ff6a860bc4	a9f2f663-f9a2-4439-9a5b-b04df8c71109	ec893cf4-b72f-4533-ab26-3ae42ef5291f
tm646	1245	TCGA-A2-A0SW	TCGA-BRCA	82.0	M1	N2	Stage IV	T2		Breast	1.0	e748021e-b8ec-4b17-8b59-ce9d0a3d42e1	5be93db1-b7f8-4af2-aeec-c2c7b8e22fb6	8da7c90f-9679-4960-bf86-b81b6684cda8
tm647	1248	TCGA-B6-A408	TCGA-BRCA	55.0	M0	N3a	Stage IIIC	T2		Breast	1.0	02a11397-2a9b-4dba-8c6a-6b9f0aa24372	f6b4e90f-bd66-4b21-82cb-c0b39099aef4	a32fbdc7-a3ff-472e-adf0-4625dd239062
tm648	1249	TCGA-55-5899	TCGA-LUAD	58.0	M0	N1		T1a		Lung	1.0	7a3f27a9-476d-43e2-abb8-db402f80dfcf	e8ae614b-6692-4ba9-9fe8-e46c7e675f49	f782aa2c-479b-491e-9d4f-57902ab2530a
tm649	1250	TCGA-E2-A1B0	TCGA-BRCA	50.0	M0	N2	Stage IIIA	T2		Breast	1.0	0caa1750-ec80-484f-9097-1e90fbfa41c2	b4997d5c-d0f2-4faf-b501-4ef1ead6d42d	fa826a54-e4ad-4edf-9374-07f4eee181f5
tm650	1251	TCGA-DJ-A13V	TCGA-THCA	21.0	M0	N1a	Stage I	T3		Thyroid	1.0	cbc7bb74-cdb6-47c9-b56c-227723dbb0ee	8327085e-e78f-43d9-8161-fd306572e716	fbf6348a-d867-4aa9-8854-5d02d0d61f48
tm651	1252	TCGA-MP-A4TC	TCGA-LUAD	77.0	M0	N2	Stage IIIA	T1		Lung	1.0	2fa40914-d149-4f67-aa78-64723258314f	220c39c4-7afe-426d-b154-969940f60666	41f1ab44-d61e-40b9-8c94-df8a211b4993
tm652	1257	TCGA-XD-AAUI	TCGA-PAAD	50.0	MX	N1	Stage IIB	T3		Pancreas	1.0	75b208f8-8cf4-4857-a717-707a65111282	31d35ae6-47b4-4507-a116-f889e126c2f1	cb0c728f-e68c-4020-bb39-f4d0cd590a6e
tm653	1262	TCGA-J8-A3YG	TCGA-THCA	54.0	M0	N1a	Stage III	T2		Thyroid	1.0	4683b020-b913-441c-958a-04be733a0426	f6ef658e-37a7-4c09-8854-1399c59d31d9	5965a8ba-f7fd-448d-816d-0a566aedfbf2
tm654	1264	TCGA-BQ-5880	TCGA-KIRP	79.0	M0	N1	Stage III	T3a		Kidney	1.0	0b4ce49c-2c26-4a99-b7d8-7b29348c79a3	a748b688-a52b-4df1-909c-edeb7d796623	5f0356bd-8908-4f96-b458-a50717f0188e
tm655	1265	TCGA-E2-A10C	TCGA-BRCA	54.0	M0	N1a	Stage IIB	T2		Breast	1.0	4662f2d3-edd6-4260-a4ad-04c46ca54443	e124bac9-e1f6-4f30-a64f-f0fe321ffd46	81e2cfd6-941f-444d-bcca-521ba5e8a7a6
tm656	1266	TCGA-AR-A0U2	TCGA-BRCA	47.0	M0	N2	Stage IIIA	T2		Breast	1.0	91e43fc0-1bd1-41e3-a828-43ec6620feb6	3cd7e4a0-9fbe-4bf6-bdc4-859af94eed5e	baf67149-f358-4f96-872f-d97bf7f34dec
tm657	1269	TCGA-CE-A485	TCGA-THCA	32.0	M0	N1	Stage I	T2		Thyroid	1.0	b68401c7-ba04-496f-98a0-0b798f641510	02ce54a0-7226-4f67-9441-ddaf62076676	269f728d-9a28-4a43-bdbe-7d20aaaa1644
tm658	1270	TCGA-DM-A28A	TCGA-COAD	78.0	M0	N2	Stage IIIC	T3		Colon	1.0	72579862-a9da-4565-a077-269af17f9249	ec991df4-9067-4f11-b98b-40ca77b373c0	c7ec565c-dcfb-4dde-ac8d-38a94d709bf0
tm659	1273	TCGA-05-5425	TCGA-LUAD	68.0	M0	N1	Stage IIB	T2b		Lung	1.0	26ea6a31-ea33-4bb9-814f-c0840dafe69e	6df9a54a-ac48-4396-824f-5039b238a07b	cb8f3bef-9be3-41b9-a6c1-b4f8a2f3758e
tm660	1275	TCGA-EM-A2P1	TCGA-THCA	33.0	MX	N1b	Stage I	T2		Thyroid	1.0	cd7a5a5b-537c-4ebe-b108-a7dfd797d56a	cabf6572-515a-4c95-a4b8-6e9e78cc90ab	1416c799-c156-4d21-9c19-be5bd85845db
tm661	1277	TCGA-A4-A7UZ	TCGA-KIRP	71.0	MX	N1	Stage III	T3a		Kidney	1.0	2096fa41-98f6-4015-bcfe-11157ada7034	c05dee10-74da-4e60-966c-770c65606388	b05d5841-0699-4ff0-9fee-13f384584592
tm662	1279	TCGA-D8-A27I	TCGA-BRCA	58.0	M0	N2a	Stage IIIA	T1c		Breast	1.0	0c0ddcd7-8b4c-4489-b642-e48c4ab4602a	4656810a-5397-453a-820f-0d95b9c2cde0	e35c699f-dc02-448c-9a41-45eceacb1d66
tm663	1282	TCGA-86-7711	TCGA-LUAD	70.0	M0	N1	Stage IIA	T2a		Lung	1.0	8b071bf3-0d85-4aba-aa46-d0800dcc8640	82cbaf3c-3303-404d-84b6-f31efcb3fbaa	681ccf8e-e513-417b-bae2-71ab09067237
tm664	1287	TCGA-BH-A1EW	TCGA-BRCA	38.0	M0	N1b	Stage IIA	T2		Breast	1.0	f8b403a1-37cf-4acb-b5d7-b3437fafa7f8	0c26db3e-4f32-4cdf-a7ea-466ddc113de1	af4bd1a6-e888-452e-94ef-f30f74205c65
tm665	1291	TCGA-BH-A0B5	TCGA-BRCA	40.0	M0	N2a	Stage IIIA	T2		Breast	1.0	aa4bc249-100e-4cf6-8356-1dc96b7dbea9	cb150897-ea50-4b3c-8cae-9e4764a55698	2be549d1-4184-4df5-af52-efce5c7e3fdb
tm666	1292	TCGA-A2-A4S2	TCGA-BRCA	62.0	M0	N2	Stage IIIA	T3		Breast	1.0	bab81011-81b1-4fa4-bda1-fddec99245f5	523a04a5-d32f-4d97-86eb-a67806409893	a5ec2604-ddb2-45ed-a66e-da2e80fa8958
tm667	1293	TCGA-90-7767	TCGA-LUSC	56.0	MX	N1	Stage IIB	T2b		Lung	1.0	1a80f876-7306-4068-998a-3f32849173ca	d24f2247-9c24-45e9-bd34-210e6e130978	122ef3ba-c334-4fcf-9751-55dae1ef9ed9
tm668	1294	TCGA-95-A4VP	TCGA-LUAD	66.0	M0	N2	Stage IIIA	T2b		Lung	1.0	a5e1a78c-7e7a-41e8-8c45-872028f6b5a0	fcd1e06c-b046-4ab7-930b-6e4068167b92	3d275f89-9d70-454b-8219-01c908e16956
tm669	1296	TCGA-77-8009	TCGA-LUSC	68.0	M0	N1	Stage IIB	T2		Lung	1.0	b9719e93-b44f-4eb3-8fe9-14914e643d57	abb20a99-29d7-4579-b907-965d39e34b5d	9a655850-87c3-477a-9338-9c26660fde1a
tm670	1298	TCGA-58-8391	TCGA-LUSC	57.0	M0	N2	Stage IIIA	T2		Lung	1.0	3664ec56-3c20-47ab-ba37-e6a02e24af1d	2b503f35-3546-4409-aaa9-a97a77417143	576cd1e2-6cdc-4239-8add-6ed79773a349
tm671	1299	TCGA-50-5045	TCGA-LUAD	57.0	M0	N1		T2		Lung	1.0	e4bb1f41-bf42-43f3-aba5-98f3a02a7e03	ed4a44d3-22a1-49de-a560-565d9c572680	694f7130-16b8-4f83-ba68-48349cc2395d
tm672	1300	TCGA-DJ-A2PS	TCGA-THCA	40.0	M0	N1a	Stage I	T3		Thyroid	1.0	9c00c40c-a6bd-425a-aa71-d79514788e72	c1f0f0cc-6f6e-4fb5-beb0-f34f1bdd3cd6	69eef262-5bcf-4bf0-9c1b-6fd9b5acf9bf
tm673	1301	TCGA-E9-A24A	TCGA-BRCA	69.0	M0	N1	Stage IIA	T1c		Breast	1.0	b6bbcd01-c1a3-42b8-afe7-c17b987903b0	f841cd2c-0bc4-42b8-8efb-1b17d025dcfc	13562f76-f96d-4d07-921d-145a0d339a2d
tm674	1302	TCGA-QG-A5YW	TCGA-COAD	55.0	MX	N2b	Stage IIIC	T3		Colon	1.0	b064b6be-4152-4737-8158-caa0454cf41b	d18eb36e-8ddf-43bd-a37b-974665639bc2	4f44f71a-6c02-461b-bda4-f20a5d291cb0
tm675	1305	TCGA-F4-6459	TCGA-COAD	61.0	M0	N2a	Stage IIIB	T3		Colon	1.0	23d865c5-28e5-4e97-b812-12d792c8742a	ca648b84-3675-4cfc-9a2e-c472c516547a	cb524870-fafe-4f0c-afd9-67ca5272e349
tm676	1307	TCGA-ET-A3DT	TCGA-THCA	23.0	MX	N1a	Stage I	T2		Thyroid	1.0	e89006e5-13b1-4847-8268-600ff035edaa	58b6901f-c9f6-48ca-bb1b-e07a92f1315c	3cf6e59b-c0b4-4caf-a0da-218696d350c7
tm677	1309	TCGA-55-6975	TCGA-LUAD	61.0	M0	N1	Stage IIB	T2		Lung	1.0	385d903b-bab4-4c2e-8334-3a304d1a56fa	0d54bff2-0132-48f4-aaaa-32ca28f00553	c5c4fec0-8791-400f-abbd-68fa0e20d9aa
tm678	1310	TCGA-ET-A3DR	TCGA-THCA	42.0	MX	N1a	Stage I	T1		Thyroid	1.0	f18643a2-9933-46ef-ac09-5c9dc0905b8f	2fb4bf39-734d-44d8-a960-36071e2d7caa	5824fa2b-a18c-49a9-905f-d3171c066292
tm679	1311	TCGA-LD-A7W5	TCGA-BRCA	52.0	M0	N3a	Stage IIIC	T2		Breast	1.0	7d1c40bf-6119-4f2b-bb33-3ba23546799f	68b8b003-02d5-48bf-9aa2-ad21e2b56417	01407edb-e665-4194-ade5-2bf7afdc36fa
tm680	1314	TCGA-J8-A3YH	TCGA-THCA	39.0	M0	N1b	Stage I	T3		Thyroid	1.0	34e06837-cff2-40d8-87f2-0887b3589a8e	158717ab-1842-4297-a732-24b55c6904c4	0bd3e057-0a6b-45aa-967f-c8e6d247f281
tm681	1315	TCGA-EL-A3TB	TCGA-THCA	47.0	M0	N1a	Stage III	T3		Thyroid	1.0	6ad32f07-b7bd-49e8-a795-51dddd881779	eb1b49fe-e5d9-470b-96ad-b89d4a7b9c51	bb257221-3f01-49fd-8de4-1b16877c5f87
tm682	1316	TCGA-78-7150	TCGA-LUAD	59.0	M0	N1	Stage IIB	T2		Lung	1.0	8a518a19-2c85-42ec-b027-47139aa442d4	9101ae1a-9a4c-49d3-8d28-b4d1db083835	922404e9-c5d8-4717-87b3-7cad1d4a4dd3
tm683	1317	TCGA-AL-7173	TCGA-KIRP	72.0	M0	N2	Stage IV	T3		Kidney	1.0	c32d6f98-f752-4665-95f9-aa2fc3b02fd9	bd67c71f-4a21-4b05-af08-ce2396a6f9b5	81c52deb-f12c-485e-abee-fdbc8680c1a2
tm684	1319	TCGA-D5-6538	TCGA-COAD	79.0	M0	N2	Stage IIIB	T3		Colon	1.0	ac06b430-d5ba-4f7b-b5ba-efa9cef1b798	912c5b63-6b33-4790-bc70-4ab51d979e2c	b88c554b-a0f8-4122-831c-8f4e5cb11504
tm685	1320	TCGA-CE-A13K	TCGA-THCA	30.0	M0	N1	Stage I	T3		Thyroid	1.0	744497d2-cddc-43d9-985f-6accbf39ec80	30bf4761-434f-47eb-819e-719af2687e2c	3d41247e-ff14-431a-b5ab-12118ff02f0d
tm686	1322	TCGA-D5-6535	TCGA-COAD	80.0	MX	N1	Stage IIIB	T3		Colon	1.0	5ad58131-d9d3-4ea3-9d04-18cf480e1480	8877a3ff-45c9-4dbd-9312-8b7b6690a5a0	825f0a6d-62c3-487d-a397-749e15f86226
tm687	1325	TCGA-A2-A0YC	TCGA-BRCA	59.0	M0	N1mi	Stage IIB	T2		Breast	1.0	4c75e72b-db9f-425b-9f14-946ee801071e	33b561ad-d70c-436b-9276-ff579db1aa1a	f23acea7-8fa8-4e32-bd3d-49a470b6602f
tm688	1326	TCGA-CM-5862	TCGA-COAD	80.0	M1a	N1a	Stage IVA	T3		Colon	1.0	0caeddec-a904-4c53-be6d-56c83975eae0	3703f69b-f3c4-452f-a2af-285c0b3d7264	23c0b4a0-605b-4caa-bdbe-458575b08897
tm689	1328	TCGA-49-4512	TCGA-LUAD	69.0	MX	N2	Stage IIIA	T2		Lung	1.0	e20ecad8-f22d-4e2d-99af-bc1be98c5128	0f2bb873-2b2b-4d65-8996-ca667ca826c1	7d4f5563-437b-429b-ad8e-2d5912bfc2ac
tm690	1330	TCGA-JL-A3YW	TCGA-BRCA	49.0	M0	N1	Stage IIB	T2		Breast	1.0	8ebe5f43-053c-4bfc-aefd-b9c22897b4ce	600deee6-8b08-4e17-ba80-94e5acf5bcad	20f7c226-3257-48f0-b86f-cee6409c8a3f
tm691	1333	TCGA-EL-A3ZS	TCGA-THCA	22.0	M0	N1	Stage I	T1a		Thyroid	1.0	1de863f3-651f-4ae3-af16-470afebbc2fc	1e5426be-970c-48ec-8552-2c846ac4bd74	c160e64d-ec67-4475-a697-d8d1ec432429
tm692	1334	TCGA-2L-AAQI	TCGA-PAAD	66.0	MX	N1	Stage IIB	T3		Pancreas	1.0	7cb069c7-4347-4d73-aad1-dee5cd15565b	0a39b1ec-daf5-46c8-8824-9e4537ae6054	dbf5c0c9-51ef-44c7-a6a5-f2dd18e68790
tm693	1338	TCGA-A1-A0SJ	TCGA-BRCA	39.0	M0	N1a	Stage IIIA	T3		Breast	1.0	09385f52-e4ad-4ae0-9f09-91e8dd5fc953	a1ca53ce-c16d-44c8-a767-7026d9d067db	ff6761e6-cf05-4348-881e-4c358c834652
tm694	1339	TCGA-E8-A419	TCGA-THCA	30.0	M0	N1	Stage I	T2		Thyroid	1.0	120de48d-d336-4647-a458-9556d4665ae1	fb5d42e3-68e0-44de-88d1-6acad9f7fb85	664d6fe8-45a5-4598-9170-c4362810fa82
tm695	1340	TCGA-A7-A4SA	TCGA-BRCA	40.0	M0	N1a	Stage IIB	T2		Breast	1.0	e4f1f27b-24a1-4d01-af87-b2692d092d2a	a7ce7bdd-5c66-49ff-acbf-69cacaffc9a1	93a9ecdc-9119-4617-97a3-ed04e07a147a
tm696	1341	TCGA-HZ-8317	TCGA-PAAD	69.0	MX	N1	Stage IIB	T3		Pancreas	1.0	eea4fe20-4aa1-4cbc-8246-29661fb2ff71	b4139e98-8b09-4cb0-bfdd-a4bb75091912	f3856662-300f-4831-b5e6-ff5979237be8
tm697	1342	TCGA-3A-A9J0	TCGA-PAAD	75.0	MX	N1	Stage IIB	T3		Pancreas	1.0	7e1b5fe0-34c4-4144-9964-0f16e904dad0	74d3752a-9b7a-4c72-8fa8-b9f0c001499b	86080f82-11bf-42cf-a64c-654c7dc3ed33
tm698	1343	TCGA-BH-A0BT	TCGA-BRCA	56.0	M0	N1mi	Stage IIA	T1c		Breast	1.0	35fd75aa-21e8-49c0-8b40-159839c3cc19	02613c34-9735-42c3-bb04-6db20545ec6c	69b0f1ca-c2a2-4360-87c3-f784cc5a5262
tm699	1344	TCGA-43-6773	TCGA-LUSC	76.0	MX	N1	Stage IIB	T2		Lung	1.0	cfcbccac-2ccf-4b0c-b228-19bf5c21d2e1	232c8f5f-a441-4703-a9b0-a613f13e3ea3	a81e2a04-d5ec-4c41-9c3e-2e1e14a842a1
tm700	1346	TCGA-EW-A1J2	TCGA-BRCA	50.0	MX	N1mi		T1c		Breast	1.0	71ea0cc0-d979-4efd-a670-1e8e8a329aca	f08d6991-ff04-4c70-98e1-779a26fda3b4	a02a0f94-cc33-473d-afa4-5e37271ab5f7
tm701	1347	TCGA-49-6743	TCGA-LUAD	81.0	MX	N2	Stage IIIA	T1		Lung	1.0	e9d3cac1-3a16-4e21-8fe8-a4944ce82cb8	e14cb43e-0b0f-4ab3-8a85-bcb8a750f20e	dac1a7ec-240e-42fd-be54-0f79511e559c
tm702	1348	TCGA-DJ-A3V8	TCGA-THCA	28.0	M0	N1b	Stage I	T3		Thyroid	1.0	c59e51f9-7d8f-4ec6-ab57-16eac30f07c0	ea9480d3-6e54-4c87-8208-cb33de651f89	5d0ac3a0-f9bc-409e-9d51-967541ca98e8
tm703	1352	TCGA-OL-A66O	TCGA-BRCA	39.0	MX	N1a	Stage IIB	T2		Breast	1.0	589dda89-b968-4f26-b3c7-5371dfdb8a90	a324a102-c415-4c36-a2c3-b2c5b3ec4c95	d125a358-bee1-48d1-b68c-4b0f4935eb51
tm704	1353	TCGA-AC-A3YI	TCGA-BRCA	74.0	MX	N3a	Stage IIIC	T1c		Breast	1.0	a2f902f5-2413-4698-b53b-446df6409d61	49162b75-843f-4151-b009-d96a639b1908	932a3ebd-6434-45a0-8d87-9c14c28fa5fd
tm705	1354	TCGA-B6-A0WX	TCGA-BRCA	40.0	M0	N1b	Stage IIIA	T3		Breast	1.0	f2a4b38d-bfc0-4363-9a58-b5fa2af26ff3	3e1fc172-30bf-46b1-ab3e-ed37bd96d340	80dcddfa-a808-4f70-99a6-4b0331f9a0d6
tm706	1355	TCGA-DE-A4M8	TCGA-THCA	61.0	M0	N1	Stage III	T2		Thyroid	1.0	d42959b4-b74d-4407-ba26-75e160e9a577	de721e6a-c8c8-41a8-83e8-a8184c59a6a8	e543250f-d294-4953-bf87-26977db3706e
tm707	1358	TCGA-IB-AAUU	TCGA-PAAD	35.0	M0	N1	Stage IIB	T3		Pancreas	1.0	3f69c795-598c-491f-b4ae-3812a974daa3	61ac875f-993c-4128-8fca-761d575abae8	cc7c2db4-dc21-4dcb-a578-67bd3c316d5f
tm708	1360	TCGA-CE-A482	TCGA-THCA	27.0	M0	N1	Stage I	T1		Thyroid	1.0	a6ec6539-1b0b-4c17-92c9-5b47a4e8f8f5	e9b85143-7e52-41e8-b8ca-8cd76986bc17	dcd188b8-3011-4527-8da7-e189b81a1ae6
tm709	1364	TCGA-2J-AAB9	TCGA-PAAD	70.0	M0	N1	Stage IIB	T3		Pancreas	1.0	4d5b1ac7-1ed8-4ea7-bbaf-a83d1c5cddf3	3b1a9e18-0566-4bab-9389-8bafc2e840c9	0090b9d0-65d5-4eb6-8ce7-d840159d23a4
tm710	1367	TCGA-L9-A743	TCGA-LUAD	56.0	M0	N1	Stage IIA	T2a		Lung	1.0	51847dea-489f-4df9-84f8-26a6f2579620	46d44ee6-50a5-4b39-87f0-a8851846c643	9e711594-b012-4d84-aa47-5f893690c793
tm711	1369	TCGA-EW-A424	TCGA-BRCA	51.0	MX	N1	Stage IIIA	T3		Breast	1.0	845def46-3502-40a8-aff1-8d021906cee5	bf022d8f-08fe-4baa-8e40-81f98d72af22	b88337da-3afc-490b-818a-72eb9698bcdd
tm712	1370	TCGA-64-5815	TCGA-LUAD	74.0	M0	N1	Stage IIB	T2		Lung	1.0	21285d92-3596-4a82-91ae-a99e22479a3c	da78d780-26a5-4bff-8ed7-ecb564feef9d	dd669086-eed6-4ab5-ad5b-49fce7a86a34
tm713	1374	TCGA-D8-A3Z6	TCGA-BRCA	56.0	M0	N3a	Stage IIIC	T3		Breast	1.0	0682b5b9-8529-4152-b6f9-1a13180eedee	08aa2502-de93-4e1b-9c4f-31c5ea86922d	2f7dd73d-c22e-4714-a762-143a629eefe1
tm714	1376	TCGA-DJ-A3VF	TCGA-THCA	60.0	M0	N1b	Stage IVA	T3		Thyroid	1.0	87f4f196-ffce-4708-98c8-01247c000ea9	d7eb9891-7c45-4a04-8d4f-96abee86f6ae	d1cfe3a6-9060-47a2-b16c-7f836d1312e4
tm715	1377	TCGA-AC-A23G	TCGA-BRCA	76.0	MX	N1	Stage IIA	T1c		Breast	1.0	89ece3f8-e2db-4ed6-b5b8-dd4df34d6224	0accb7ea-c6f8-4d2c-9c52-e4b4105d7666	5afe4135-f27a-464d-8c0f-b34ac01c5015
tm716	1380	TCGA-A2-A3XS	TCGA-BRCA	62.0	M0	N2a	Stage IIIA	T1		Breast	1.0	14979d31-e8b1-4948-beea-f913dfefa200	54892bc2-98fd-446f-9876-42024e8fb7be	e1c482cc-06e7-4515-b615-8f8ae1590ac6
tm717	1384	TCGA-CZ-5460	TCGA-KIRC	55.0	M1	NX	Stage IV	T3b		Kidney	1.0	3545f947-1a52-4e14-a98d-e400a6cb5e60	fe0a4106-0b4d-4230-b89d-4c3e5ef54eb6	ffde2ca3-bcbb-4f82-b14d-0fe88df8a08d
tm718	1385	TCGA-L9-A50W	TCGA-LUAD	75.0	MX	N1	Stage IIA	T1b		Lung	1.0	0765d9e8-0fec-46bc-832a-89945435d5b1	9578ddd8-f644-4820-9fc2-ba37b393cfb3	209dc9c2-3e38-41b5-8c7e-f6e422b8dbbb
tm719	1386	TCGA-86-8278	TCGA-LUAD	63.0	M0	N1	Stage IIB	T2		Lung	1.0	4b98f37e-33fc-4bf0-b6cd-4c900bcc9d2a	026ab0e1-486d-492e-9151-5d536bbb007d	1198cff7-3fb9-43ba-ace1-11ede3ef5816
tm720	1387	TCGA-OL-A5RW	TCGA-BRCA	40.0	MX	N1	Stage IIA	T1c		Breast	1.0	c441b2f1-d5ad-4aae-a37e-946579ff604f	20706695-7c8d-4f9a-a75a-4b20e578ee99	36cd530d-6829-4eaf-9cda-be562f3a2ce1
tm721	1388	TCGA-BH-A0DQ	TCGA-BRCA	42.0	M0	N1	Stage IIB	T2		Breast	1.0	c642f518-6ba5-4c90-9f0c-0bad0ed80199	0a956e4b-29f2-46a5-b191-28a6d413f496	c118d56b-3ec2-40b5-b8be-2849bebbc138
tm722	1391	TCGA-FE-A3PC	TCGA-THCA	37.0	MX	N1	Stage I	T3		Thyroid	1.0	efd62090-9973-40ad-9d99-5bc7e07c5f5d	0caa1307-42c7-4073-8e00-812837228b3c	4c1db955-bd7e-4d40-ac3e-e821b8638d38
tm723	1393	TCGA-C8-A1HL	TCGA-BRCA	38.0	M0	N1	Stage IIIA	T3		Breast	1.0	54dcd665-8138-4cab-8622-224d7066d466	1264f9bb-7fa7-45af-b151-9f105be4629f	eae8cee7-0370-4643-b5c8-b5e8e692404b
tm724	1394	TCGA-BH-A5IZ	TCGA-BRCA	51.0	cM0 (i+)	N1a	Stage IIB	T2		Breast	1.0	466bf078-4844-457e-8f59-7b0ca28024d8	c8d22e0b-45e6-4cd4-84c5-7c7dce7b9dcc	aea279ce-c811-4692-a14f-d056da66370b
tm725	1396	TCGA-2J-AABO	TCGA-PAAD	43.0	M0	N1	Stage IIB	T3		Pancreas	1.0	4a1c8620-73ce-4be9-ae64-589afb3007d9	c50f8625-a9b4-499b-90b4-4c529b38575b	7884555b-2c18-464c-a868-8207cbffa8b8
tm726	1397	TCGA-75-6203	TCGA-LUAD		M0	N2	Stage IIIA	T2		Lung	1.0	64101504-305f-4c62-bc27-40493e3c9575	80c591ba-926b-4b51-8669-16586832428d	ad14b665-a96c-4baf-be44-b2ad86fa4386
tm727	1398	TCGA-A2-A3XU	TCGA-BRCA	35.0	M0	N1mi	Stage IIB	T2		Breast	1.0	22dad91c-889d-4d40-b9b8-c9facd752dc9	bbba6fcc-c20a-428d-9c82-29cec30e5180	c6821b73-19a3-467e-8ebf-d88116a0856c
tm728	1399	TCGA-A7-A425	TCGA-BRCA	70.0	MX	N3a	Stage IIIC	T3		Breast	1.0	898920ea-31b3-4244-a413-4b957e93594f	20f4d8e5-58d3-47a9-ae4e-dc86b0982a81	d472af5b-1bfd-40f7-91de-59b3a96ea088
tm729	1401	TCGA-A7-A4SB	TCGA-BRCA	56.0	M0	N1mi	Stage IIIA	T3		Breast	1.0	2700aca8-b120-4655-87ab-a9f8f7f633db	d04597d7-b927-4c4b-abfa-c5a7274e2891	4bb9ed90-2015-469e-b695-4006a61f5985
tm730	1403	TCGA-97-7554	TCGA-LUAD	83.0	M0	N2	Stage IIIA	T2a		Lung	1.0	f19a1a66-ddc9-4567-80db-d009bb455b25	5f23dda5-d047-4346-a1cc-c004906b8b09	5a416ece-fee1-4efd-9338-7bbb0941dfac
tm731	1405	TCGA-S4-A8RO	TCGA-PAAD	75.0	MX	N1	Stage IIB	T3		Pancreas	1.0	26842740-dfe2-4b42-b625-1f5719500851	73f94189-c93b-4309-b9b3-c92761bcbaf6	88f2473d-17c0-476c-bcc3-260722bb061f
tm732	1406	TCGA-BJ-A28T	TCGA-THCA	34.0	M0	N1a	Stage I	T1		Thyroid	1.0	b31797e5-980c-4cb3-8b68-a789010429c0	a58c17f4-1b67-42a5-a26d-f9f555892364	eac1a800-2bbd-4b99-ac1d-7b46eec04f22
tm733	1408	TCGA-90-A4EE	TCGA-LUSC	53.0	MX	N1	Stage IIA	T2a		Lung	1.0	000b6b94-572d-4d06-a8f4-2e43829f83d4	2e6c4a5e-733a-41a8-bd64-458b009d200c	38207ee9-eb6a-49c5-8122-7e59e1f93e03
tm734	1409	TCGA-AR-A24M	TCGA-BRCA	38.0	M0	N2	Stage IIIA	T2		Breast	1.0	5645320f-820e-45b7-b4cf-ea05085f53e3	fa17aa25-7062-4409-bba3-7bc277805dd8	f63337dd-3547-4d44-b04e-df7003840805
tm735	1413	TCGA-EL-A4K1	TCGA-THCA	68.0	M0	N1	Stage III	T3		Thyroid	1.0	3943bff8-920e-486c-a508-eb1db3f48582	13255c65-45d4-4b29-ab03-65257dc25e1b	28423da4-175e-42db-b894-22c41c68f0c8
tm736	1420	TCGA-EW-A6SA	TCGA-BRCA	59.0	MX	N0 (i+)	Stage II	T2		Breast	1.0	9b5bdd89-05ac-4cde-beee-66739a903939	b9195733-2568-4596-b2c0-f15d9d628223	c246eb93-511e-45a1-b9a9-0abb3b602e75
tm737	1422	TCGA-63-A5MM	TCGA-LUSC	69.0	M0	N1	Stage IIB	T2		Lung	1.0	de7f2bf9-7cf5-4e97-8c51-df5afd1b0246	4b364f3a-e3ca-4efb-a797-73f94518c439	638dbb4a-8a72-443b-8afa-15f1e680a2b1
tm738	1426	TCGA-97-8547	TCGA-LUAD	78.0	MX	N2	Stage IIIA	T2a		Lung	1.0	bb47dbbf-75f5-4bbf-bd1a-ca81383f211b	a75abd9f-ce29-407b-9050-2ed2609868c3	7a1fa339-b02d-4d91-89e8-a869f08d61d8
tm739	1428	TCGA-AN-A0XV	TCGA-BRCA	67.0	M0	N2	Stage IIIA	T2		Breast	1.0	debafec8-b9f4-45f3-aa4c-8e48e58e6a49	ca7313d3-b0ac-4fcc-af02-c74546c953de	d4e8729d-bcef-4858-a993-c74f5adfe942
tm740	1430	TCGA-EW-A1OV	TCGA-BRCA	56.0	MX	N1mi	Stage IIB	T2		Breast	1.0	57044315-cc7f-4677-90fa-2e959740bd9c	779b2a67-32f8-43a2-945c-78029e25c385	159d3e6d-725c-4e80-a621-6ac394a93ce4
tm741	1431	TCGA-A2-A1FX	TCGA-BRCA	61.0	M0	N2a	Stage IIIA	T3		Breast	1.0	8f1fa5b0-7b8b-41ae-9ba4-9bce8776e5a8	d3b5f83d-2aff-4689-93d6-da30878254e2	ce8dbc67-9d63-4d77-a885-baca3f85025f
tm742	1433	TCGA-DJ-A2Q3	TCGA-THCA	61.0	M0	N1a	Stage III	T3		Thyroid	1.0	8ab4956f-7db5-417e-9152-f0222e534e81	91af93da-960c-4e94-a0f7-65855e06e5b9	cf182802-afa7-4966-8622-5f51f0249714
tm743	1435	TCGA-A2-A0SV	TCGA-BRCA	63.0	M1	N2a	Stage IV	T2		Breast	1.0	1b65bcb7-8170-4eb8-af93-c547b984c571	25a84eaf-2bd6-4b57-bb36-1d3084d69614	1acce3b4-b845-4bf6-8ef4-ff41f8c621fb
tm744	1436	TCGA-AR-A2LO	TCGA-BRCA	46.0	M0	N1	Stage IIB	T2		Breast	1.0	f7619693-b880-408e-8be5-f266f61a403e	68534d32-928f-4c96-822a-e2ee5dc8b6df	1ca47585-6ffc-46ad-9a0e-d5e37fb5423f
tm745	1437	TCGA-BH-A1F6	TCGA-BRCA	51.0	MX	N2a		T4d		Breast	1.0	76bcf698-d2da-42de-b33c-c5deb721c643	381cf4fa-1e3f-465c-acf5-0964bf770a36	ad732629-9ba0-4cf4-ad56-b87338f1858a
tm746	1445	TCGA-D5-5537	TCGA-COAD	83.0	MX	N2		T3		Colon	1.0	a72776f7-9845-4fb4-9bc0-5d60ccd7fb95	0a5e79a1-7c90-4b4d-97cb-e8a2d44e41b1	df3014c6-a17a-45a8-99fe-fddfb65eab24
tm747	1447	TCGA-A2-A0YF	TCGA-BRCA	67.0	M0	N0 (i+)	Stage I	T1b		Breast	1.0	5dee4a6f-9cf4-4360-a37b-e7b94aa70dac	b5513f78-7e2d-408f-8106-5bb6643ea36a	1389102f-16ce-4d96-9c84-31cdbd097860
tm748	1449	TCGA-94-8491	TCGA-LUSC	73.0	M0	N1	Stage IIA	T2a		Lung	1.0	208d9341-7ba6-4167-8c2a-90ae6513e36f	a065da25-86b0-450e-8d2c-8624eee36dda	0af11359-3241-44d6-a1c1-8fbe1d6395d4
tm749	1450	TCGA-DM-A28H	TCGA-COAD	50.0	M0	N2	Stage IIIC	T3		Colon	1.0	8f274599-5005-414e-8be2-d992fb1a10ce	16ef4fdd-38ba-43db-8ef4-1af309dceddf	eae63470-a3dc-431a-a1aa-1a63fefec530
tm750	1453	TCGA-AZ-6600	TCGA-COAD	64.0	M1	N1	Stage IV	T4		Colon	1.0	13a72fbf-f601-4f67-aca4-796716f78293	7b6459a9-0838-469e-bd6b-dee2d280e4e9	b32c4d74-7681-457b-b41b-de53e860d136
tm751	1455	TCGA-85-8276	TCGA-LUSC	62.0	M0	N1	Stage IIA	T1b		Lung	1.0	9d26a39d-2a0e-44d5-b71e-daa141f5bb83	e6901811-6f0e-46d3-ade3-524bce658541	9cf1a9b9-ed80-4d94-ac0d-73b65589c8de
tm752	1456	TCGA-77-8128	TCGA-LUSC	60.0	M0	N2	Stage IIIA	T2		Lung	1.0	d305b0b8-efa5-40f9-b4f9-7ff6557c3674	9aa566ee-1eef-4f8e-82ae-c0426fcbdc38	a9339481-0782-45fc-b9fe-7f1ec0348548
tm753	1460	TCGA-DJ-A2Q6	TCGA-THCA	38.0	M0	N1b	Stage I	T1b		Thyroid	1.0	af4a80f5-d05d-4b59-a5c6-9942b1bdeb87	7746c709-e7a5-4131-bece-50586936f1f3	01a1694b-7d18-4dc4-a560-e2b64d8953c9
tm754	1462	TCGA-EW-A2FR	TCGA-BRCA	59.0	MX	N3a	Stage IIIC	T1b		Breast	1.0	9568dc22-f91c-44dd-95ec-370466ee64c3	b7de3fa2-1c7c-4067-8115-045634b6ff13	499bab46-71e1-4686-98f8-18b18ef279cb
tm755	1463	TCGA-FK-A3SE	TCGA-THCA	31.0	MX	N1a	Stage I	T2		Thyroid	1.0	8c7dc651-8ec9-4a58-b0aa-3bdb6d0c3fb5	7c156c95-5ea3-48c2-bb54-91dc603f01c0	9c370d40-212e-4d55-8465-412a91e9f08d
tm756	1465	TCGA-IB-AAUQ	TCGA-PAAD	50.0	M0	N1	Stage IIB	T3		Pancreas	1.0	786ce56f-1b04-4941-a9ea-5722715d42f2	eac8d654-284c-4742-9b42-0acd0baec9d4	29f8d199-e6ab-4c49-9fd4-8a1bd1c23f21
tm757	1471	TCGA-KN-8426	TCGA-KICH	50.0	M1	NX	Stage IV	T3a		Kidney	1.0	e28a82e7-e9bc-4c98-a9c0-4a28c534d030	2e687442-1762-4afc-93ef-ec1a67386e34	d88a17a8-2c59-42aa-8530-826fbb319505
tm758	1475	TCGA-FB-A545	TCGA-PAAD	72.0	M0	N1	Stage IIB	T3		Pancreas	1.0	74f8a777-aab6-4e45-b8b7-0bc69b28f809	3fee7206-76df-4600-a1f1-b8302a956ea7	056f4d9a-479a-4bf4-acd9-61e42646abc2
tm759	1477	TCGA-22-5483	TCGA-LUSC	74.0	M0	N1	Stage IIA	T1a		Lung	1.0	1c31bd56-1ce8-4276-a063-064c6d74033a	f43647bc-d89a-4d13-8691-a7f116df8a54	842817b0-bc42-4db4-bf38-3c8406d6050b
tm760	1480	TCGA-FE-A230	TCGA-THCA	30.0	MX	N1a	Stage I	T3		Thyroid	1.0	99fd136e-84a1-4722-a8b1-a9620b1f5da6	d098c786-1ca1-4597-8836-5c90ec8aeb4d	fd900012-3b84-4a7e-809e-e84570c1a79a
tm761	1481	TCGA-A2-A0YL	TCGA-BRCA	48.0	M0	N2a	Stage IIIA	T3		Breast	1.0	c4afcca9-94e4-4ecd-98d1-0aab86de8685	f22b5380-06e6-440a-900d-53bda987f2e9	c064182e-e55e-4e6b-aed5-be345e6ac6be
tm762	1482	TCGA-77-7335	TCGA-LUSC	62.0	M0	N2	Stage IIIB	T4		Lung	1.0	10cdb0af-b041-41fa-820e-8464a05cb20d	08b046be-70bd-4643-b89f-b2dca38d6205	987b67e0-e251-4b92-addd-9b684782cdfe
tm763	1484	TCGA-E9-A1NH	TCGA-BRCA	71.0	M0	N1	Stage IIB	T2		Breast	1.0	11e658a7-64e3-47ac-8993-eea0d17fc949	6b5e7710-d614-4537-8a9c-93d3e129597b	6ae0dd36-1916-4eb9-a391-2987b044d337
tm764	1486	TCGA-FB-A4P5	TCGA-PAAD	69.0	MX	N1	Stage IIB	T3		Pancreas	1.0	8fafe83c-9f15-40c7-ae4e-f1955b8d17ee	dbb4c760-4ac8-4847-926c-658deab5a3b8	d6baa0ce-92a7-457b-9af9-6115017d4877
tm765	1488	TCGA-DJ-A3VB	TCGA-THCA	52.0	M0	N1a	Stage III	T3		Thyroid	1.0	418d897f-8d99-40b0-aa7f-513a3109697b	30164273-07b8-4d69-99bd-2992620220e9	82084f02-e196-4bb7-a9a3-85ce52e59d60
tm766	1489	TCGA-BJ-A28X	TCGA-THCA	32.0	M0	N1a	Stage I	T3		Thyroid	1.0	bdfea0b3-b194-411d-8d0e-6b869aea5295	1c971fc4-96cc-4918-8a64-60bb491552f7	05986444-61f6-4295-967b-20bf30a3c6c6
tm767	1490	TCGA-BH-A203	TCGA-BRCA	78.0	M0	N1b	Stage IIB	T2		Breast	1.0	4bf6ebc1-575d-49e4-9f66-068b537373c0	411adc22-cb09-4d6a-8cfc-a85c2eeb8b93	66878be5-243d-4c91-ae87-f4172f7892fd
tm768	1494	TCGA-FY-A3NN	TCGA-THCA	48.0	MX	N1a	Stage III	T1b		Thyroid	1.0	0a297d32-8938-47c5-bba6-80c75bf3e895	a279b929-e702-4094-b94b-fc0200d77985	5054b391-c8d7-49cc-a561-1e8c1a9c7f29
tm769	1496	TCGA-G4-6322	TCGA-COAD	65.0	MX	N1	Stage IIIB	T3		Colon	1.0	bbdcb071-7d15-4264-a8c9-d57487c035cf	cbde0028-ce2d-44eb-a964-ed663f434f76	c5652138-2e17-4e8d-87aa-fcc0180065dd
tm770	1499	TCGA-EL-A4KD	TCGA-THCA	41.0	M0	N1	Stage I	T3		Thyroid	1.0	fb991c2e-29bf-4d45-b36f-513904214a78	a9a933ca-b968-4628-a01b-18c6d3d38e2d	a18b24b5-bc37-43da-a52e-3c4a4278286c
tm771	1501	TCGA-A6-6781	TCGA-COAD	43.0	MX	N1b	Stage IIIC	T4b		Colon	1.0	60ef8c92-dcad-401e-b92e-09a51eb305f2	12a57ec8-278c-4366-a546-76e09b6dc555	4c8daa42-a14d-4e68-9533-e145d9c10991
tm772	1502	TCGA-L6-A4EU	TCGA-THCA	58.0	M0	N1a	Stage III	T3		Thyroid	1.0	8b53398e-e3a8-4563-a35c-08b2204f9632	4dc744ef-b804-48c0-89fe-423d99b532ed	8cf92845-cd5a-4126-b6e5-97ff2198a9c1
tm773	1505	TCGA-DJ-A2QB	TCGA-THCA	53.0	M0	N1b	Stage IVA	T3		Thyroid	1.0	a9eb3e62-7447-48b0-9917-3feb7227fc92	d46231f7-7940-4693-a508-c11be0b05fa4	91e9eb89-b499-4531-9500-09e668108041
tm774	1510	TCGA-CM-5344	TCGA-COAD	39.0	M0	N1b	Stage IIIB	T3		Colon	1.0	f1ef36b0-4034-486b-bb33-c17be39641c4	7219be67-f312-41fb-b47e-88ba63343358	3b057c57-e695-4298-a7af-e6fc043ebbd9
tm775	1511	TCGA-E2-A1IL	TCGA-BRCA	78.0	M0	N1a	Stage IIA	T1c		Breast	1.0	26caf8b1-0202-4656-9bb9-4a80ffc94118	e58b04a3-a0fb-420e-b2f3-ab2533e826ef	7b214c64-6912-46e1-97f2-512b6a9f9dd9
tm776	1512	TCGA-AC-A2FM	TCGA-BRCA	87.0	M0	N1mi	Stage IIB	T2		Breast	1.0	d32a2386-8747-4f9f-84b2-130a2c948342	d09be7b1-90cb-4624-9b94-0ccb3ade32bb	c675f4fa-337d-4107-bf3b-9d5080c78a7b
tm777	1517	TCGA-DO-A1K0	TCGA-THCA	30.0	MX	N1b	Stage I	T3		Thyroid	1.0	c80b029b-cf4f-43cf-b57d-e430ac6ac540	c0810693-0b8a-4463-bf33-e0e26fb042cc	0cc39527-d0d4-4f7d-a0d2-af38cd62195c
tm778	1519	TCGA-EM-A4FF	TCGA-THCA	40.0	MX	N1	Stage I	T1b		Thyroid	1.0	285a5080-1e65-4c8b-84f2-e5a4543be625	6db98608-7ced-4d2a-bb3c-3771d53d2748	9b657657-3dc2-4b4c-be6b-848c6644039a
tm779	1521	TCGA-77-A5G3	TCGA-LUSC	63.0	M0	N1	Stage IIB	T2		Lung	1.0	77a13fe7-8524-41b6-b1b0-8f06d80f5cc4	fb6ba37b-5b0d-45d0-9f87-6cce15d986cd	2a5fe7d3-5ec5-42ef-98dc-4bb4778b8125
tm780	1522	TCGA-22-5481	TCGA-LUSC	72.0	M0	N1	Stage IIB	T2		Lung	1.0	7d639694-3492-4502-ba23-69655f31f7e6	126711ed-5146-4701-b873-094259cce8d6	61bd012b-1a4a-46ff-adc8-eae9f778d38f
tm781	1523	TCGA-DM-A0XF	TCGA-COAD	68.0	M0	N2	Stage IIIC	T3		Colon	1.0	cca7879a-744d-488a-a2e9-67dd4a40946d	d1a27938-bd92-4847-b1ff-dfa93059a800	8f468a56-7b67-4f52-a98e-2c701e8166c8
tm782	1524	TCGA-DJ-A3V0	TCGA-THCA	56.0	M0	N1b	Stage IVA	T4a		Thyroid	1.0	6a0f3cf0-7de5-4106-b56b-aa28485685c7	6878b037-ac06-4636-83db-3140ef391526	c39a97a5-efed-4a68-9af8-3bc390b42ae9
tm783	1525	TCGA-56-A4BW	TCGA-LUSC	55.0	M0	N1	Stage IIA	T2a		Lung	1.0	259941ae-c443-488b-b815-536b7f0d9efd	b019901c-c448-4fbc-af5a-87196344d816	d2e7f8e6-9aca-4388-b7fe-7eadaf5c692c
tm784	1527	TCGA-YB-A89D	TCGA-PAAD	59.0	MX	N1	Stage IIB	T3		Pancreas	1.0	df5a3f1d-5206-4318-a62b-39f221a4cd08	74dc93d1-a23c-44c8-aede-f93061f6e42e	ca78fcbc-893f-41cc-b5fd-867859d3479b
tm785	1528	TCGA-BQ-5879	TCGA-KIRP	32.0	M0	N1	Stage III	T3b		Kidney	1.0	e23ac747-77e0-4f5f-87ae-cf2d2dde34c7	a32752b5-1b75-4f63-b9ce-628779756a45	cab5a5de-72d0-4ef3-9a9c-b86ae7b45337
tm786	1530	TCGA-CM-5348	TCGA-COAD	72.0	M0	N1a	Stage IIIB	T3		Colon	1.0	245c9ca4-50f5-4855-8a44-5bde3f482b8b	75d48266-d1d0-49a1-9c39-a8a348189c2d	97c43134-2310-4cef-ab06-9fdd281d9f06
tm787	1532	TCGA-OL-A5RU	TCGA-BRCA	63.0	MX	N1	Stage IIA	T1c		Breast	1.0	6185d5c4-f757-4baa-bd82-fd4050c57312	91c3b05d-6e9f-4f10-b57e-d218e68cc6d5	ac7a228e-466d-45af-a7b6-6933eaade33d
tm788	1534	TCGA-BJ-A45G	TCGA-THCA	48.0	M0	N1	Stage III	T2		Thyroid	1.0	6d83b0b1-4ff9-440c-9c51-32b22b2b23a7	961e5800-c513-47f2-a8de-4ccc35802c42	09abfe48-52dc-4389-96ac-d3a080a5ad15
tm789	1537	TCGA-E9-A228	TCGA-BRCA	58.0	M0	N1	Stage IIB	T2		Breast	1.0	74b16304-eb3f-4311-9b2e-dbf5eac89b44	0b0a2785-63f1-4a14-8432-944b0423d408	178ba25f-e1c8-4ff2-b3ea-482e870a6978
tm790	1538	TCGA-BH-A1FC	TCGA-BRCA	78.0	M0	N1b	Stage IIA	T1c		Breast	1.0	09f9ebad-e7cd-4c20-9eab-8fd2066d9051	980d2753-ef38-46c6-8b23-47d1c7de2153	6ae4b5c8-a26c-4119-803e-c26c06e32009
tm791	1540	TCGA-FY-A3R7	TCGA-THCA	50.0	MX	N1a	Stage III	T3		Thyroid	1.0	9f1cf4a9-a47f-41d7-9516-647b2e808916	cd0b8d64-77e6-4c85-9347-39101c8f0e15	3f569ca2-c4b9-4f41-a544-c126b4fd1503
tm792	1541	TCGA-77-8143	TCGA-LUSC	76.0	M0	N2	Stage IIIA	T2		Lung	1.0	c3ec70f4-dfe8-4524-9b4e-ba127a806470	a2d55939-5349-46b5-af42-71584ef89aa2	e671beb8-6844-42b8-9465-ffaba89db592
tm793	1542	TCGA-55-7727	TCGA-LUAD	70.0	MX	N2	Stage IIIA	T1a		Lung	1.0	3563bce2-6547-4081-883e-1e7e498c83be	cacbfd97-dcbd-480d-974f-e3aeb37a1dec	22ce762e-783e-455a-bb04-fa95a0c4b1d2
tm794	1544	TCGA-A7-A5ZX	TCGA-BRCA	48.0	M0	N3a	Stage IIIC	T2		Breast	1.0	934aa789-6d42-4b2d-8a74-7d482d79ed8b	fc066267-c961-4b0b-ab54-cf6638d351e3	dd26e41b-1309-466b-941c-4cb893b8d00b
tm795	1545	TCGA-A2-A25E	TCGA-BRCA	34.0	M0	N2a	Stage IIIA	T2		Breast	1.0	d721071e-6c0e-46df-9158-1fe37a64f1ed	6da7ffa1-0498-47c5-8c48-30381f63db1f	a69bf894-85dc-4b5c-a509-151c2480727c
tm796	1549	TCGA-55-8508	TCGA-LUAD	60.0	MX	N1	Stage IIA	T2a		Lung	1.0	9f1c581d-42a9-4067-8b91-5d309457b5e8	0e6d636c-e7d5-47c6-a739-f93868b82e31	ac1b3490-b748-4aed-bc57-74c572251952
tm797	1552	TCGA-D8-A1JI	TCGA-BRCA	54.0	MX	N1a	Stage IIA	T1c		Breast	1.0	fad07753-c9c6-4eba-8f43-09740bff6d69	6a24b723-4364-4ba9-9e84-3b4b38d394d4	31742597-492e-4ff9-9fb6-1f5ad13a78af
tm798	1553	TCGA-A2-A3KD	TCGA-BRCA	47.0	M0	N1mi	Stage IIIA	T3		Breast	1.0	5599b7dd-7c2a-4037-ad77-11a0b4ddcb54	5d427032-1157-41fb-900f-887a51e802e5	fcf6518f-8743-4958-8250-09c381779146
tm799	1555	TCGA-43-A56V	TCGA-LUSC	61.0	M0	N2	Stage IIIA	T2a		Lung	1.0	5bea52d9-2898-404f-ba71-ffc845d1b226	186bc21c-1191-4218-b974-80029f224a4d	c1cef7be-d178-4c5e-932a-e31022ac05df
tm800	1557	TCGA-E2-A1IG	TCGA-BRCA	45.0	M0	N1mi	Stage IIB	T2		Breast	1.0	54a6b5bc-f788-4bea-b92c-e4dc9c71d99e	1bb4ce78-d95b-4dd6-b0ce-e069501ec5d8	1c395cff-4511-4b68-bca8-71c0a62685a9
tm801	1559	TCGA-85-A512	TCGA-LUSC	46.0	M0	N1	Stage IIA	T1b		Lung	1.0	5da11eb6-0570-43e8-bb80-05fbd75bb347	ae69f87b-cec5-4f1d-880d-b8203b73714f	59c49f29-309c-4cf3-9c7d-188a16c83f81
tm802	1564	TCGA-GM-A3NY	TCGA-BRCA	72.0	M0	N1a	Stage IIB	T2		Breast	1.0	ea7281b8-a53c-453a-93e9-69549c5f0fe8	90961b83-3659-40f8-ab20-ab28d50aacff	1bdeb780-fd13-47ca-9a98-541d52dee344
tm803	1568	TCGA-77-8133	TCGA-LUSC	74.0	M0	N1	Stage IIA	T1		Lung	1.0	1de6bf50-8b9e-48ca-a396-3ca7e3ea0572	e61c8480-2832-4d39-a627-0b28f02fb951	63ac7751-a3e9-412b-9be9-9ceddce7cd03
tm804	1570	TCGA-E2-A1IK	TCGA-BRCA	71.0	M0	N1mi	Stage IIA	T1c		Breast	1.0	4bfe1281-919d-47ee-afc7-2b373b113674	0aebc0ef-2964-47b7-a332-09f87a44865f	77fe848b-5096-4049-88e1-3c05fa785c53
tm805	1572	TCGA-AO-A0JJ	TCGA-BRCA	54.0	M0	N1a	Stage IIB	T2		Breast	1.0	c7646bc5-436b-4ad5-b5ae-894b2e843cda	53c2ce35-a2a4-4e1b-9349-f2be5942ad62	e72b4a7f-afb4-47a3-9c30-536a64be6a8f
tm806	1573	TCGA-BJ-A3EZ	TCGA-THCA	51.0	M0	N1b	Stage IVA	T3		Thyroid	1.0	8ba050fc-efff-4d55-b72b-dd0b141cb28e	6c2c133e-c519-4629-a6bc-d0ff39c9d1a1	95e6a762-45bc-496b-bf7f-18b886599d12
tm807	1575	TCGA-85-A510	TCGA-LUSC	74.0	M0	N1	Stage IIB	T2b		Lung	1.0	afa54e2a-f119-4729-9db4-9b98ba17ac44	d93067b3-6080-4cf5-abeb-dc49203d498a	751d4356-6ae9-4bf9-a94b-d37df8da4a3a
tm808	1577	TCGA-77-A5G1	TCGA-LUSC	75.0	M0	N1	Stage IIIA	T3		Lung	1.0	b2b395be-bc12-416a-9ade-aa8194a84d28	1f5eb14f-85e2-4d88-8dd2-1439df7bc36f	cab91c3b-92c1-4637-9c47-4e7319a9cd35
tm809	1578	TCGA-55-7907	TCGA-LUAD	77.0	MX	N1	Stage IIA	T2a		Lung	1.0	94d8b11e-0198-4f40-987a-44691b3b03fa	ee4ee808-0f1b-4a6a-b0cc-eef5bf362160	2e172f0b-7992-42ba-8349-b65fa12b6126
tm810	1580	TCGA-B6-A0RI	TCGA-BRCA	44.0	M0	N1b	Stage IIIB	T4b		Breast	1.0	1c3a771f-43db-4b45-93f8-f8e6d2ab6847	c9ebd298-1a57-408d-8056-3740beb3b8ac	0825e23a-b362-41d6-995a-2d3ade722efb
tm811	1583	TCGA-ET-A3DU	TCGA-THCA	21.0	MX	N1a	Stage I	T1		Thyroid	1.0	8c0c811d-ddf7-4c2a-b303-bfa35ac0e15f	38aab4d6-277b-4ce7-8e46-35ca57e66d17	91fae10c-7e1b-4465-983e-8319d7dcaf9c
tm812	1584	TCGA-GM-A2DA	TCGA-BRCA	46.0	M0	N1b	Stage IIB	T2		Breast	1.0	90452523-0f9a-4c14-9d5f-e44f7079fb18	702f42ba-59ac-420a-a79c-958ca0a2a197	48c6e0d1-2128-4730-8446-8368713b40f8
tm813	1585	TCGA-A2-A0YG	TCGA-BRCA	63.0	M0	N3a	Stage IIIC	T2		Breast	1.0	cc7f30ec-5369-45ec-80cb-68534838a655	60ad962d-3fb8-4c90-8112-09d60e24730c	be961303-ea26-4255-8bf6-cd66d49f6a59
tm814	1590	TCGA-EW-A1IZ	TCGA-BRCA	53.0	MX	N2a	Stage IIIA	T2		Breast	1.0	9c55de9c-a13e-4772-9a5d-4cde38f75cf3	6278204a-5440-406b-b8ac-1f7acfeda73b	d59875b7-65ee-48b7-b802-242ec43695e0
tm815	1594	TCGA-NC-A5HG	TCGA-LUSC	59.0	M0	N2	Stage IIIA	T2		Lung	1.0	7e0f37e9-280e-470d-8ec0-aa57fbd5f07c	34a3ce56-4922-4dac-a154-79245fabbd44	69a99789-9dc3-404e-94f7-ccd8449dad6c
tm816	1595	TCGA-78-7160	TCGA-LUAD	61.0	M1	N2	Stage IV	T4		Lung	1.0	aaa72a07-5214-4145-9fb5-99c22b7c248a	01185ab9-1288-428d-9f44-0f5d9f397ffd	9a35ad14-f927-4923-988a-01e9635ca931
tm817	1598	TCGA-77-6843	TCGA-LUSC	74.0	M0	N1	Stage IIA	T1		Lung	1.0	2b951c52-c888-4826-8114-c9ab09e5e7c5	c42c5c58-b87c-42ac-aca1-6f0d6e7754c3	6456f54c-7f42-475b-b2e8-b036329a4df0
tm818	1599	TCGA-PZ-A5RE	TCGA-PAAD	44.0	MX	N1	Stage IIB	T3		Pancreas	1.0	e501087c-0bfa-4447-b7f3-4ca93b4a6c0e	993eebed-e004-48ea-b1d7-2f6ac6dc39b8	487a73a1-260d-4536-8b1c-b02aa45f7d7e
tm819	1600	TCGA-CK-4950	TCGA-COAD	68.0	M0	N1	Stage IIIB	T3		Colon	1.0	a570b2ac-a4ea-439f-a90b-39b84fd4cae0	513adea9-2a8d-4074-8501-ea0bf0661610	6fcce502-5f50-413d-afcb-213bab3a905c
tm820	1601	TCGA-BH-A0BM	TCGA-BRCA	54.0	M0	N1a	Stage IIB	T2		Breast	1.0	9a6563cf-557b-4f26-b6a2-6c6f1eb03654	1f3a1c30-8784-4b5c-908e-55deb3f4ca63	181d24ea-f194-4611-a954-b3b24d64d3eb
tm821	1602	TCGA-ET-A25O	TCGA-THCA	35.0	MX	N1a	Stage I	T2		Thyroid	1.0	2311257f-52e4-48fb-b2b8-79363ea3c50f	2c43168c-3c2f-4145-854e-4c5be86188a7	4b3e008c-5ebb-454d-8340-40fb56fe8e57
tm822	1603	TCGA-3C-AALK	TCGA-BRCA	52.0	M0	N0 (i+)	Stage IA	T1c		Breast	1.0	7b4d770a-2b8c-4ca5-bf51-c4745c5de39a	e26abc28-15b0-4832-bd02-43c5dd0b55e8	6cf0e9d7-eed6-4de4-9b9e-1eb95fd34e61
tm823	1604	TCGA-DE-A0Y3	TCGA-THCA	60.0	M1	N1b	Stage IVC	T4a		Thyroid	1.0	137ddf46-d5ae-4aeb-aa26-291530998ee0	a1e70fce-4a00-4270-9c66-e5611610719e	4b99d1ef-26a9-4eb4-bf2b-a8d14951fbeb
tm824	1607	TCGA-QD-A8IV	TCGA-THCA	50.0	MX	N1b	Stage IVA	T3		Thyroid	1.0	6170eba6-6fb8-40a3-9f4e-acdbfc999728	9d8f98f3-d075-4fc4-a2c4-51394f6c5504	2d923ce3-c991-4582-8843-8cb8071b0833
tm825	1608	TCGA-AR-A0TX	TCGA-BRCA	64.0	M0	N1	Stage IIA	T1		Breast	1.0	eb166054-ff70-4a86-883b-9c25a7d2b0e5	6cf61f6d-cb90-4f72-9200-0f877898cc00	573fe691-e8ba-4dc4-ba5e-76719807e8a5
tm826	1611	TCGA-D8-A1XD	TCGA-BRCA	36.0	M0	N2a	Stage IIIA	T1c		Breast	1.0	6b9180f4-bdd0-4118-bff7-0523cad45567	9d2dee92-bbef-4ed5-9785-ca6971f394b6	eac8e873-7af4-4364-b777-857e6acd9887
tm827	1615	TCGA-77-8136	TCGA-LUSC	74.0	M0	N1	Stage IIB	T2		Lung	1.0	54dc4ad5-8f8d-4d78-a50b-8c2cf7eb2ea0	7bfa2fcf-43c5-4940-8054-50eccd6b0c63	e5de28f3-d9bb-48ca-95af-2ef034ea13d0
tm828	1616	TCGA-86-8671	TCGA-LUAD	72.0	M0	N1	Stage IIB	T2b		Lung	1.0	58390e08-43b2-4517-b57c-ff899594e55a	f4cf30b9-b00d-46a2-9d60-9622e6e630a1	bc58aa54-0ea1-486e-b7f1-419003c5a06e
tm829	1619	TCGA-DJ-A4UR	TCGA-THCA	36.0	M1	N1b	Stage II	T3		Thyroid	1.0	1b0cbf8b-f096-42a8-ae62-90576893dbaf	c17166ad-6705-44f9-b35c-f0813c595a10	f3f4c070-f6ab-4b59-a04b-edc16ef7e43a
tm830	1622	TCGA-AC-A2QI	TCGA-BRCA	76.0	MX	N1a	Stage IIIA	T3		Breast	1.0	d2e2915c-125e-45c6-b7f3-6a815b3d2859	f56888fc-ea82-440e-b205-16b752d0f5ff	c63359e2-1f75-45d1-a758-119468600cc3
tm831	1624	TCGA-BH-A0AW	TCGA-BRCA	56.0	M0	N1a	Stage IIA	T1c		Breast	1.0	b0fc63c9-c4aa-4206-8636-47245f510cff	aa66c355-63c6-413a-9aa8-4cd4134934a0	4686c609-7f6c-4c20-90ca-7e0d1e71eb54
tm832	1625	TCGA-AZ-4323	TCGA-COAD	37.0	M1	N2	Stage IV	T4		Colon	1.0	f8554600-a893-4226-a527-c4839f1bf33b	4a8df839-a220-4eca-9c1c-3a846a036de3	1a0c5a51-e50a-4f76-b090-ddb4ca14648d
tm833	1627	TCGA-AR-A0U3	TCGA-BRCA	59.0	M0	N1	Stage IIB	T2		Breast	1.0	dcf2260b-c0bf-4f59-a4da-079a340b1e33	98dab8a6-571a-4685-9251-a0e3ffe31deb	1c5d26b3-039c-40c6-a7f8-a914937f82af
tm834	1628	TCGA-DJ-A3UR	TCGA-THCA	51.0	M0	N1a	Stage III	T3		Thyroid	1.0	72cca833-05bf-4301-b0b8-dbe89ae2150a	1b91752c-5911-4dcd-a1fd-41cb72eb39d8	6d13b284-6a60-471b-a40d-c664af6dc6e2
tm835	1630	TCGA-A2-A0SU	TCGA-BRCA	66.0	M0	N0 (i+)	Stage IIA	T2		Breast	1.0	055f6138-ea7a-468d-90c2-87a473486867	a2cecdee-1d22-4af1-8bea-79dd161d88e9	76388fd1-6718-4af8-ae32-17820f62b8e4
tm836	1631	TCGA-IB-A5SO	TCGA-PAAD	71.0	M0	N1	Stage IIB	T3		Pancreas	1.0	330772f0-6c6f-45b6-8b22-342325fbad53	83ea5140-d711-4ab9-88bc-a980ab8fc8a3	c6a5d715-6838-494e-9e45-ed5c13c4d285
tm837	1632	TCGA-85-8071	TCGA-LUSC	52.0	M0	N1	Stage IIA	T1a		Lung	1.0	cc058884-41cd-45d1-b0af-ed0ed1655368	0323f66b-9424-4cbb-a5a4-cf16a029c35f	1230cf62-a0dd-410d-b203-00667e3f7a40
tm838	1635	TCGA-E9-A1RF	TCGA-BRCA	68.0	M0	N2	Stage IIIA	T2		Breast	1.0	e0bd84f0-9524-4bd2-aa92-7205357596e5	0bebf977-15c6-4a8c-9be7-d040c3963316	48ad34dc-e02c-4dfd-aca4-93e3638bbba9
tm839	1637	TCGA-68-7756	TCGA-LUSC	84.0	MX	N1	Stage IIIA	T4		Lung	1.0	3f734a27-3086-492f-9e13-eab18d41fed3	518b3c7b-906a-4e5f-94c3-c658dc7b7c9c	1ab5bd1a-f828-46ff-a4be-71302e9c343e
tm840	1638	TCGA-F4-6704	TCGA-COAD	60.0	MX	N2b	Stage IIIC	T3		Colon	1.0	5e7e2b3e-93f5-4a3f-b1d2-f9e0f58ef87f	18d1e8a0-e7c5-486f-89cb-60ec6715f709	06a54911-b7a6-45b4-a975-74501958f2e9
tm841	1639	TCGA-AY-A8YK	TCGA-COAD	44.0	M1	N2a	Stage IVA	T3		Colon	1.0	025bf99d-1e89-43f3-b0b7-8dfe5d43e192	97c02cc6-4a21-4847-9ea3-d7c50b24a95c	4f4d3c58-3db5-4138-a054-8ac703663dba
tm842	1640	TCGA-S4-A8RM	TCGA-PAAD	67.0	MX	N1	Stage IIB	T3		Pancreas	1.0	9eaf1f4e-dd4e-4a8d-a5a2-c1763191faf5	37be8339-6660-4355-b191-bb7e6783d5ff	2710855b-31b4-4ad6-9e94-87bca7bde078
tm843	1641	TCGA-AO-A129	TCGA-BRCA	29.0	M0	N1a	Stage IIB	T2		Breast	1.0	bdef0c66-0755-4581-b813-87c8512754ba	1d71b417-ee5e-4d92-aa6f-5601e8f29aa1	3f0254e7-410c-4df9-b70b-29ae2c2fa9ac
tm844	1642	TCGA-A2-A3XT	TCGA-BRCA	45.0	M0	N1a	Stage IIB	T2		Breast	1.0	0c068d5a-ccad-47a5-bfe0-0dc5f136d6aa	ea33f4c2-a72c-4ccb-9c1c-5e72ece206a3	4a8279f6-d8a4-43bb-ad0f-ba4dac669edd
tm845	1644	TCGA-FE-A235	TCGA-THCA	26.0	MX	N1	Stage I	T2		Thyroid	1.0	6742c4df-67b5-4b2d-995e-52765d279799	1355b91e-7270-4882-98ac-9b708e1336d2	d6b370e0-9a3b-4b8b-8a62-3a51a24c764c
tm846	1645	TCGA-BQ-5878	TCGA-KIRP	79.0	M0	N1	Stage III	T3a		Kidney	1.0	03443702-1483-4701-89c9-265a55a0ee68	f0157b63-4e4c-44c1-aecd-2b90f2428864	669acf36-3c48-43b6-8add-edc2f7e56c63
tm847	1647	TCGA-77-8007	TCGA-LUSC	68.0	M0	N1	Stage IIB	T2		Lung	1.0	86d50377-58c8-4653-8e0b-2fa840c10a3e	d7077a1e-ad62-456c-87b3-0dbe0935e11a	5562d5b6-709b-4e42-90ed-223800f9f639
tm848	1648	TCGA-AR-A0TZ	TCGA-BRCA	43.0	M1	N2		T2		Breast	1.0	9765934d-d954-485c-abfe-b9db59f18193	9adf804a-f87c-4ce0-b602-9491d4dedd1a	9fd49990-65c0-4ab4-8d0a-128cd81bf5ee
tm849	1649	TCGA-A6-6142	TCGA-COAD	56.0	M1a	N1a	Stage IVA	T3		Colon	1.0	a906629e-77fa-4444-b275-b7ae6074ecec	b51580ea-8c26-4c83-9960-e1fa9ce9a697	2b4a728a-402e-4302-9dc8-970eca68e055
tm850	1650	TCGA-QG-A5YV	TCGA-COAD	64.0	MX	N1a	Stage IIIC	T4b		Colon	1.0	550847bc-9dab-4a7e-9e70-8d0fea7a7cad	c9ba68b7-eea9-43d0-837a-db683ea82f33	9ecac290-6682-45ee-afcc-3bb9087a6cd0
tm851	1651	TCGA-ET-A3BS	TCGA-THCA	42.0	MX	N1a	Stage I	T3		Thyroid	1.0	6ccb56f6-5ba4-4b2b-9c7f-d9f49ba8322e	b923699a-abd7-44ad-8d89-c0fbd0982f27	087ba2b0-a651-49f2-80f4-f63380940985
tm852	1653	TCGA-AZ-6606	TCGA-COAD	81.0	M1	N2	Stage IV	T4		Colon	1.0	4d5c8043-1add-495f-b0c9-166f79e89dea	16869b83-9bcb-452a-b006-1d8dac8e6390	cbbf061d-cc04-46c0-a51c-8356e734e518
tm853	1655	TCGA-AD-6965	TCGA-COAD	62.0	M0	N2b	Stage IIIC	T4a		Colon	1.0	ffc0e668-4fc8-4278-abcd-67f7b57839c9	fa0131da-6751-40b9-b5fd-2a5082c4321c	9979c97e-3ca7-46cd-a7af-44c29fc4099c
tm854	1656	TCGA-85-8351	TCGA-LUSC	72.0	M0	N1	Stage IIA	T2a		Lung	1.0	6938d1db-96a5-4250-9e5b-a13196bbaa67	e186e83a-9bee-4156-b6ae-33fd6f493049	2b0745cb-060a-425c-8ee7-d382ad010fb9
tm855	1657	TCGA-J8-A3YE	TCGA-THCA	31.0	M0	N1	Stage I	T3		Thyroid	1.0	96ee4783-cdc5-4195-a03b-587bad43de7d	0cc926b7-b774-479b-9f0e-9dcc83bfd1d7	2e0efa79-b6dd-4c6e-921f-59d87de82994
tm856	1659	TCGA-EL-A3CZ	TCGA-THCA	37.0	M0	N1a	Stage I	T1		Thyroid	1.0	917a6e14-e2df-4cc8-b173-f8b8f1556e3d	ebb06d5a-b971-46b7-98d9-273588491901	db7923af-d6f7-4aa3-9bd8-5b40d9a1318e
tm857	1660	TCGA-EM-A3FJ	TCGA-THCA	24.0	MX	N1b	Stage I	T1a		Thyroid	1.0	b8750460-3746-431b-9348-0ea1d85489c5	4d257702-3cd2-4f84-a680-08121d980a92	abe3e386-588b-4d4d-9fb1-54b7f29521e7
tm858	1661	TCGA-60-2703	TCGA-LUSC	73.0	M0	N1	Stage IIB	T2		Lung	1.0	456f3881-1c66-432a-87b1-9e8a967088b7	325dd40c-3726-4626-8d07-cab195d9e4b6	95e879ea-d385-44eb-9b6d-2bae84df57c7
tm859	1662	TCGA-IB-7891	TCGA-PAAD	49.0	M0	N1	Stage IIB	T3		Pancreas	1.0	7ba9b358-398f-4bdc-9835-7ad743aaff69	ef753692-95df-4df2-8341-f8dc80915335	7ef7b4e7-45c4-4c88-87b4-dc30d27a19da
tm860	1663	TCGA-G4-6315	TCGA-COAD	66.0	M1	N1	Stage IV	T3		Colon	1.0	45ba0a79-66ad-4fae-9212-086fc4b5c0be	57fe1f63-856e-4f76-a954-af21292e6e9b	1160004d-0657-4d9b-8c4b-2ae105d9021f
tm861	1669	TCGA-33-6738	TCGA-LUSC	80.0	MX	N2	Stage IIIA	T1		Lung	1.0	a6e85696-c0ad-45b1-aa18-7293346d30f1	9a9fbf22-302b-4b1e-9c85-4c110750d2e9	efbfbea9-86d2-491b-a325-f62166532971
tm862	1671	TCGA-44-6779	TCGA-LUAD	50.0	MX	N1	Stage IIB	T2		Lung	1.0	254bed99-398d-4c34-a804-67516d257e70	8dcd3eca-44e5-4793-99bd-d805e828c3a7	5d54d5f7-cfbc-4b9c-aca9-15c46934a833
tm863	1677	TCGA-50-5055	TCGA-LUAD	79.0	M0	N1	Stage IIA	T1		Lung	1.0	fdcad604-c1b4-40ff-a652-3c1e5fe5f9a1	b3b98dc6-c21f-43be-9611-f5201ab6c0d1	147d78c4-eb89-4888-9c1d-a3a728874448
tm864	1678	TCGA-D8-A1XJ	TCGA-BRCA	76.0	MX	N1a	Stage IIIA	T3		Breast	1.0	97387357-c741-43a6-9b3a-55c925f9a516	84286a80-5880-4532-93de-3c069caa53cc	9fec1bd6-641c-480f-b0c6-a85079f9a211
tm865	1682	TCGA-55-7283	TCGA-LUAD	76.0	MX	N2	Stage IIIA	T3		Lung	1.0	cce2b6af-bff9-4ad0-805d-b32aa6fae985	2ebf44f4-74e0-432f-844a-41be1c552479	1b25bc22-3fc9-4f08-ab58-368b2b62b176
tm866	1683	TCGA-DE-A4MD	TCGA-THCA	71.0	M0	N1b	Stage IVA	T3		Thyroid	1.0	e5875e44-a8ac-4f4e-a850-e20688fe9d56	6340186d-249f-4802-8153-ec9d17a9e7dc	74f69814-8369-4cc7-a945-f922064fe51c
tm867	1684	TCGA-A2-A1FV	TCGA-BRCA	74.0	M0	N0 (i+)	Stage IIB	T3		Breast	1.0	8c6fa126-82a0-4290-a657-8466959585c4	b2044786-eb96-4f98-80cc-0db9ba2ed736	2bc0cec5-3c61-4322-9440-e601b37dba66
tm868	1686	TCGA-B6-A0RV	TCGA-BRCA	42.0	M0	N2	Stage IIIA	T3		Breast	1.0	d914654b-ec4f-4be5-a525-2997a4b39279	1db17b00-5489-4844-b1a9-1feadd6c4b87	6a8ce5ed-9edb-4c2d-ad56-51d2cca71498
tm869	1688	TCGA-OK-A5Q2	TCGA-BRCA	59.0	MX	N1a	Stage II	T2		Breast	1.0	c25c7ca5-8d03-4bba-b42b-c8b1042c0d48	f0ac33c3-5112-40a4-9506-d5893a56b2d9	5fbc0a9f-7557-4d45-81f3-2e5796607a54
tm870	1691	TCGA-3A-A9IU	TCGA-PAAD	65.0	MX	N1	Stage IIB	T3		Pancreas	1.0	7ca10400-9647-4766-98bf-b5c8130346d0	fdb0962c-a5bf-4574-bfe6-94ca58ca593d	b9a165b7-d878-44da-9873-9125bbf23aaa
tm871	1692	TCGA-77-7337	TCGA-LUSC	65.0	M0	N1	Stage IIB	T2		Lung	1.0	f19f38a0-9e3b-4d6d-be42-62671c5a7f63	22efa81b-c401-46bc-952a-b091eb5d9501	78bf9a7a-020e-4654-9bf6-ff9040dcde43
tm872	1693	TCGA-E2-A570	TCGA-BRCA	47.0	M0	N1mi	Stage IB	T1c		Breast	1.0	478c9754-5a19-477b-8b9d-0825f95f88ff	10af895a-ced4-4408-b81d-028e9f40e602	257f44c6-35bb-4ca7-8226-4d8e86693b0c
tm873	1694	TCGA-5M-AAT6	TCGA-COAD	40.0	M1a	N2b	Stage IV	T4a		Colon	1.0	dde6631e-ef66-4db4-a7cb-be94f4b9c4fd	c5bc4a1f-ce3f-44a8-b97e-078c4eeeb606	19024f2e-0663-4f5e-a12a-d7f6aa11e3b6
tm874	1696	TCGA-S4-A8RP	TCGA-PAAD	77.0	MX	N1	Stage IIB	T3		Pancreas	1.0	425613bb-a981-4984-95d5-50839b89a04e	93deb0fe-80ab-4daa-8aba-49d90badb27d	7910b2a3-3a29-45d2-b3c0-37f53c5e0e08
tm875	1698	TCGA-C8-A275	TCGA-BRCA	56.0	M0	N1	Stage IIA	T1		Breast	1.0	f35ae5c7-6e88-410d-b86f-c5bdae11a5f4	68c8b0f6-23ae-4e86-876c-cfc4824dd773	0099567f-6c93-46e7-827a-ecbae391b6cd
tm876	1699	TCGA-E2-A1LA	TCGA-BRCA	59.0	M0	N1a	Stage IIA	T1c		Breast	1.0	5113a198-1bfe-4d4e-8e17-4c8e3359061a	d0bb6890-c1ee-4c24-9412-557310f76a5f	1de635d5-a5f0-4945-8933-9c62377cd05c
tm877	1700	TCGA-HZ-A77Q	TCGA-PAAD	55.0	MX	N1	Stage IIB	T3		Pancreas	1.0	789ebf62-b31b-4ee1-86d5-b33b07d8bb33	2466ef2e-ffd4-46ca-942d-1ae309a33b15	3e8448b9-6436-414a-9c52-52628c5f250d
tm878	1702	TCGA-D8-A1Y0	TCGA-BRCA	65.0	MX	N2a	Stage IIIA	T1c		Breast	1.0	6084a2ac-a342-4378-b4ba-a2d7e6af9124	c5a328cf-cf6e-456d-ab60-0a075abe4cd9	e8231c0e-6ccc-45ea-9c04-18eb6488a9c6
tm879	1703	TCGA-G4-6317	TCGA-COAD	51.0	MX	N2	Stage IIIC	T3		Colon	1.0	f8c9f623-fea7-4608-ac73-342e1c349647	84321b2c-3385-40d6-9276-387872862042	cf27c053-8ecb-4aae-afd8-dbe90a8f05f4
tm880	1706	TCGA-AN-A0XP	TCGA-BRCA	69.0	M0	N2	Stage IIIA	T2		Breast	1.0	6a40f728-eee2-4777-a8e0-67fd6f9f7927	d9038408-ca64-4f69-90b9-6f6da980f9bd	efb23654-8ad5-4ec1-a243-cc227af02127
tm881	1710	TCGA-BQ-5894	TCGA-KIRP	42.0	M1	N1	Stage IV	T3b		Kidney	1.0	47bc8206-8d3d-47f3-b991-a688262a5725	2c3ce13b-ed25-4b81-9e8f-0b4a552ba0e3	7d21875a-ba5a-458f-ac01-9e92504589a2
tm882	1711	TCGA-IB-AAUM	TCGA-PAAD	76.0	M0	N1	Stage IIB	T2		Pancreas	1.0	87e328c3-6376-40f1-9305-b2ec852d81d2	cc3a535e-c713-4803-aff2-dd01429d178b	3400b813-9627-488f-8ded-e34e5c1aa8b8
tm883	1712	TCGA-S3-AA0Z	TCGA-BRCA	63.0	M0	N1a	Stage IIB	T2		Breast	1.0	44c12577-af9f-4f8c-8b18-24269d6604cb	03cf5827-b762-420c-8d9e-c82e6e65dcf6	97abb191-4b37-4a36-a5c8-22caef702ba8
tm884	1713	TCGA-37-A5EN	TCGA-LUSC	59.0	M0	N2	Stage IIIB	T4		Lung	1.0	4473e5ec-dee9-462c-8433-c51b29c4626e	4e0f777a-2f0b-4e69-9832-e6c848023b8d	a412e311-98f3-4569-bcfb-28f982f6c997
tm885	1714	TCGA-34-5232	TCGA-LUSC	75.0	M0	N1	Stage IIA	T1		Lung	1.0	fb399a7d-2be6-4f54-88de-9b0b4165a8d3	b2ffb1bb-3178-47ce-a187-63fd7c151b31	99756d02-32c9-417d-a4b6-b3c5fb011479
tm886	1718	TCGA-21-5787	TCGA-LUSC	65.0	M0	N2	Stage IIIA	T2		Lung	1.0	132bc0ae-2498-4a65-bcb9-1970b70b0df5	fd7afb3e-3b22-48aa-9995-5739eec308ce	05be9298-f6d4-46a5-8df8-e08ac3fff99e
tm887	1719	TCGA-AC-A5EH	TCGA-BRCA	76.0	MX	N1mi	Stage IIB	T2		Breast	1.0	99367019-5583-4bcc-aa62-25916515fe17	31fc25ed-044b-4044-b118-5a4c1eb51a88	8202a20b-afd8-462c-8974-f1d3cb9f51aa
tm888	1720	TCGA-IB-7647	TCGA-PAAD	41.0	M0	N1	Stage IIB	T3		Pancreas	1.0	8e33355f-179c-4184-a333-ca1f70978744	bab013dc-ee75-43a9-a8b7-ff606ca436b2	084b1bf1-41d0-47bc-a4b8-ff05785b5412
tm889	1721	TCGA-05-4415	TCGA-LUAD	57.0	M0	N2	Stage IIIB	T4		Lung	1.0	892294a6-6b94-4284-bae3-9eb0bdc853f6	a44f0a6b-a3b5-432d-a7a0-36cc4b9c5810	d14d7f54-286d-477a-9c7f-fbcf4d71563b
tm890	1722	TCGA-AR-A0TR	TCGA-BRCA	68.0	M0	N1	Stage IIB	T2		Breast	1.0	04a7cce8-c3b3-4994-9dac-c0e53099f37d	1b699a8c-300a-4943-a08b-233d7b2820f0	dbea16c1-a626-45e4-a2b2-bc4039a597e2
tm891	1724	TCGA-IB-7646	TCGA-PAAD	60.0	M0	N1	Stage IIB	T3		Pancreas	1.0	124ae6a1-e656-4f54-84b2-0df788351384	39ccbec6-4fea-4ffc-b175-504265d1e249	5afbccc8-e3d9-446e-b29a-bba13ebf8f23
tm892	1727	TCGA-D8-A1XB	TCGA-BRCA	62.0	M0	N1a	Stage IIB	T2		Breast	1.0	176e739b-87e2-49b7-80e1-c27a6a632576	2979eabf-26a6-4130-9e64-b2ade1eb9e04	89face31-14da-48fc-a5f5-5479f9e825a7
tm893	1729	TCGA-78-7154	TCGA-LUAD	72.0	M0	N2	Stage IIIA	T3		Lung	1.0	6c66987a-38f6-4125-8ac1-aa55921fcc26	610f4582-2586-40d1-946c-bf35f2383823	03d8a2f0-855a-4c00-93f4-f47b75aa5b15
tm894	1731	TCGA-FY-A3YR	TCGA-THCA	64.0	MX	N1a	Stage III	T3		Thyroid	1.0	2a9b2bbc-4c90-42f5-9f9b-0e1bfbe73f1d	5ff9da62-8577-4e9a-8f9f-789c2edb2a7d	1a8b69bc-d10c-4b8c-925f-a2ae692a5cd8
tm895	1733	TCGA-EW-A2FS	TCGA-BRCA	41.0	MX	N1mi	Stage IIB	T2		Breast	1.0	9dc09c86-c728-4bd9-b2b6-2d9962dad662	fca2d66b-f27d-4d1f-94f7-4d6eacd7b665	29ec9f01-234f-450f-9919-d0feab4b2574
tm896	1734	TCGA-95-A4VK	TCGA-LUAD	74.0	M0	N2	Stage IIIA	T2b		Lung	1.0	b6c69243-9731-4578-b037-ac997cbdc7dc	f0767fb8-f9d0-4492-80da-87f9da5e396b	0d14723e-940c-4cce-b4ee-88d56dc33df6
tm897	1735	TCGA-NH-A50V	TCGA-COAD	69.0	M0	N2a	Stage IIIB	T3		Colon	1.0	03fc84ec-ac67-4fdd-a7ce-f677cf8b82e6	98b21fc7-745d-41bb-84cb-ba75a9ad130e	272ce340-9227-4142-a0c9-359bc9a8d187
tm898	1737	TCGA-KS-A4IB	TCGA-THCA	41.0	M0	N1	Stage I	T2		Thyroid	1.0	f1306a5c-b729-4e3c-82a2-83f8d7f8e637	24eea29a-4dc6-45fb-afa3-2fbf7b2d38e3	2278864f-6b90-4ced-8bdf-32a713b364fa
tm899	1740	TCGA-53-7626	TCGA-LUAD	76.0	M0	N1	Stage IIA	T1		Lung	1.0	f8670621-43a9-491c-81b7-8999ca9975a7	519462f9-bc93-4a08-9eaf-75655b36851c	134c2020-6036-4192-a47e-1be330445b49
tm900	1741	TCGA-85-A511	TCGA-LUSC	62.0	M0	N1	Stage IIB	T2b		Lung	1.0	b6275344-52a5-4a39-afea-c01b9099c15f	91049073-70b7-4ea8-83a0-36371cb5e1ae	d7c7c37c-d241-4e61-a0b7-5b5ea1c9dea5
tm901	1742	TCGA-CM-6167	TCGA-COAD	57.0	M0	N2b	Stage IIIC	T3		Colon	1.0	1a37238a-6b18-4585-bde9-c641043328b1	cd777050-0e75-4de4-8a70-9a031360305f	f8b567c0-e373-408d-ad54-979b7c2f26a8
tm902	1746	TCGA-DJ-A2PW	TCGA-THCA	65.0	M0	N1a	Stage III	T3		Thyroid	1.0	650b8795-0f40-4a39-81b4-f147a337dd58	960ed7bf-6fc2-4777-80d4-3efd6e867986	f24c921c-8fda-4a49-8a75-7111ac020bc8
tm903	1747	TCGA-A7-A426	TCGA-BRCA	50.0	MX	N3a	Stage IIIC	T3		Breast	1.0	b1d29048-b913-40d9-bb58-97c107b95e8d	1979cc14-a50c-48de-ba9b-1430cfd26e42	cd392595-9845-4697-89af-759091db3359
tm904	1758	TCGA-D8-A27N	TCGA-BRCA	36.0	M0	N2a	Stage IIIA	T2		Breast	1.0	f33b0d9c-486b-482d-b4a6-c2885072db7b	520d312e-649b-4155-a723-9ba70779ec4d	ff67d2a8-aabc-4895-b095-46ac5121a766
tm905	1759	TCGA-NC-A5HE	TCGA-LUSC	60.0	M0	N1	Stage IIB	T2		Lung	1.0	5bb8ce26-770f-48cc-a481-466469d34073	d6b0984a-a6d5-4ae7-a184-e3c4bc89a246	8b778b27-d01c-475f-911f-6e258f60953c
tm906	1760	TCGA-AO-A0JL	TCGA-BRCA	59.0	M0	N2a	Stage IIIA	T2		Breast	1.0	83eeba96-e3dc-44a3-846c-43dcc2ff9806	52e688ea-db15-4b17-a61d-d48120ba1aab	c737c9ff-7acb-407c-9845-aab2f09570cb
tm907	1764	TCGA-AC-A62V	TCGA-BRCA	58.0	M1	N1a	Stage IV	T2		Breast	1.0	db5aadbb-3042-4c20-8235-ccd19634d9d3	b6452d83-331d-4529-b4ba-e68ff36a8e23	5b0edffd-402d-4355-8f2b-29e9fc0ceeba
tm908	1767	TCGA-2Z-A9J7	TCGA-KIRP	63.0	M1	NX	Stage IV	T2		Kidney	1.0	4f983f8e-7a9f-4bf9-9392-836ef579d69d	a95fafdc-2462-4058-9d94-d079aeb82acd	0243b92b-8ff1-469e-ab13-4c1ba3792cea
tm909	1768	TCGA-L6-A4EQ	TCGA-THCA	47.0	M0	N1a	Stage III	T2		Thyroid	1.0	f5b07698-651d-4651-a759-af74302a3606	83fe8141-fc0a-4e0f-8701-c9ea3429f4d7	4fb9637f-976b-48f7-b45f-84f641c6e91f
tm910	1770	TCGA-GM-A2DF	TCGA-BRCA	53.0	M0	N1a	Stage IIA	T1c		Breast	1.0	842b0c9e-a03d-4074-b0fe-be8d0e056c7d	db566032-ba9c-4a8d-8095-2417b0cbd525	03594190-9bbf-44c4-b519-e7dd1c2434eb
tm911	1771	TCGA-BH-A0BJ	TCGA-BRCA	41.0	M0	N1a	Stage IIB	T2		Breast	1.0	4660cd29-08ac-452c-9bb8-10e9d9e906ab	80b6b16d-ad56-449e-a574-7b203d66463f	bb1a1067-ae42-4586-8df1-e7062054d0d9
tm912	1772	TCGA-CM-6678	TCGA-COAD	63.0	M1a	N1c	Stage IVA	T4a		Colon	1.0	6cf80607-4f94-497e-90f1-767d17e1564c	68ba904d-a917-41a4-a456-5ad5567de16d	007a5059-bf3c-414e-86cc-25f3da2bc319
tm913	1773	TCGA-B6-A0WT	TCGA-BRCA	61.0	M0	N1	Stage IIB	T2		Breast	1.0	7ff8696e-3809-4b96-9259-be654631d952	a97fc777-4de7-4586-93df-d68cbbe9805b	40076431-e5aa-426d-a5f2-57fe845d357d
tm914	1776	TCGA-DJ-A3UO	TCGA-THCA	63.0	M0	N1b	Stage IVA	T3		Thyroid	1.0	8e0cb588-0d2d-474f-992a-324e1324860a	d04d1824-4725-4a3d-8ebd-ac7d45ef7331	32f1c888-c6e8-4aa5-9450-03b4e58b5bfd
tm915	1780	TCGA-ET-A3BT	TCGA-THCA	60.0	MX	N1b	Stage IVA	T2		Thyroid	1.0	6bb01e21-f19a-45b7-aec2-feca612ce6d3	d14094af-a59d-4a98-84d5-91ec4ca0bf19	e414bdc6-152b-4142-aa17-4ef87a1f998e
tm916	1783	TCGA-2L-AAQA	TCGA-PAAD	76.0	MX	N1	Stage IIB	T3		Pancreas	1.0	5efe330b-4d57-4b26-a732-7bcabab3b863	534e7045-1907-4abc-bf05-0f8b0675e51d	c11faa13-9185-4d53-aac2-4d0128e81a1f
tm917	1784	TCGA-58-A46K	TCGA-LUSC	59.0	M0	N2	Stage IIIA	T2		Lung	1.0	c56f402d-27b5-4d06-9086-b46272d9fe36	006e0a6e-7154-4693-8335-dc358abd032c	42574a93-7220-411d-adde-f98a08061af6
tm918	1785	TCGA-EM-A3AJ	TCGA-THCA	39.0	MX	N1a	Stage I	T3		Thyroid	1.0	5134bae6-0df6-4cc4-a690-e5fac525f04f	c06bee40-c9dd-41f2-be67-30eba21754c7	c3ac890d-289e-4c6b-9370-22f4d16c5a73
tm919	1788	TCGA-LL-A7T0	TCGA-BRCA	70.0	M0	N1a	Stage IIB	T2		Breast	1.0	515f8866-8744-44d8-9e4b-0e734d0c201b	bcecfabf-3df0-45c8-88be-46b6a29ec49b	d1e292b4-c786-4a3e-bd81-1abf68d203ae
tm920	1792	TCGA-B6-A400	TCGA-BRCA	43.0	M0	N2a	Stage IIIA	T2		Breast	1.0	ee39aea6-23f8-470f-863c-545ef6c5ea77	0c96120a-fb09-4f67-8e9d-67f2893190d2	c8e5eee7-40c2-46d9-b83d-0153756c5d0f
tm921	1793	TCGA-EW-A3U0	TCGA-BRCA	61.0	M0	N1a	Stage IIIA	T3		Breast	1.0	03a1a105-4856-4e5c-b537-508bdbda50b5	91fa8276-f5b0-4359-b678-1a134a5e0184	126279ea-860b-426f-8ea4-748e538e72fe
tm922	1796	TCGA-DJ-A1QD	TCGA-THCA	20.0	M0	N1b	Stage I	T2		Thyroid	1.0	a4fbc2a8-158b-4bc8-b88e-46d0a51bfee2	39c5b318-c1ab-43b9-9e23-1e769be7f5ca	b01aa0c8-a1f6-4d4d-8734-797d5a62f1bb
tm923	1797	TCGA-G4-6320	TCGA-COAD	73.0	MX	N1	Stage III	T3		Colon	1.0	39ae58b5-3623-4b68-b615-c4ba9e0996af	b68f0877-80af-49a1-ac42-026b50493d7f	4bd34b85-c2c5-40cb-9609-ad6084a2cea6
tm924	1798	TCGA-EW-A1PG	TCGA-BRCA	53.0	MX	N1a	Stage IIB	T2		Breast	1.0	cd2dcf58-da3a-4070-b42f-07d0102a342e	6acb6747-f02e-4555-a93f-a3d4fd7d11e6	70a71333-4dbb-47b2-b8d9-b3f699713514
tm925	1802	TCGA-BH-A0W5	TCGA-BRCA	77.0	M0	N1a	Stage IIA	T1c		Breast	1.0	ea4c3031-5f48-4048-90ff-a525271cfebc	7ecc8615-7812-41a4-9c07-72b92d233b61	3e507d72-240f-4b9b-9792-8e0da8c63a55
tm926	1803	TCGA-78-7536	TCGA-LUAD	69.0	M0	N2	Stage IIIA	T2		Lung	1.0	7cf36ebf-b16e-49ac-bcc4-b127b1f2a3da	99c7582b-fb64-4cdc-9709-d54b6a350638	bb71c8cf-9947-4e36-a6c2-0d5a1977f310
tm927	1804	TCGA-AR-A1AV	TCGA-BRCA	68.0	M0	N1	Stage IIB	T2		Breast	1.0	d27acb8c-2551-4ea7-8c09-f211cb4a9ec0	4367c599-dd72-435b-bf33-c650c3026081	08045c64-5364-40d7-96a0-b06ac6f6de2d
tm928	1806	TCGA-AR-A24R	TCGA-BRCA	45.0	M0	N2	Stage IIIA	T1		Breast	1.0	7e035247-3586-443f-a94c-0addbaf3b17f	65ec4434-2001-4971-ace9-6efca10c0090	93286a9c-b0b5-4068-824b-b6a4e35d8055
tm929	1807	TCGA-G7-A8LD	TCGA-KIRP	71.0	MX	N1	Stage III	T3a		Kidney	1.0	508bc893-2adb-471e-8dea-a71ab8af3290	8c92a51b-a697-4d8a-9ea3-e47ae09c31a6	ce084789-aeed-4961-97e2-13e92b0e41c0
tm930	1808	TCGA-BH-A0DD	TCGA-BRCA	58.0	M0	N1a	Stage IIB	T2		Breast	1.0	fcb1b40a-85c0-498c-881e-7161edcf39e6	09281206-e100-47dd-a225-fbd603d1ee6d	86098202-e0bf-48e3-bc92-662c8b3e2371
tm931	1809	TCGA-E2-A1B4	TCGA-BRCA	74.0	M0	N2a	Stage IIIA	T1c		Breast	1.0	8d558ae5-f3a1-49fa-aa44-5abc6244b57a	bb02fd69-ca51-468e-83f6-4f619c53e427	8c6bf741-7841-49f7-89cc-69c1944c6401
tm932	1810	TCGA-A6-5657	TCGA-COAD	65.0	M0	N1	Stage IIIB	T3		Colon	1.0	a1efa511-8c27-4eae-b3f0-aebacbf7df85	7eafda67-661f-4675-aac7-acec44efec49	7764edb7-a19e-435b-8e2e-e9443013ce16
tm933	1815	TCGA-E2-A10E	TCGA-BRCA	64.0	M0	N1a	Stage IIA	T1c		Breast	1.0	03891509-3109-450d-8564-77b024a6128e	6831650d-31b3-4633-8925-96b08586af1d	feca4ef1-a91b-4d3a-a07f-24f4399008ad
tm934	1817	TCGA-EL-A4K7	TCGA-THCA	74.0	M0	N1	Stage III	T2		Thyroid	1.0	4d6e8c52-cea6-42f6-a498-0df03123f4e6	02796156-4ab3-4375-96e3-9a1ea7cf170e	891fe59d-9b27-4345-8b34-db72637af81c
tm935	1818	TCGA-BJ-A0ZB	TCGA-THCA	66.0	M0	N1b	Stage IVA	T3		Thyroid	1.0	7cb32fbc-433f-407c-b961-c0daec3493cc	3ea7b292-3dee-4dba-bfd0-046feb3e7dc8	7b47293e-70c9-4c0e-9cf9-9fc2e07d5969
tm936	1820	TCGA-DJ-A3VD	TCGA-THCA	32.0	M0	N1a	Stage I	T1b		Thyroid	1.0	8a41bb5e-b32c-4e79-baec-5beb6a04e56d	9eb0e6a8-b247-4d6b-a8fb-2c183a32096c	1445cb4a-20ed-4a2e-bf94-3015e9a07158
tm937	1821	TCGA-A2-A0SY	TCGA-BRCA	62.0	M0	N1	Stage IIIA	T3		Breast	1.0	a3039f53-9e11-4b53-b65e-ea5e14914ef0	ec1b18ca-ea61-44f3-88fc-86248e9a0640	30a12694-922e-4e88-95e0-93599db2cc80
tm938	1822	TCGA-KO-8408	TCGA-KICH	47.0		N1	Stage III	T3a		Kidney	1.0	7f8ab784-42a6-4ab5-ad93-8afec6d40648	df84f127-6c04-4bc8-b6df-be26712e830d	ebeab909-cf35-47ef-8e6b-6259f18e028e
tm939	1824	TCGA-C8-A8HR	TCGA-BRCA	49.0	M0	N2	Stage IIIA	T3		Breast	1.0	d80334e2-0ee0-432a-aa78-3d6ca1f017e5	27b27f78-db38-4044-a71d-4969cef96207	4dc1099e-aed7-457b-a2c7-0bd92523aea8
tm940	1826	TCGA-86-6562	TCGA-LUAD	52.0	M0	N1	Stage IIA	T2a		Lung	1.0	a135a2b4-bc6a-4dd6-baa9-f08ab2d4971a	0bf5d6fa-e47c-4cff-81a2-f0cf313351b0	9d373511-ba64-4109-b9af-e60f925204ff
tm941	1827	TCGA-D8-A1JF	TCGA-BRCA	79.0	M0	N2a	Stage IIIA	T1c		Breast	1.0	7300d49e-2e8c-42e0-873a-1674a19b71e6	4b4712dc-50be-4f19-a975-eb2a8307b82a	667f7f25-6dec-40d7-b4b6-06684223a7b1
tm942	1829	TCGA-E9-A1RI	TCGA-BRCA	43.0	M0	N2	Stage IIIA	T1c		Breast	1.0	92dd3ded-2b51-4d1d-8c8a-09ed1f0b16ed	f930fdf6-2bc0-43d7-9b25-5a83209a9e51	26b94b3a-2fb7-4b8f-8fde-b832fb02041e
tm943	1830	TCGA-GM-A2DC	TCGA-BRCA	57.0	M0	N1a	Stage IIA	T1c		Breast	1.0	97dbbbc5-cd1a-4bb8-99c5-600870ccd35d	e2754572-cba8-4a82-a840-c0ee631ff77c	cd672c52-dab7-4f45-b7b9-d58236b6eedd
tm944	1831	TCGA-MK-A4N6	TCGA-THCA	35.0	M0	N1b	Stage I	T3		Thyroid	1.0	3460db4c-115c-4c40-945c-e0e70540bbec	bb2bc267-feda-4d24-8256-ab0bf69a0716	53adacef-bb8b-49ef-a08f-31659e5b8de7
tm945	1834	TCGA-E9-A226	TCGA-BRCA	45.0	M0	N2	Stage IIIA	T2		Breast	1.0	461fda5d-d6e6-4354-b035-c302cc43b03f	5c0118fb-2a2a-4538-acc6-3738848ced4b	929f4ada-0aa2-45e3-b224-dde0b42154da
tm946	1835	TCGA-A6-A565	TCGA-COAD	34.0	MX	N2	Stage IIIC	T3		Colon	1.0	0a41ee42-3997-4fde-8928-c005b34bc0d9	3fd7adcb-613b-4d06-88db-7a893fd9e586	8d87b308-4456-499f-adf1-3bbefced3ec1
tm947	1838	TCGA-D8-A1JB	TCGA-BRCA	54.0	M0	N1a	Stage IIB	T2		Breast	1.0	5039a492-4dc7-4191-9edd-187cb181da2d	b987f41e-8f21-4169-8a61-a40c9c0c5a4e	7348ef87-ea3c-4260-87e8-8b7acb08be14
tm948	1839	TCGA-EL-A3GP	TCGA-THCA	70.0	M0	N1a	Stage III	T3		Thyroid	1.0	8dd9dfad-dc20-4ac9-bdce-74ef96a52303	e3889bc3-ca00-4cd9-a5c7-7b8161929667	0e6cc298-d16a-4fd2-b3e4-ad0d983a963e
tm949	1841	TCGA-BH-A208	TCGA-BRCA	48.0	M0	N1b	Stage IIB	T2		Breast	1.0	55214dd2-b3e8-444c-9d02-3db6008b1920	7b757b49-b15a-494a-8bcb-bc322293b86b	527e3545-532a-409b-944c-7b5f41e0cb14
tm950	1842	TCGA-A7-A26H	TCGA-BRCA	72.0	M0	N1a	Stage IIA	T1		Breast	1.0	b2fdef29-2c03-4aaf-bac8-2e1e5d07333b	48f7c0b9-c1d8-4fd4-9bc1-55dbfa51a786	f2120085-9813-4b74-8d2d-bb060342b44a
tm951	1844	TCGA-EL-A3GU	TCGA-THCA	72.0	M0	N1	Stage III	T3		Thyroid	1.0	c2bc9dde-1d5e-4c04-907b-89175d700dab	af62a76b-782d-4bbd-8cd6-cdf4957d8e16	a89d9724-f091-44ba-a838-00282c46a028
tm952	1847	TCGA-D8-A1XG	TCGA-BRCA	86.0	M0	N1a	Stage IIIB	T4b		Breast	1.0	1eca5ea8-093a-494d-968b-2ffcfe2b4604	413ec8da-3c47-42e2-99f4-a6c8aefb3ccd	085cf506-2eda-47cb-9c74-da32909b0730
tm953	1848	TCGA-AR-A24L	TCGA-BRCA	26.0	M0	N1	Stage IIB	T2		Breast	1.0	7814e438-105f-4d5b-94fe-8c66e95585ea	6a63a860-4efb-4e79-8544-09347c8aab10	bc07d603-19ec-48ca-a46b-f72ef7c651de
tm954	1849	TCGA-EM-A22K	TCGA-THCA	46.0	MX	N1b	Stage IVA	T1b		Thyroid	1.0	eb3c30c0-8b45-47ff-a152-f08acc683885	dfa97d75-a0aa-4960-9912-5ed0be635c91	efe0cb6b-428f-4bcd-9095-4e57b79cf0a4
tm955	1851	TCGA-4A-A93X	TCGA-KIRP	58.0	MX	N1	Stage IV	T3a		Kidney	1.0	505aa6f3-3344-4355-ba6a-e210878771c9	c5f828bb-609f-4a60-8677-f219f9a21814	c940bd1d-0b45-458d-a3af-1380def56a7f
tm956	1852	TCGA-A2-A3XY	TCGA-BRCA	49.0	M0	N1a	Stage IIB	T2		Breast	1.0	fc9fab5b-52f0-4c79-bdf3-750c650a0fdc	9daf45f6-a122-4630-a0eb-a928defa150a	3336e278-ee75-4dd7-b08b-bbefba5480de
tm957	1856	TCGA-AC-A8OQ	TCGA-BRCA	72.0	MX	N1a	Stage IIB	T2		Breast	1.0	e52108ad-c4ab-4ab4-8636-caaeaae7ea62	7dbd1a51-3b6c-47b9-a608-2a010e0149ca	85d18544-d77f-49bd-96a7-2cea7708d4dd
tm958	1857	TCGA-AC-A23C	TCGA-BRCA	62.0	MX	N1	Stage IIB	T2		Breast	1.0	ec67e25e-9cc6-45a7-a7c0-8dc778ae14c1	fc28383f-0da5-44f1-a9d3-307c2ebb2b50	46187a91-b780-4d4c-a889-a7d36db77158
tm959	1858	TCGA-58-A46J	TCGA-LUSC	64.0	M0	N1	Stage IIB	T2		Lung	1.0	7d6fc752-ce68-4605-bd57-6f76c102e59b	df599251-2e13-433b-8a08-df72085bfd82	5794d878-b808-4bdf-8adc-34d807e652f6
tm960	1859	TCGA-E3-A3DY	TCGA-THCA	37.0	M0	N1a	Stage I	T3		Thyroid	1.0	8a321a18-2fc8-4376-b746-d717fe87ddba	3452c238-d686-4555-b415-8e86afb6e83e	0addb0e7-f4c0-4134-84f8-34fee912ed42
tm961	1861	TCGA-CZ-5462	TCGA-KIRC	83.0	M1	NX	Stage IV	T1b		Kidney	1.0	24ec3d48-d4c2-4f0c-b188-87ebc1f3123e	187bddb8-6684-4a11-a6b1-bbc14dee24a5	22919ad9-e732-453b-9013-5d45cd1f8465
tm962	1865	TCGA-EL-A3H4	TCGA-THCA	46.0	M0	N1	Stage IVA	T4a		Thyroid	1.0	fc92e3c8-3277-42e6-ae1c-1be9eb933f4d	94557f65-fea6-42c8-a9fb-522bd2d10dbb	a43a3a91-4073-40ea-95d7-1d64e11b4994
tm963	1870	TCGA-50-6593	TCGA-LUAD	49.0	M0	N2	Stage IIIA	T1		Lung	1.0	ce886e9b-2167-486f-8d8a-d4fec39d86c9	f745bd2c-2bee-4d95-a72f-165b29defdce	ac7c1811-dbf5-40a2-97de-18fe4d9fa6ab
tm964	1875	TCGA-50-5051	TCGA-LUAD	42.0	M0	N2	Stage IIIA	T2		Lung	1.0	929473bf-434c-438e-b16c-c34bfb0b98ea	5196712e-b847-44cc-bedc-a976e8c22975	ed39e87e-8c90-43ea-b356-764b5aa5a940
tm965	1876	TCGA-4C-A93U	TCGA-THCA	74.0	M0	N1b	Stage IVA	T4a		Thyroid	1.0	d7082abc-9812-4d52-a61f-3d0c005e5ade	d8b464c5-7a06-493c-b8a5-97665969b988	f4425bdc-3d08-43bb-8e3b-90e6fbe238c8
tm966	1879	TCGA-EL-A3ZL	TCGA-THCA	34.0	M0	N1	Stage I	T1		Thyroid	1.0	a13e0b37-d671-44b4-98bf-4a02cbb5849e	da2249d6-c3d2-47f9-aaa4-7b8eebf2f7c2	d4846d11-dbfc-4868-8a50-c5454ca0c517
tm967	1880	TCGA-IM-A420	TCGA-THCA	39.0	MX	N1a	Stage I	T2		Thyroid	1.0	01048fcc-c397-4671-b13c-b52628efb4b3	cf77f4b9-61eb-44e9-a4c5-6ed51649d879	812b89a4-aa13-495c-9ec3-a78c1c33a90b
tm968	1883	TCGA-NC-A5HN	TCGA-LUSC	77.0	M0	N1	Stage IIA	T2a		Lung	1.0	61e08327-b344-426c-83f6-4669fa77c3d6	df8137be-f380-4d2b-bfe5-040bda0a19c1	b48f5b6d-9491-4bb7-8c2a-4a2140c5514d
tm969	1884	TCGA-DJ-A2Q1	TCGA-THCA	44.0	M0	N1b	Stage I	T1b		Thyroid	1.0	af5325e4-9837-44f7-a02e-d7fdb1f7420f	e9568fd0-7b7d-4f3f-b6fa-1de071fd6491	5093a82a-897f-4a95-80b5-63c92b14f52f
tm970	1885	TCGA-E9-A3Q9	TCGA-BRCA	78.0	M0	N3	Stage IIIC	T3		Breast	1.0	59c3cb45-ca6e-40ad-a3f0-9b496b934aa5	8491c00f-f2b4-4916-827c-972e3fca7ffe	0655923d-589c-4cac-9727-4654a4c64ee7
tm971	1886	TCGA-AC-A3HN	TCGA-BRCA	87.0	MX	N1a	Stage IIB	T2		Breast	1.0	2e6baa15-85d7-43b0-8a89-a0dc169ae16a	171f924c-ab18-4004-b118-879a031879d5	008f99df-4bb1-4f2d-87b9-4e60807f6195
tm972	1888	TCGA-2J-AABA	TCGA-PAAD	55.0	M0	N1	Stage IIB	T3		Pancreas	1.0	574e18d7-010d-48e6-ba40-db3aa3540e34	4ce21474-8235-45f0-accd-f1eb790066cd	cf094517-83ef-47b7-8492-0e81a1277647
tm973	1889	TCGA-NH-A6GB	TCGA-COAD	71.0	MX	N2b	Stage IIIC	T3		Colon	1.0	3d4b05f4-cce7-4dcf-a17e-6172cb81febb	3a2b0c7f-7570-4ad7-80cc-6caa3647f34d	95998fcf-357c-472d-80da-cf69527599d7
tm974	1890	TCGA-A2-A1G4	TCGA-BRCA	71.0	M0	N1a	Stage IIIA	T3		Breast	1.0	871d28f4-09d5-4f16-8c29-4aa7d247f3e3	70a83f56-6f2e-4736-8edf-4e0d4b46ba35	7ad2029b-b321-45b0-9b7b-6744b8d632f7
tm975	1892	TCGA-AR-A0U0	TCGA-BRCA	73.0	M0	N1	Stage IIB	T2		Breast	1.0	4bb6eb79-4256-4b19-b158-883da969a582	97dead04-627a-48b0-aa43-d56d07c64933	d1c3d7a9-3094-458d-abe1-e5422a9a307b
tm976	1893	TCGA-CM-4751	TCGA-COAD	62.0	M0	N1b	Stage IIIB	T3		Colon	1.0	951959ef-f8c3-4d93-b480-1dfac47aa64c	6e9f0ac6-ec47-441c-aa70-a22055f43016	cbe7f0e8-a2c6-4614-a3c5-08e8a98dc7f0
tm977	1896	TCGA-FK-A3SH	TCGA-THCA	50.0	MX	N1a	Stage III	T2		Thyroid	1.0	1d88a890-5d31-42e9-9b71-a6ddaa6644ef	bb81ef15-503c-4ef9-9bba-733920081741	7f70c429-7116-47ac-a9db-a938170ff292
tm978	1900	TCGA-G4-6309	TCGA-COAD	40.0	M0	N1	Stage IIIB	T3		Colon	1.0	a8391733-18a4-4720-9912-d060ef58d745	d5873cf6-e5e8-403c-baab-9fce2cb51762	da40c145-d557-45fe-9e81-68b4e7573f2d
tm979	1902	TCGA-FE-A234	TCGA-THCA	26.0	MX	N1	Stage I	T2		Thyroid	1.0	3c93a3a8-2cee-4381-8b96-2d9de5aee879	d596019a-500b-45dd-a2c5-ec0e201d00d4	b24d9994-97ea-4006-82d4-768eafb8bd62
tm980	1908	TCGA-CE-A484	TCGA-THCA	37.0	M0	N1	Stage I	T2		Thyroid	1.0	d92a5434-ad30-4117-8af5-6f0d7c9369e0	49cf3787-fc61-4606-a4e9-e3f1f59b3034	f097cc3a-21a0-48d0-ad94-463b35b4b840
tm981	1909	TCGA-DJ-A3VJ	TCGA-THCA	22.0	M0	N1a	Stage I	T3		Thyroid	1.0	3a4b61b8-f9b2-4764-9f91-bfcd1b0b5fe0	5217b154-6f25-4725-97ff-fa77ee6de128	bb020268-0a31-4510-bec1-7658bd6f05e3
tm982	1913	TCGA-BH-A0BF	TCGA-BRCA	56.0	M0	N1mi	Stage IIB	T2		Breast	1.0	84df6b33-7f6a-496d-8cd7-f523b07fd0bb	83a9bd1a-b23c-41ec-bc72-0ce5eefab297	16ed22ef-80d0-484e-aae2-4b308943200a
tm983	1915	TCGA-AZ-4616	TCGA-COAD	82.0	M1	N2	Stage IV	T3		Colon	1.0	9e159c7f-39ac-4051-83db-983d3aeba5a9	c6b46b40-a4a1-48f5-a01f-747ec769263f	fa6b8806-1b2f-428c-906e-e910ec0af610
tm984	1921	TCGA-F4-6809	TCGA-COAD	52.0	M1	N1	Stage IVA	T3		Colon	1.0	e2a9c773-efc2-46a3-a043-bb2985dc83e2	2970b684-d259-4759-808a-e466a1b3e95c	b15e1b8e-6c27-4e38-9159-c16f7dfc724b
tm985	1922	TCGA-AC-A23E	TCGA-BRCA	50.0	MX	N1	Stage IIB	T2		Breast	1.0	73ac99d6-d01b-45d9-8df2-205610109911	c169eae1-27d4-44fe-ad56-47983b71fa95	90c7b2db-e82d-4bae-9555-279545430509
tm986	1924	TCGA-78-7147	TCGA-LUAD	67.0	M0	N1	Stage IIB	T2		Lung	1.0	4dbd91d6-8d7b-4e6d-9dc1-3347c3f3996d	26f040e4-184c-4daf-88d0-5184ab5b9917	493be6d2-a5df-4e6e-ab97-60285ca9f282
tm987	1925	TCGA-WT-AB41	TCGA-BRCA	55.0	MX	N1mi	Stage IIB	T2		Breast	1.0	679ba4c3-49da-47d1-bef2-ce25fd862758	905104de-e32d-4cf6-b0d0-3206c3408ffa	0e8d0ce2-e7f6-4ee7-b502-400e8c2366d5
tm988	1927	TCGA-78-7148	TCGA-LUAD	71.0	M0	N1	Stage IIB	T2		Lung	1.0	443ccb95-79d0-47ea-9915-18d5bc10eac4	60387486-263d-4c71-8d7d-a6c2788deb4b	c18e914b-9fc9-4dab-8464-8f4c9a6fccf7
tm989	1928	TCGA-O2-A52S	TCGA-LUSC	57.0	MX	N2	Stage III	T4		Lung	1.0	ecf4dc55-b6a2-47de-8443-ce57b8362209	e25acf00-2b8b-4e7e-aab9-0b56ee880a83	d43901bb-9aaf-4738-8d67-b22020943bab
tm990	1930	TCGA-EW-A1IX	TCGA-BRCA	48.0	MX	N1a	Stage IIA	T1b		Breast	1.0	02a0b95f-ea0f-4c0d-ba2d-9724ed9ad712	d7fe0aa3-c2e2-4ee9-8e32-757fb7d2552b	89cc5cc7-3535-4fa5-b697-3962123396af
tm991	1932	TCGA-46-6026	TCGA-LUSC	81.0	M0	N1	Stage IIB	T2a		Lung	1.0	966086a2-7a30-42e7-bd34-60942d862258	12029c19-edf3-4da0-8eb9-8dafd1e2d6bc	200809dc-2520-4f44-b38c-7104af4ffd2f
tm992	1934	TCGA-A7-A6VY	TCGA-BRCA	48.0	M0	N1	Stage IIB	T2		Breast	1.0	9f06e9cd-8184-4b66-a2e0-96da9a7159e8	b917aacd-80bf-4daf-a34c-c2a119e81f18	821b8070-383e-469b-8d15-efee5d95e9bd
tm993	1936	TCGA-OL-A66N	TCGA-BRCA	59.0	MX	N3	Stage IIIC	T3		Breast	1.0	ccd1dcec-f3c1-42ca-b3e8-a73a7d2237ff	4439c541-16a3-423e-8122-4e7c9664f457	8eac10df-21f4-442a-a484-e152187e4e75
tm994	1937	TCGA-KS-A4I5	TCGA-THCA	49.0	M0	N1b	Stage IVA	T1b		Thyroid	1.0	040d0706-71e1-46ff-947b-8c72ac79dd30	2e25a602-db0e-4e6b-bba3-464d0cbee8a8	7b3ebca6-833c-451f-a49e-f36a3448bdc4
tm995	1941	TCGA-EL-A3MX	TCGA-THCA	66.0	M1	N1	Stage IVC	T4		Thyroid	1.0	bffdabdd-8757-4a7c-b5d2-ea52e12d08e3	b0fb98d8-e7e8-4288-85f3-0d9c41369530	bb77f778-35bd-4402-805c-6dae00a603d3
tm996	1944	TCGA-EL-A3ZP	TCGA-THCA	19.0	M0	N1	Stage I	T4		Thyroid	1.0	949f100e-e202-48f8-8a58-19e83018d5f3	29c2e4e4-203f-49a4-8155-3111ef0adb65	6f6cc0c5-9c05-46d3-bf58-5236b39025ad
tm997	1945	TCGA-D8-A73W	TCGA-BRCA	79.0	MX	N1a	Stage IIIA	T3		Breast	1.0	94ae90d4-16a8-4922-b6b6-e5fcec9d0ae6	ada7ec56-1a21-42f3-b44a-c0f089ba9b5a	db96e74a-50c7-4940-9305-69315570b78c
tm998	1946	TCGA-AD-6899	TCGA-COAD	84.0	MX	N2b	Stage IIIC	T4a		Colon	1.0	822091c7-86c2-4315-b6bb-d022149296d5	26f148df-183b-4b99-9a5c-8167d0460b0a	0b312edf-bd0e-4364-b482-3e53888f73d5
tm999	1949	TCGA-D8-A1X5	TCGA-BRCA	81.0	MX	N3a	Stage IIIC	T2		Breast	1.0	26466526-2d6e-4869-a06a-c33344e5fab2	d4e4d596-8cc7-4906-bfa8-00d96fc8ebd5	5bafa282-43c7-4eb0-9674-1fdfedf59a93
tm1000	1952	TCGA-D5-6537	TCGA-COAD	64.0	MX	N1a	Stage IIIB	T3		Colon	1.0	cc7b8015-fab8-444e-92d4-df119de11a05	9f52e7aa-6eac-4dda-99a3-630016c82b61	e23b6e8e-1e5c-4004-9b45-4fa4e6a23923
tm1001	1954	TCGA-ET-A25N	TCGA-THCA	28.0	MX	N1a	Stage I	T2		Thyroid	1.0	f23afe15-88df-4999-a71b-7105df861028	74102659-cd1b-43c7-970a-2da6bc923dea	db4fa4ee-f4fe-44b4-a8a9-eb384f3abd6d
tm1002	1955	TCGA-AR-A1AM	TCGA-BRCA	52.0	M0	N1	Stage IIIA	T3		Breast	1.0	37bf6454-a4e7-4e00-9562-57ba6fd58b6d	24bea117-9ea7-499c-baa9-69f5b1bec4bb	0c7d0193-6c69-483d-9e86-d76b2ccca038
tm1003	1957	TCGA-CM-6162	TCGA-COAD	48.0	M0	N1a	Stage IIIB	T3		Colon	1.0	18454d33-79e9-4bbb-a606-00c267fd9407	03df72e9-6364-46b3-8b65-ce173781e1eb	77b62320-7753-4d12-b812-e915c5c6eec0
tm1004	1958	TCGA-S3-A6ZH	TCGA-BRCA	29.0	MX	N3a	Stage IIIC	T3		Breast	1.0	659f84a0-df18-44a4-8b82-ebaec356153d	f18c4e00-af3d-4f8b-adfe-73501150cf28	410df2f3-f037-4e5b-a0f8-df9618234d5f
tm1005	1959	TCGA-IB-7649	TCGA-PAAD	73.0	M0	N1	Stage IIB	T3		Pancreas	1.0	c0ed500e-e4cb-424e-bcd2-ca7c62f0f014	405bef3c-acde-44ca-87ee-899b9dae1194	68294305-5dfb-423c-968d-2d6b3e2dccb8
tm1006	1960	TCGA-39-5040	TCGA-LUSC	59.0	M0	N2	Stage IIIA	T2a		Lung	1.0	7c59b296-82f3-4bd4-978b-5cae1cbef1e8	33f477b2-27e9-442c-aeb0-27608ecc01ef	4057579d-524b-4149-ba22-e40e1ecb43de
tm1007	1961	TCGA-BH-A1FB	TCGA-BRCA	60.0	M0	N1b	Stage IIB	T2		Breast	1.0	d9b6b523-00de-4638-a3f3-8de841fb7183	aacd4344-08df-4d69-87fa-0a021a57c03f	cdf9dfb2-0e55-428a-9638-ab913cf8228c
tm1008	1962	TCGA-FB-AAPQ	TCGA-PAAD	65.0	MX	N1	Stage IIB	T3		Pancreas	1.0	1a96328e-49a7-4655-abcd-d463138f457f	da92e907-881e-4e37-bf51-2fdf29c76c1f	135cafe1-57e7-48d3-a675-ba3a5d4b2410
tm1009	1965	TCGA-EW-A1J1	TCGA-BRCA	38.0	M0	N1a	Stage IIB	T2		Breast	1.0	86ce8513-c2a6-4b5c-9811-904f0eee21a0	5698eebf-6a37-49d3-83d1-829f7e26af1c	816c11e9-9caf-4ed6-bceb-24d416686d2c
tm1010	1966	TCGA-AR-A1AR	TCGA-BRCA	50.0	M0	N2	Stage IIIA	T1		Breast	1.0	7235fd65-e9cb-45f1-ac78-cad80823325e	5fe07047-7c5c-495b-96fe-d85e0221c5a3	04116068-10d3-474b-ba42-b32323a877b3
tm1011	1967	TCGA-DJ-A2PQ	TCGA-THCA	26.0	M0	N1a	Stage I	T2		Thyroid	1.0	ad2019f4-010c-4fc2-85e4-f8f6b4aaf851	eeed8af8-0fd5-47ea-bc38-bb3448e96e83	63669273-7855-4baa-9a9e-d0df9de88424
tm1012	1968	TCGA-YY-A8LH	TCGA-PAAD	61.0	MX	N1	Stage IIB	T3		Pancreas	1.0	fcebcf5a-84d3-4a49-bf88-2ad17bbebbd6	66a4fb51-aaa6-4e70-a4dc-a371ed91a6cc	a7c08ffd-9191-4f87-90a8-f64e7c95d08f
tm1013	1970	TCGA-D8-A1XC	TCGA-BRCA	85.0	M0	N1a	Stage IIIB	T4b		Breast	1.0	deb932e6-470e-4fae-88f1-efb2e820325e	40b2a8e1-28e4-4d81-9f7c-cc637b5436c3	4e42276b-9e86-4ee2-bba7-b2be0fd225ea
tm1014	1972	TCGA-BH-A1F8	TCGA-BRCA	90.0	M0	N2	Stage IIIB	T4b		Breast	1.0	3ce988e2-61c5-4f53-b9c8-cfc280649c1f	c30e465c-2e62-4118-8196-8474c1f8b6dd	7bbe3cea-e4dd-46e2-92af-bfe4e9dde97f
tm1015	1973	TCGA-EW-A1P6	TCGA-BRCA	64.0	M0	N1a	Stage IIB	T2		Breast	1.0	2b64d9ef-56fc-4362-99c7-d0cc6011c2a4	5bde9e9d-210f-4cee-a1a7-d7d87dd5642a	1ce30cf5-e1b1-43a8-9db9-d8cc2ab0efd0
tm1016	1974	TCGA-77-7139	TCGA-LUSC	56.0	M0	N1	Stage IIB	T2		Lung	1.0	1677f6e6-b177-4f08-9621-4f762c3a2e45	7ceb33ef-3aaa-49c5-99b8-390021e5e691	2e90ccd8-45e3-4a11-8840-36ad4073e088
tm1017	1977	TCGA-E2-A1L8	TCGA-BRCA	52.0	M0	N1a	Stage IIB	T2		Breast	1.0	0f1cf3a6-6e68-440a-9744-85e44d88b61f	04c9a004-9d4a-4a72-9628-844980ab8462	3b60264b-bbba-4ed6-9957-feb56c12fb9b
tm1018	1982	TCGA-50-5936	TCGA-LUAD	58.0	M0	N2	Stage IIIA	T2		Lung	1.0	055fcce9-7448-4a16-ad18-d235dac7ce97	e2e2e35d-71d6-4bf1-9995-a793b5189166	df044c46-f98f-4bae-b475-22b26f3609a8
tm1019	1985	TCGA-E3-A3E2	TCGA-THCA	34.0	MX	N1a	Stage I	T1		Thyroid	1.0	0c53bdc0-692e-4367-976d-4bb41fd7b96d	bf558835-614c-44ee-a722-22eaa2083c48	1f4ba2f7-80c7-41e8-a59f-47969a2979d6
tm1020	1987	TCGA-E2-A107	TCGA-BRCA	54.0	M0	N2a	Stage IIIA	T3		Breast	1.0	9e4b6ad6-99f7-4244-8f1b-20b7b36c457f	8f612107-dac7-466e-837c-7e72780fa20c	7b0253a2-4f5e-4e5e-907a-3ed8742fdf66
tm1021	1988	TCGA-DJ-A2Q4	TCGA-THCA	53.0	M0	N1a	Stage III	T1b		Thyroid	1.0	72787e00-e550-45ea-b092-8ffcb3a1bb09	e47985bc-da6e-4497-953f-f4ce8463a2d5	2003efc7-b309-41fc-8c3c-717f08dba2c5
tm1022	1989	TCGA-B6-A0WW	TCGA-BRCA	58.0	MX	N1b	Stage X	T2		Breast	1.0	e4732dd4-002a-4b37-9a56-d01d551e9cc3	80f4b932-764a-4d0e-819b-e3ceddda5787	7952baf9-0cc7-4bfc-85e5-8121e3fd9f18
tm1023	1991	TCGA-55-6984	TCGA-LUAD	71.0	M0	N1	Stage IIB	T2		Lung	1.0	09296d1f-9877-438d-96d8-7b4cc52940dd	f63e5833-5e96-4663-9785-e9d52d906c61	af3d5a78-b972-41c7-95a4-392f69fb7d7a
tm1024	1992	TCGA-E9-A1ND	TCGA-BRCA	75.0	M0	N1	Stage IIB	T2		Breast	1.0	98320692-9c1c-4ed3-9ea1-72f098c03049	f4a43357-e306-4994-ba56-fd19c1a9729d	4ccde74f-def0-409f-8185-1ab3306390c5
tm1025	1998	TCGA-E2-A2P5	TCGA-BRCA	78.0	M0	N3	Stage IIIC	T2		Breast	1.0	526d750f-3cab-4379-9b3e-1b7f9fa84528	3d143e7d-866e-49ba-90cb-34f2a9d5d64c	08ce1a48-8fac-4554-86b3-e8b54afd7980
tm1026	2000	TCGA-55-6712	TCGA-LUAD	71.0	MX	N1	Stage IIA	T2a		Lung	1.0	dba9c344-546c-49db-91df-abd25ae4b0cc	3d4f0161-cb87-4384-8908-6216a6fdbe7d	9f30a452-7427-4d77-a342-9db4eefdfa6c
tm1027	2001	TCGA-63-A5MP	TCGA-LUSC	56.0	M0	N1	Stage IIB	T2		Lung	1.0	918471a2-6d02-4e39-899e-f95077fb6593	1a8b9dd5-f99f-4f88-966c-8b3c0dd57a68	28451145-0084-40ab-8d33-2193a354d4ee
tm1028	2002	TCGA-56-7822	TCGA-LUSC	75.0	M0	N1	Stage IIB	T2b		Lung	1.0	0811dae6-0c8d-42cf-9384-81649d072407	e43d582d-407d-43c1-902c-a54c833a14c8	91078a86-ef82-4b00-9653-92b73eb34f79
tm1029	2005	TCGA-FB-AAPZ	TCGA-PAAD	54.0	MX	N1	Stage IIB	T2		Pancreas	1.0	ce1b2f4c-4a19-4529-9a05-4212ac140ebb	c990e252-d352-43f4-920f-d0cbc542955e	bf33c315-02d5-4abd-94df-3982023bd743
tm1030	2006	TCGA-GL-7966	TCGA-KIRP	28.0	MX	N1	Stage III	T3		Kidney	1.0	202d21e3-7005-46ca-b6e4-007166741cba	dbb9c6c7-fc78-4da0-9ae1-d67ce3d7dad0	89d98c01-cddb-438d-a316-70a9e050b278
tm1031	2007	TCGA-AC-A3OD	TCGA-BRCA	68.0	MX	N1mi	Stage IIB	T2		Breast	1.0	7e915086-4926-4670-9f43-e35e2d04d6c5	53262398-b5ae-4afc-8513-1ef523987d26	18531d89-48af-464c-a5ca-90303cb2914c
tm1032	2011	TCGA-E9-A1R0	TCGA-BRCA	58.0	M0	N1	Stage IIA	T1c		Breast	1.0	0b798fe4-1c51-4c36-afc8-5bee39fd6077	ef4b63b2-15ca-4403-82b3-3d4803be368e	7e6286cc-9077-47a5-8ddb-aad893160640
tm1033	2012	TCGA-EW-A1P1	TCGA-BRCA	68.0	MX	N3b	Stage IIIC	T2		Breast	1.0	d0654d2d-37ef-4d93-996e-c68cfedea376	768468cb-c85c-46a8-858b-9dec7be1b6be	57ee15ce-47a5-44f8-a949-9ece0964ee29
tm1034	2014	TCGA-85-8664	TCGA-LUSC	73.0	M0	N1	Stage IIB	T2b		Lung	1.0	81e7d771-eb01-4025-93c8-83ad7e0f6408	39a5d233-73f1-4273-a642-c57a90d2f416	1d13f35b-6fe6-4539-8005-cd20dcba99de
tm1035	2015	TCGA-B6-A1KF	TCGA-BRCA	68.0	M0	N1	Stage IIB	T2		Breast	1.0	0fef4f4a-1c4e-4035-acff-af12febbaf1e	9019f6fc-436e-4760-ba3f-802a5f67bcd5	dd227a6d-d47f-42d6-95d0-b3debf592ffd
tm1036	2016	TCGA-MP-A4TI	TCGA-LUAD	72.0	M0	N1	Stage IIA	T2a		Lung	1.0	775f63d2-d752-4d68-abc1-129fce5c3301	44ee5ef9-2d56-4075-8552-20548f698d07	57042dac-4d83-414e-ac77-2b26cf66b2c1
tm1037	2017	TCGA-AO-A0JF	TCGA-BRCA	68.0	M0	N1a	Stage IIA	T1c		Breast	1.0	a9b5ab37-10c2-4fb6-9c4e-3fcd5ea26526	82d6fdb0-27c0-446d-bc04-bd3e14eb138b	7e1dcc0f-c056-4eb2-abe2-139ec67c5041
tm1038	2019	TCGA-58-A46M	TCGA-LUSC	61.0	M0	N1	Stage IIB	T2b		Lung	1.0	b9839f31-8926-4fa3-9aae-bf15ee58e847	96560dfd-71ab-4e20-8d8e-266935e31e74	00118460-0c9d-4bf4-888a-3b76d2c067f5
tm1039	2021	TCGA-EW-A1PE	TCGA-BRCA	56.0	M0	N1a	Stage IIA	T1c		Breast	1.0	28b84c2b-6524-46ee-9d1e-24e7d6379af4	96fc6836-0835-4382-aeef-7d94db9488d7	f953ae3c-9464-480b-ac40-eaf497dd6064
tm1040	2025	TCGA-50-5941	TCGA-LUAD	55.0	M0	N2	Stage IIIA	T2a		Lung	1.0	27450388-ffc7-4812-b5b4-9819b0a74a0b	05dc48e3-5208-4248-85d9-ff656c0a25ca	68386483-e988-485a-a501-9bade5a95e1d
tm1041	2029	TCGA-EW-A2FV	TCGA-BRCA	39.0	MX	N3a	Stage IIIC	T3		Breast	1.0	4d2cc90a-574f-4184-9a1c-86af222e9bb6	eddceb87-2bf4-4351-ae5d-6b8bc44d1c09	23396d71-0187-44fb-8387-35fcfd1c6ef1
tm1042	2030	TCGA-69-7978	TCGA-LUAD	59.0	MX	N1	Stage IIB	T2b		Lung	1.0	466db517-921b-47e8-b249-b4c9bd714bfd	fabb927d-bb15-4670-8bbf-dd77d8db94c9	03639951-3a42-49d5-ae8f-e26c128223c7
tm1043	2031	TCGA-B6-A0WY	TCGA-BRCA	40.0	M0	N1b	Stage IIIA	T3		Breast	1.0	56209bc1-f94b-4aa4-a9dd-757003f36fd2	c4b85b4e-beb4-4695-aab5-d7dcee221ad9	226e5f5d-2ac6-45de-878c-2ddd6c3a7cd6
tm1044	2032	TCGA-DM-A1DA	TCGA-COAD	71.0	M0	N2	Stage IIIC	T3		Colon	1.0	fc576c96-455b-412f-b70d-f491c22b42f9	c7739391-96b2-49d0-aca1-aac8c5d32b22	87dfd576-245b-48cb-b6f9-195d626fde3f
tm1045	2034	TCGA-AN-A0XR	TCGA-BRCA	55.0	M0	N2	Stage IIIA	T2		Breast	1.0	fd7a6cfc-0ebe-4b79-b93d-d70b9bf533bc	ad330411-2f76-44c5-8f4d-231f6052e754	b476235e-2789-4b58-a92a-da6efbf374fe
tm1046	2035	TCGA-FB-AAQ2	TCGA-PAAD	81.0	MX	N1	Stage IIB	T3		Pancreas	1.0	e916054b-02b5-4f02-8c21-940c14683ced	f00ab8fb-2f23-4b46-a325-e8ed499b84d5	e1af282d-924e-4ddd-be6f-2d70824c2c26
tm1047	2038	TCGA-AC-A2FO	TCGA-BRCA	65.0	MX	N1	Stage IIB	T2		Breast	1.0	586d9c21-e58a-4171-9755-30c0e8b16293	943f514c-f41c-42d7-b73b-6f1afd2acdd8	2d77fd33-18d9-472d-9dc8-f3b9096fbef4
tm1048	2039	TCGA-BH-A1FJ	TCGA-BRCA	66.0	M0	N1b	Stage IIIA	T3		Breast	1.0	8f4d34b3-5dd0-4ff2-b017-0cfa6e5c5f6b	163427a5-c441-42a3-a233-8544a6da7b48	6f0ae1d3-7c1e-47f9-8632-f02e8586806b
tm1049	2042	TCGA-AC-A2FE	TCGA-BRCA	62.0	MX	N3a	Stage IIIC	T3		Breast	1.0	5bee33e8-6c0e-4b47-b5b4-a82bf5784d81	0bd562ec-de17-48f0-9627-cc86083853d9	593351bb-a5dc-4f46-89f9-9d3c98c73be4
tm1050	2043	TCGA-GM-A5PX	TCGA-BRCA	65.0	M0	N1mi	Stage IIB	T2		Breast	1.0	578022ab-5178-4440-8996-73e8826dd74d	129a6b8d-9fa0-49e9-a4d4-e0fbe7f04a6c	1cdcdfa3-25a3-4aae-a11e-fcba71b7bc74
tm1051	2044	TCGA-70-6722	TCGA-LUSC	47.0	M0	N1	Stage IIIA	T3		Lung	1.0	ab646f7c-46a6-45a9-91ae-43f5d230b542	193265ca-5a54-4cdc-a623-5fad7a624373	ce8f21bf-efe6-497f-8478-75f65e6df750
tm1052	2046	TCGA-IB-7886	TCGA-PAAD	80.0	M0	N1	Stage IIB	T3		Pancreas	1.0	3386c8d6-43ac-4149-ae83-d6f479bad39a	4c3b55c0-aade-4e5a-a511-de85fd982293	6b4a3573-72a4-49bc-adcb-b4bd55c6abad
tm1053	2049	TCGA-MP-A4TK	TCGA-LUAD	56.0	MX	N1	Stage IIB	T2		Lung	1.0	7a59e84b-2d4a-4148-966d-7eadeb61ef38	f20b166f-b5c7-48a7-92f8-7c8e1140f044	adb302cb-bea8-4623-9c5d-009e696e2df7
tm1054	2050	TCGA-E2-A10B	TCGA-BRCA	67.0	M0	N1a	Stage IIB	T2		Breast	1.0	2e7a0005-4efb-4121-91d9-c2ca2cb5201d	7aedfb0e-6fc2-46d3-90bf-fd5d7b63b91e	240b9521-6502-41c9-8c51-a6dfce8612ff
tm1055	2052	TCGA-EL-A3MZ	TCGA-THCA	66.0	MX	N1	Stage III	T4		Thyroid	1.0	66eadf38-4ba9-49fb-ba87-4411a252f7bf	778d29be-4a12-43bc-82d4-5c4a81a5f6d6	f508bde7-d31b-47f9-8d95-8a236b8f9045
tm1056	2053	TCGA-E2-A2P6	TCGA-BRCA	77.0	M0	N1	Stage IIB	T2		Breast	1.0	115d8b96-f3ac-4e6f-a975-60b71b32531a	8075e85c-5a8d-4957-b404-99caea5254b3	1db118a9-e193-4fda-9559-f2d77642fe6e
tm1057	2055	TCGA-EM-A4FN	TCGA-THCA	49.0	MX	N1b	Stage IVA	T1b		Thyroid	1.0	84b12937-13f7-4597-b26c-c4676095517a	798a4f8d-72f9-4054-a9a3-56e4dec8026a	e76eb4d5-d57b-4aa7-89d2-02ec4917f324
tm1058	2058	TCGA-A6-5664	TCGA-COAD	80.0	MX	N2a	Stage IIIC	T4a		Colon	1.0	6a230b11-afe5-4167-8b99-5db0781a362b	9ea79e73-5b31-4885-a643-92ffa0c92bd0	9c1310d7-d69d-4383-8e7e-ff49d3caba08
tm1059	2059	TCGA-XX-A899	TCGA-BRCA	46.0	MX	N2a	Stage IIIA	T1c		Breast	1.0	e0cb738d-854a-4033-b370-79fa28d7cef8	a78deffb-4e0d-409e-ad5c-ca7955344410	a3c8a95f-035c-4b92-836b-8de6dd2418fa
tm1060	2061	TCGA-XD-AAUG	TCGA-PAAD	66.0	M1	N1	Stage IV	T3		Pancreas	1.0	958e63e3-9fe5-46a8-8844-e1e8f5b1eb79	e42f7e8f-d30f-4d9a-85b4-d4d4d5de413f	0b93396d-7dfd-411e-a148-9d8aa36e0e21
tm1061	2062	TCGA-HZ-7925	TCGA-PAAD	66.0	MX	N1	Stage IIB	T3		Pancreas	1.0	739472cc-a30d-4e46-93cc-5ae08eb39f0a	c297d3b0-3b03-4a85-ad95-4872438c1261	c3b5e175-38c4-4b7c-9769-08652d91f364
tm1062	2064	TCGA-5P-A9K9	TCGA-KIRP	59.0	MX	N2		T3a		Kidney	1.0	74b2ed96-b0d3-4ac5-8fa0-52f3f34ba07f	00aa756a-37bb-4ec1-beb8-a3f891700300	722052f4-c906-49e2-98d9-03af620a5660
tm1063	2065	TCGA-E9-A1N5	TCGA-BRCA	45.0	M0	N1	Stage IIB	T2		Breast	1.0	d9126541-4eb3-48fc-88ed-2e0ecea0d9d4	97796496-6c2e-4fab-862b-d429d494bfd5	41e077de-5cb3-40e2-9665-4473b6dc376d
tm1064	2068	TCGA-KS-A4I3	TCGA-THCA	41.0	M0	N1	Stage I	T3		Thyroid	1.0	2b329308-f585-4ab8-b4bf-30509106f6b3	11f5b943-cab5-4c0a-ab9f-0a54cbed41b6	e8132cd5-a42a-4518-abbd-34a3cb505aa7
tm1065	2069	TCGA-EL-A3H8	TCGA-THCA	35.0	M0	N1	Stage I	T3		Thyroid	1.0	bb8d30a2-825e-47eb-8832-0d1496f7e870	63f09c1e-f1cc-4802-a8b1-f97384dd1774	f2ad401a-fa71-4cd4-b976-23458139f72d
tm1066	2070	TCGA-63-A5M9	TCGA-LUSC		M0	N1	Stage IIB	T2		Lung	1.0	3bc1adb4-ab96-4a37-8df8-8cf9f8689523	b7611497-fd7a-44d4-b661-2a27463a047e	9359ab26-a604-4478-9b4f-21044898e091
tm1067	2071	TCGA-50-5044	TCGA-LUAD	72.0	M0	N1	Stage IIIB	T4		Lung	1.0	db61f20e-e44a-4992-a9f6-b54fc2dedfb6	0a19c113-6f1c-4195-9302-cfca75ef8663	1f026637-5efe-48e9-8dda-cf61f958ed82
tm1068	2072	TCGA-E2-A1LB	TCGA-BRCA	41.0	M0	N1	Stage IIB	T2		Breast	1.0	63454d5d-a654-4be0-b812-dd5c98d07ea1	4850267b-897a-4705-9c22-b383f4f84495	eb3af332-7e58-4fd8-9f6e-8456b972e19e
tm1069	2075	TCGA-EL-A3H7	TCGA-THCA	36.0	M0	N1	Stage I	T3		Thyroid	1.0	040038f0-051a-4d12-b4cb-95f78188a5e3	d74d6a4c-4350-48a1-a810-c0d1174c9504	d5a43977-d653-45c5-9a02-eecf234455c1
tm1070	2076	TCGA-AC-A3EH	TCGA-BRCA	79.0	M0	N3	Stage IIIC	T3		Breast	1.0	d93c4b85-2617-43d9-8017-ed3a82dc4117	fa891ebd-08f3-43de-8183-b8aff4155471	8e95c687-718b-40fc-bc1a-4f029dfc57b2
tm1071	2079	TCGA-J8-A3O1	TCGA-THCA	33.0	M0	N1b	Stage I	T3		Thyroid	1.0	17acdf01-78a6-44f0-95aa-097a2a3f8839	edf3bbff-dc61-4e27-8e39-b5bcb13132ef	163ec1ed-ffad-4add-90df-fc6a1c4781ce
tm1072	2084	TCGA-BH-A0DS	TCGA-BRCA	71.0	M0	N2a	Stage IIIA	T2		Breast	1.0	158cc60a-89b0-40f0-8536-8c0f0e31429b	0bc4581e-ee3f-4b51-b09c-205dfcebd9e7	b44cef46-ed6a-470d-b7b7-32fb5f844e05
tm1073	2085	TCGA-44-2665	TCGA-LUAD	55.0	M0	N1	Stage IIB	T2		Lung	1.0	ba8aebd8-07de-46c0-a28f-b2408c36f07f	1a6d7d0a-1154-4a6a-b8ca-49f8f1abab4d	bfe5caf9-c16b-4a48-9906-7020be48d009
tm1074	2086	TCGA-EL-A3CV	TCGA-THCA	40.0	M0	N1b	Stage I	T3		Thyroid	1.0	c6169708-e703-4a1d-b7d0-eca70ecd3037	3612b8af-595d-4f11-af8d-561a4a58f237	04b92979-fa46-47b2-be39-a1c5d3983970
tm1075	2087	TCGA-CM-6680	TCGA-COAD	78.0	M0	N2a	Stage IIIB	T3		Colon	1.0	a6307b70-2831-447d-ae24-b0454ef867e9	8942aef5-fbf9-4142-a952-0fa9103726bb	e84435c0-2d34-4691-a982-2defb6414d01
tm1076	2090	TCGA-77-6844	TCGA-LUSC	74.0	M0	N1	Stage IIIA	T3		Lung	1.0	fd1da1e9-1fef-4037-ba7e-e83e958f7834	e73df438-2e1b-40e4-8163-7a3e95d42fcd	e910e613-a213-47d2-8ba8-54de5d3277ef
tm1077	2093	TCGA-CM-6675	TCGA-COAD	35.0	M1b	N2b	Stage IVB	T3		Colon	1.0	3530cc00-2ddb-42ad-98b7-997310495567	1f057caf-b51c-43e4-a53b-6ee6d34ba2ff	656ae34a-599c-4c0e-83d0-8a3225996e55
tm1078	2094	TCGA-BH-A0HP	TCGA-BRCA	65.0	M0	N2a	Stage IIIA	T3		Breast	1.0	95775d9a-4f7f-47c9-806b-acea8e01d40e	ab4bff4a-c2dc-4742-9e83-4aba208e4fd1	1bce9b18-5069-433c-a981-aa8df9fd956f
tm1079	2097	TCGA-DJ-A2PY	TCGA-THCA	46.0	M0	N1a	Stage III	T3		Thyroid	1.0	8c8b90f8-ee42-4a5e-a2f1-465411709ffd	f955e54d-b261-460e-bbea-fa69b9cd57bf	5f11c9b6-b37f-4c7e-9af5-0f560fbe9612
tm1080	2100	TCGA-78-7220	TCGA-LUAD	53.0	M0	N2	Stage IIIA	T2		Lung	1.0	1098101e-1770-4055-ae41-d6c15e1c7b90	7faa83ba-3b49-4c25-99df-0ef37ccb0a6f	cf096460-61b3-4278-a04d-b63624078247
tm1081	2101	TCGA-EL-A3CO	TCGA-THCA	88.0	M0	N1b	Stage III	T3		Thyroid	1.0	b476f67b-a756-4a13-a1fd-8ff85b9d1909	bff3cd6c-f6a0-4cf5-bb12-3675653cbab5	f68fe51c-173e-4975-ab25-2925676ad16d
tm1082	2102	TCGA-HZ-A77O	TCGA-PAAD	77.0	MX	N1	Stage IIB	T2		Pancreas	1.0	1a5d463c-ace6-4ab6-83f4-407cb2d97db7	f48f2bcf-5b5a-491e-b352-e260d5b7dd3d	267bf1de-523c-4863-9225-e73fe436433b
tm1083	2103	TCGA-EM-A3SU	TCGA-THCA	43.0	MX	N1b	Stage I	T2		Thyroid	1.0	f031e3e9-5b2f-40da-8ede-bd204a8816ea	1cbb32e2-d722-44d2-b8bc-e37aca3410cf	d82cebcd-5d1b-4f9f-842f-becead371e6d
tm1084	2104	TCGA-PL-A8LX	TCGA-BRCA	35.0	M1	N1a	Stage IV	T4		Breast	1.0	ac16e2b7-9566-4330-8e13-4b31b92410e4	e7f65a3e-c730-4b70-ab76-32c501b09eb7	3c367b14-fba0-449c-bc14-d0718bed13ce
tm1085	2106	TCGA-IB-7887	TCGA-PAAD	62.0	M0	N1	Stage IIB	T3		Pancreas	1.0	9bfe5f73-1481-41e3-b8fc-d57b057bae31	b0f6ceed-b169-4111-b767-0175ce2c2ebe	31459782-66a7-4f9d-b144-09be7437a700
tm1086	2110	TCGA-EM-A3FQ	TCGA-THCA	19.0	MX	N1b	Stage I	T3		Thyroid	1.0	97d9aaeb-2fa9-4f95-bb46-58001ba290f9	b3edbd97-2dfc-474d-a864-36b14a0bacf8	cb97a35e-3fdc-49f2-80fd-10184224af9a
tm1087	2111	TCGA-C8-A26W	TCGA-BRCA	58.0	M0	N1	Stage IIB	T2		Breast	1.0	800ca72f-4bd7-46d7-904b-bcda2fa3500c	28983712-86c2-4780-a5b6-65c1420f0e5b	44a3ac8f-dfb7-45c6-9e46-dad17a274172
tm1088	2114	TCGA-FB-AAQ1	TCGA-PAAD	49.0	MX	N1	Stage IIB	T3		Pancreas	1.0	508e7f55-26a6-4281-88c9-5e35d59f56c2	2d039535-60a0-4b43-9d3a-dab1b6393d10	a31f6eb4-fc03-468a-999e-dda54b08c82a
tm1089	2115	TCGA-78-7146	TCGA-LUAD	71.0	M0	N2	Stage IIIA	T2		Lung	1.0	df03bdab-42a9-4467-a767-b584bb60e926	f809179b-43bd-4ea5-85a0-678a8b81b9e9	d8469371-cc82-4798-b26e-26c56246f81e
tw1	1	TCGA-A1-A0SB	TCGA-BRCA	70.0	M0	N0	Stage I	T1c		Breast	0.0	0e0df72c-33c0-4e4f-939c-a4d45a6e1ea3	bfb2bef3-0f61-4aae-a596-186a1f7a22a4	cbfd8ad9-391d-4111-a114-b3323051aa78
tw2	6	TCGA-NC-A5HJ	TCGA-LUSC	59.0	M0	N0	Stage IIB	T3		Lung	0.0	5faf8a12-a2aa-44f1-b099-02106766ec94	13156dd4-6ea2-4634-940a-29870031be00	30aa5cc4-2750-46c1-8d7f-a4132ac411c6
tw3	9	TCGA-F4-6854	TCGA-COAD	77.0	M0	N0	Stage IIA	T3		Colon	0.0	470a6a57-b224-4cb9-99d6-f38b3c52350f	bce46e4f-3be6-47ca-b759-a088abedf6ea	7ba54f1c-6b30-4007-b958-42e031e46977
tw4	11	TCGA-EW-A1P7	TCGA-BRCA	59.0	M0	N0 (i-)	Stage IIA	T2		Breast	0.0	dbdaac00-02bf-41e0-8d54-734273e10baa	3ea997f5-bbb9-4b73-bf4e-7742e1cebcfd	844f581e-d803-4768-88ee-e53a73517e65
tw5	12	TCGA-AO-A128	TCGA-BRCA	61.0	M0	N0 (i-)	Stage IIA	T2		Breast	0.0	e173c170-b7c6-4aa9-9f34-33cd02702d75	d1b10765-ee3c-440c-b839-01fcc71975ac	22813324-d20e-47ef-be5a-cc695d82c05f
tw6	17	TCGA-55-6986	TCGA-LUAD	74.0	M0	N0	Stage IB	T2		Lung	0.0	ad6ae9d2-c6f5-4686-9b3c-45ea130493f3	aaecc926-9a3e-4e6e-8890-66690272869d	abc2a4aa-95a4-42bf-9b69-dd539e3e5f82
tw7	18	TCGA-KL-8327	TCGA-KICH	46.0	M0	N0	Stage I	T1b		Kidney	0.0	0161b0d1-3fb0-45e8-bed0-df99aacaaac1	322d94ef-b8da-4952-867b-5b3895c3570f	6ee8d9d9-07bf-4c94-b72d-8db2cba0ced5
tw8	19	TCGA-E2-A574	TCGA-BRCA	44.0	M0	N0	Stage IIA	T2		Breast	0.0	ef227e3c-7a6d-4c43-945f-c1c7b410d50b	850b174a-25f4-4e51-877b-c2f7f9ccea19	be136d39-519c-4519-88ff-7039149f9d05
tw9	20	TCGA-DJ-A3UY	TCGA-THCA	32.0	M0	N0	Stage I	T1b		Thyroid	0.0	9862138b-ebf4-46e6-9226-da0eb0de0c85	5248ac81-22ab-44f9-af03-8bf8b45b15f1	d656f5d6-9be4-4e0d-9adc-2da9758c3cdf
tw10	23	TCGA-KL-8333	TCGA-KICH	69.0	M0	N0	Stage II	T2		Kidney	0.0	eae2f64f-e216-4f97-b5ef-ed690bf4b7fd	4764a3cb-dbdc-4c48-bdf8-a6d0ed8cb075	dd3b1a7e-dfdf-41c4-9581-9ccca93eaf0b
tw11	24	TCGA-77-7338	TCGA-LUSC	64.0	M0	N0	Stage IB	T2		Lung	0.0	af5402f0-30d1-4fab-9d41-3b25bc28fc20	9f0536c1-15b2-4753-bd88-1d9db3929b42	05102895-cdf1-45db-a2ad-52aaa3aef9d7
tw12	25	TCGA-H2-A3RH	TCGA-THCA	41.0	M0	N0	Stage I	T1b		Thyroid	0.0	19d745be-ac5e-421b-8e31-69a26e871395	7178d61b-632d-425f-a371-b451bf53895e	62bcd927-ab72-4389-9572-bb479f0114eb
tw13	26	TCGA-BQ-5887	TCGA-KIRP	54.0	M0	N0	Stage III	T3a		Kidney	0.0	50d4b3a0-b87d-4b2a-9c0f-187b2fd1f1fb	875e8a48-e738-490a-8fa5-e7a9fa498165	9ed07c00-82d9-49e3-b493-e3164ac03ae4
tw14	31	TCGA-KL-8326	TCGA-KICH	69.0	M0	N0	Stage III	T3a		Kidney	0.0	9452f420-4244-4518-b607-3442361d065a	0d04db17-8ce6-4f79-9864-ebf9b91503c1	3ebaa99c-54d6-4557-83d2-431d4e54740f
tw15	37	TCGA-DJ-A2PP	TCGA-THCA	47.0	M0	N0	Stage II	T2		Thyroid	0.0	41d512d9-870d-4f31-87a8-0a6ecae9c22a	16deb48c-fda2-46c9-941f-abf1df3b23b6	70636671-7420-4265-b1e3-dad181faa03f
tw16	38	TCGA-78-7540	TCGA-LUAD	66.0	M0	N0	Stage IB	T2		Lung	0.0	477d7181-e081-4577-ac06-e508b1239989	50c96fc2-b3c1-4137-9d2d-d2e43738b007	d21bad03-0dda-4be6-a6f6-ec1491b8537d
tw17	39	TCGA-55-7576	TCGA-LUAD	54.0	M0	N0	Stage IB	T2a		Lung	0.0	458042ad-bec8-4433-80da-70f517a440f7	2e2cb831-3905-4f60-b82c-dde9b676e1ae	f60f1bdf-26cf-45b0-9052-f2b1dc9deb04
tw18	43	TCGA-IB-7888	TCGA-PAAD	66.0	M0	N0	Stage IIA	T3		Pancreas	0.0	a4d0115d-3bb1-41df-b2a8-823cebc7104a	3c12535f-85d0-4087-872c-7bf0832249f4	71b2c3b8-abfd-4f92-b64d-0d2ea989ea77
tw19	44	TCGA-63-A5MG	TCGA-LUSC	68.0	M0	N0	Stage IB	T2		Lung	0.0	d9865860-a4e5-481f-95e4-3592caf8e33e	0c735331-ff60-41e2-a12e-169d42869598	950e5ec8-5806-4857-b12a-da692000c324
tw20	45	TCGA-AO-A03U	TCGA-BRCA	31.0	M0	N0 (i-)	Stage I	T1c		Breast	0.0	7806768a-e8c6-48b0-a241-c036c230e78b	111501dc-dab8-4443-93fa-f0f2de85f687	674f5b42-cf87-42a1-ab56-47adb158f615
tw21	47	TCGA-85-A4QR	TCGA-LUSC	67.0	M0	N0	Stage IB	T2a		Lung	0.0	4394ba2a-2229-4960-b346-cc654623650a	f3e42c7d-d35f-4d01-967e-3688b92ccf5f	7294132e-1994-4809-bb48-3906677f2dd1
tw22	48	TCGA-85-7699	TCGA-LUSC	73.0	M0	N0	Stage IIIA	T4		Lung	0.0	9ab3bfe1-463e-40b8-9380-da7cc3bf6d16	f229cbf8-f221-4561-8592-d3ab28f1a88d	13996428-ee82-4cef-9abf-f67bba98f6c8
tw23	50	TCGA-BH-A1EY	TCGA-BRCA	79.0	M0	N0	Stage IIA	T2		Breast	0.0	891873c8-bb26-4215-9281-a79be2651f11	a2accec2-b4ea-4742-96b7-472a9c5c73e5	3d24acb3-1652-416b-94a4-8fc8e50fa78f
tw24	51	TCGA-AR-A24S	TCGA-BRCA	61.0	M0	N0	Stage I	T1		Breast	0.0	2abc5233-1389-4efb-ba21-de05251ab25a	34a356bf-c727-4501-adf9-1eb3bfe7677b	a352f2b1-8db3-4f62-b12a-c7ae181bc29d
tw25	52	TCGA-BH-A0W4	TCGA-BRCA	46.0	M0	N0 (i-)	Stage IIA	T2		Breast	0.0	7c89d4dc-cccb-4833-9731-be8affb76c89	2fea8fe4-1b6e-490d-bf92-98f0e3090e7e	17192c3d-8be3-4694-b0e9-0214cb8d3ebd
tw26	54	TCGA-86-7954	TCGA-LUAD	68.0	M0	N0	Stage IB	T2		Lung	0.0	cb59cd67-2756-45e1-80c7-67ad6d6823d4	7ccf404e-8279-4acc-9f1a-74e4686f3efb	379f9212-aa2f-426c-b4e5-a4545746cffc
tw27	55	TCGA-EL-A4K0	TCGA-THCA	54.0	M0	N0	Stage I	T1		Thyroid	0.0	372daac4-807e-4326-a728-9f1751268eb5	f403793b-9a53-47ec-afb4-d83812d3e8aa	7a185dea-b942-4849-8f5a-2831a5e74c3a
tw28	56	TCGA-A2-A0T6	TCGA-BRCA	50.0	M0	N0 (i-)	Stage IIB	T3		Breast	0.0	a73c6624-c462-4c25-94bf-58769257c6dc	bfb26464-6c18-4cc2-8ece-3cbca16d16be	bb3770ad-170a-48aa-b149-ad7a59939741
tw29	59	TCGA-KO-8409	TCGA-KICH	69.0	M0	N0	Stage II	T2b		Kidney	0.0	80bfeafd-0b6a-49ef-a93e-e6bff0e6d2c1	97f03560-375b-43aa-bcc2-f62ae0502025	b4d0c0b9-67df-4a4d-9d08-7a31834ad292
tw30	60	TCGA-63-7021	TCGA-LUSC		M0	N0	Stage IA	T1		Lung	0.0	19fb2e8f-1227-4388-b553-1fc39c26ed48	7ee227a9-8208-4340-beb6-20f344ca2abc	108026cc-df33-460a-866b-1d566d59e507
tw31	61	TCGA-B6-A0RE	TCGA-BRCA	61.0	M0	N0 (i-)	Stage X	TX		Breast	0.0	6c908d24-e571-436a-9a06-705c294ba5d7	8336d65c-b8e1-473c-ae4e-f16a17eed8ea	08a155ed-dcb7-454e-aa78-c6bdd6107c1e
tw32	63	TCGA-97-8177	TCGA-LUAD	59.0	M0	N0	Stage IB	T2a		Lung	0.0	0e6fc8f1-34ca-4f3b-9d71-5a867e5efb07	00e3d33f-a296-4cea-a590-2ddf0f84b0d1	ecbf9c01-e26d-4110-91f3-9a13684b1bfc
tw33	65	TCGA-IB-7893	TCGA-PAAD	64.0	M0	N0	Stage IIA	T3		Pancreas	0.0	d73129d0-ec0b-46eb-817a-320040bc305d	c5544629-7444-4ba6-a1a0-04caa59dfcdd	66918831-ea82-4356-a174-bd87f4afd82d
tw34	66	TCGA-AO-A03M	TCGA-BRCA	29.0	M0	N0 (i-)	Stage I	T1c		Breast	0.0	81f86e31-55db-4483-b6e0-55451ffbd1db	85a72897-d499-4d92-a6f2-7eb4166dbec6	4bbaa7a4-ccef-4e6e-883e-d8276f429def
tw35	67	TCGA-50-6592	TCGA-LUAD	71.0	M0	N0	Stage IB	T2		Lung	0.0	371fd35f-eb3c-4346-8197-8ecf4c9ce220	80fc5b00-59fe-432c-8246-b133c08f2514	ee90a767-c920-402c-95e3-e33b193be5a8
tw36	77	TCGA-DJ-A13T	TCGA-THCA	37.0	M0	N0	Stage I	T2		Thyroid	0.0	971df36a-7071-43af-aaca-e10322f6f3cb	bdf65bfd-ddef-4846-b59d-87f8914f0093	3809871a-94b8-4b01-b42b-5897ffc4c2e8
tw37	82	TCGA-KO-8417	TCGA-KICH	30.0	M0	N0	Stage I	T1		Kidney	0.0	f5233c6c-18bf-494e-8f33-a8d0ec3e7c84	a28faf5c-2cf7-4669-a028-2f4cf85b2181	b27bb798-a5ac-4fec-b095-7e941e2a3ec1
tw38	83	TCGA-A4-7585	TCGA-KIRP	67.0	M0	N0	Stage III	T3a		Kidney	0.0	221a9c55-9ec6-4ff9-83bd-8976c0e38bd8	da0bc2b4-d403-4d08-9cb7-b66dd5961341	1812963e-5da4-41f3-a778-1ff43441838f
tw39	84	TCGA-BH-A0DG	TCGA-BRCA	30.0	M0	N0	Stage IIA	T2		Breast	0.0	39b28d5e-fc51-4dfc-bcbe-0285c3bad830	9ccefba7-9c96-4ee3-81be-23fe10a08d5e	40e18b08-eec7-4144-b4df-53faf46cb45d
tw40	87	TCGA-BH-A0HB	TCGA-BRCA	55.0	M0	N0 (i-)	Stage IA	T1c		Breast	0.0	519039a7-141e-4367-a6eb-e9307136daf3	bff1e1bf-994e-420d-b240-dd783f9bc867	41cbcad8-a9e0-41df-a913-1e09fc1362de
tw41	88	TCGA-C8-A1HG	TCGA-BRCA	50.0	M0	N0	Stage IIA	T2		Breast	0.0	0d669e80-cb31-4afb-bd3f-07d69f10eb3f	c3d06e43-f79a-4f19-ba46-c7f3beccb1f6	d48ed332-a716-46d7-a98a-a2a0ef94cc0b
tw42	89	TCGA-F4-6703	TCGA-COAD	64.0	M0	N0	Stage IIA	T3		Colon	0.0	6bf81928-1d79-4e7f-90e2-2ce92d23a889	27ca6025-f3fc-4d01-bed3-065463e2ff5c	7116a4ac-4edf-425c-88dc-c3754a739e7d
tw43	90	TCGA-62-A46P	TCGA-LUAD	65.0	M0	N0	Stage IB	T2		Lung	0.0	0869efb9-b167-45af-8b2c-67433e39baad	a772d4fc-2afc-47bf-aa17-e96d5387e561	e6aa4c27-7c78-461a-a3c8-584ea850af77
tw44	92	TCGA-AC-A4ZE	TCGA-BRCA	63.0	M0	N0	Stage IIB	T3		Breast	0.0	eff9c23b-fc85-403c-8e88-86b4def8ced1	0823a55f-4ec8-48ed-b44e-0f4cf8444d38	c4d5be93-ba5b-4584-a848-61f303aa473a
tw45	93	TCGA-D8-A1JS	TCGA-BRCA	77.0	M0	N0	Stage IA	T1c		Breast	0.0	20110ed9-8b45-4a62-bd13-e0281915a06b	532d7159-d8b4-4fc4-9769-992b9f75255c	6b8e4926-0dda-4273-8556-87f737e1480c
tw46	94	TCGA-86-7955	TCGA-LUAD	62.0	M0	N0	Stage IB	T2a		Lung	0.0	97541ffe-94e7-4130-9bac-65528de8d6f5	323f70ff-88a0-4137-b879-0a76cdfdc1d8	60fe2275-e2a2-476d-b5ad-71250de10f53
tw47	102	TCGA-D8-A27H	TCGA-BRCA	72.0	M0	N0	Stage IIA	T2		Breast	0.0	427a04c9-9b48-49de-8a47-2adc4e1dd32a	46a3f91c-13e7-465d-922e-bc5c42ab9073	79671f96-73f7-4bff-a82c-8fbc561b818e
tw48	103	TCGA-S3-AA11	TCGA-BRCA	67.0	M0	N0	Stage IIA	T2		Breast	0.0	9b5b1b38-58b8-47c9-badf-086676e44c1a	5ce4eb44-40c2-42f6-88ba-8af5955fb8b5	9ea250cd-a62b-4ede-a159-2853e47d1a23
tw49	105	TCGA-E2-A1BD	TCGA-BRCA	53.0	M0	N0	Stage IIA	T2		Breast	0.0	57a43ef5-102a-4cd9-833d-00a2daf4e56a	e80d8e16-c90c-4b1c-9b1f-dd5133995819	1ddfbde6-c044-4d3b-9bde-335705307a19
tw50	106	TCGA-KO-8416	TCGA-KICH	41.0	M0	N0	Stage III	T3a		Kidney	0.0	0e778a8e-d8eb-4357-aaac-e68f95b795f4	422dcf35-b12a-42ff-b744-ffeabb9faf20	aefdfd2e-403a-40f1-ba4c-8492a1fb3913
tw51	108	TCGA-A7-A5ZV	TCGA-BRCA	62.0	M0	N0	Stage IIA	T2		Breast	0.0	89fa8a0c-e046-4fbf-97c5-4ed5cc4e5e4c	5158a1a5-4505-46da-abaf-ad97b93ad9c3	ce977f9f-fec7-42fe-8edb-6c821638a454
tw52	110	TCGA-KL-8330	TCGA-KICH	44.0	M0	N0	Stage II	T2b		Kidney	0.0	57673850-bcd7-4c99-ae4b-749f775448a0	b5a7796e-2530-43c3-9238-6325eb854009	7b9bde49-9d92-4aae-83c3-dcccc3c215ea
tw53	111	TCGA-52-7811	TCGA-LUSC	67.0	M0	N0	Stage IB	T2		Lung	0.0	b770f87e-a9a9-4748-8649-86baf9629dad	8dc61b1d-2338-469f-a605-05c24f218c8e	015da321-d6f6-40ab-aeb6-6bccd036d318
tw54	112	TCGA-BH-A0H9	TCGA-BRCA	69.0	M0	N0 (i-)	Stage IIA	T2		Breast	0.0	ad4b2d76-b4bb-457d-903f-823630a4d37b	e91248b5-05d3-4a06-87d0-b206dbfd94f2	f67d7228-7c2d-427c-8ca9-845da0600784
tw55	115	TCGA-E2-A1II	TCGA-BRCA	51.0	M0	N0	Stage I	T1c		Breast	0.0	b9220098-f6f9-4732-8e94-3c9eeb4b8479	8d666c35-e3dc-4a3c-a243-8dedf345d82c	0db1d15d-4b89-459c-b985-40faef90f843
tw56	121	TCGA-55-8089	TCGA-LUAD	56.0	M0	N0	Stage IA	T1a		Lung	0.0	8af996d7-2c5e-4d17-b1a5-8751f4784eba	bb9a8a00-fdc7-4ed6-8dd8-47981afe9732	309f2a01-dbbd-42dd-87ac-bfd688fda6d4
tw57	124	TCGA-98-8021	TCGA-LUSC	75.0	M0	N0	Stage IA	T1a		Lung	0.0	db3b76cb-5f0d-4df2-b42b-3e66e102b286	aa2ec868-9a3b-415c-98d0-7d7a04ef2295	f5f2a2f9-e154-48b0-b732-9a4b74e74c2e
tw58	126	TCGA-85-7844	TCGA-LUSC	71.0	M0	N0	Stage IB	T2a		Lung	0.0	c02fdb09-ef01-4162-90dc-e42c0880bc34	b4f165a0-c5b6-4fdb-bf61-98b5cf9aabad	038ed3f1-7478-4f07-9769-fa2313e5444d
tw59	127	TCGA-GM-A2D9	TCGA-BRCA	69.0	M0	N0 (i-)	Stage I	T1c		Breast	0.0	fae4edd8-db77-4937-94c4-3b16d39fb8c9	ba13140d-0fbe-4dfc-b540-0b3ea1812669	7b19b2c6-dca5-4804-be1d-4eb366538a5f
tw60	128	TCGA-50-6590	TCGA-LUAD	72.0	M0	N0	Stage IB	T2		Lung	0.0	8e510682-b05c-4792-a149-d713db6d082d	a1a93b54-8ef1-4f7b-a4c7-d82a16a6ec32	2656960b-8f6a-473f-83c2-39509e95f2f5
tw61	131	TCGA-97-8179	TCGA-LUAD	72.0	M0	N0	Stage IA	T1a		Lung	0.0	2e2eb2df-d002-49ac-86e7-5ed33e9eabf3	c7f85973-6fbe-4ce5-b7bb-e8b6b2212f32	1c6bdb3f-adcd-4745-b696-002cf66a99a2
tw62	132	TCGA-HN-A2NL	TCGA-BRCA	56.0	M0	N0	Stage IIA	T2		Breast	0.0	7125229a-2fc6-402d-bd87-ad0d3195fd49	6f58bd3b-aa32-4662-8fbd-67436c409a2b	0e2b1ae9-cbde-4886-a29a-5e4bb21114f7
tw63	137	TCGA-55-A48Y	TCGA-LUAD	69.0	M0	N0	Stage IIA	T2b		Lung	0.0	8d308359-6f2a-4c2a-a2e7-b1a3b8d79de9	c817377b-a6ab-4210-9fa4-c84f65cf07d5	4fcc8434-2b4d-4687-8a5b-9f3289a8f8e4
tw64	139	TCGA-50-5931	TCGA-LUAD	75.0	M0	N0	Stage IB	T2		Lung	0.0	69933ac8-e7a7-43b6-8231-2ecb35f88d52	0465b66a-1848-410b-8dd4-bd63cd6017b5	6ffee11a-6a56-438d-a282-e64db6498e29
tw65	141	TCGA-D5-6932	TCGA-COAD	69.0	M0	N0	Stage IIA	T3		Colon	0.0	65f0fed3-8b9c-4f73-9fad-78c9f2f5b7d3	f9df8429-f541-4d22-9274-5e3b8894ff8e	3a7ff6a7-fbbb-4eef-bbdb-124cd05ed52c
tw66	142	TCGA-DJ-A2PU	TCGA-THCA	52.0	M0	N0	Stage II	T2		Thyroid	0.0	45f62a81-e21e-4af3-8d14-0742fac69a87	20a68830-6362-4ef7-97cb-d1e2e9b0e6d1	23cfe698-dde1-4e2c-bce4-e036f4f13106
tw67	147	TCGA-BH-A0DP	TCGA-BRCA	60.0	M0	N0 (i-)	Stage IIB	T3		Breast	0.0	e5b0c2dc-c652-40a0-bb80-d7e87830b406	c6ef05ab-10bc-4986-a73d-bffe60d02b38	0ef4adcb-6074-4af2-9c10-ed45a15f3eea
tw68	152	TCGA-39-5019	TCGA-LUSC	70.0	M0	N0	Stage IB	T2a		Lung	0.0	67cef8d6-bb60-4f32-b55e-4b0e32bc4b0d	a549d378-a402-4581-bd36-28eadacb49c0	5adb835a-faa0-44f7-9744-503ea42746c4
tw69	153	TCGA-58-8393	TCGA-LUSC	68.0	M0	N0	Stage IB	T2a		Lung	0.0	2d135613-d5e9-41c8-af31-8c6ffe073f58	e74e3359-fdaa-4c46-9d88-9ebcd89ec0d8	d88872a7-6eb8-4c29-bde2-3fa3e537835d
tw70	159	TCGA-KO-8407	TCGA-KICH	42.0	M0	N0	Stage II	T2		Kidney	0.0	55cd194a-fdbd-4843-8d36-265c1a92ee34	7ccdae07-990e-4130-923f-723545d8ef96	6cc4ff96-8ca0-4840-8c9e-0623922f461d
tw71	162	TCGA-D8-A27F	TCGA-BRCA	40.0	M0	N0	Stage IIA	T2		Breast	0.0	ac88a5c1-caae-4b08-87bc-0dedbe61d996	eabd87e4-1e15-45b0-baba-5a11f62a3cfa	051da21f-0658-48ec-a7cb-b8ecbca50e8a
tw72	166	TCGA-70-6723	TCGA-LUSC	65.0	M0	N0	Stage IIA	T3		Lung	0.0	2b600b63-198b-43af-844d-ca9629b8e508	54f76420-28c0-4c97-b555-581f58b52608	bf99f6cf-bbc5-477a-b53d-d2b17dfb0fb7
tw73	176	TCGA-78-7162	TCGA-LUAD	75.0	M0	N0	Stage IA	T1		Lung	0.0	5edfb99b-ef38-4f97-a59b-efea8738442c	411b380d-a194-43e7-b320-bc184c774641	d82d3b2f-343e-4ce5-b207-1e1642b21dfe
tw74	178	TCGA-78-8662	TCGA-LUAD	53.0	M0	N0	Stage IB	T2		Lung	0.0	06a639d9-ade5-4cbb-91b0-a41449ce4f49	e028ad67-1742-40fb-947a-847b430c4e15	ca5e639a-e947-48ae-b218-7b15764e4090
tw75	187	TCGA-A7-A0D9	TCGA-BRCA	37.0	M0	N0 (i-)	Stage IIA	T2		Breast	0.0	69aebf68-5357-4269-84fb-ee91a6bd67fd	561772eb-4734-4626-9f6e-4ad5e41fa0f2	a36d5a1f-260f-469f-84fe-f31b012b1956
tw76	189	TCGA-MN-A4N5	TCGA-LUAD	63.0	M0	N0	Stage IA	T1a		Lung	0.0	b6a0d742-e7bc-4d67-8014-675e62f1ddd0	11ffa79d-5c43-4c48-9116-7063bedb5871	a13c34af-ec29-4c37-a19e-0a0b9d6b36a9
tw77	196	TCGA-A2-A3XV	TCGA-BRCA	46.0	M0	N0	Stage IIA	T2		Breast	0.0	59f472a7-ce4f-4d3a-9193-8b3a4500d52b	b27e4799-dac6-424b-bf64-36db62503e2a	2fa490f5-1f72-431d-b486-185d53f97df9
tw78	197	TCGA-A2-A0SX	TCGA-BRCA	48.0	M0	N0 (i-)	Stage IA	T1c		Breast	0.0	6e112ec6-1791-4764-8a62-7ad4dfea2d3b	163652a9-47d0-44d0-b60a-42de690033ed	d9da072b-b6df-4126-a91e-ac14670b9e97
tw79	199	TCGA-34-5927	TCGA-LUSC	70.0	M0	N0	Stage IA	T1		Lung	0.0	4213466a-89e1-4273-92b0-948e921fd59a	6af67732-c6d4-44de-bcef-4c2d1d6726ec	1653d68a-f6b8-4fc5-b279-64f15807f1eb
tw80	201	TCGA-G4-6627	TCGA-COAD	84.0	M0	N0	Stage IIA	T3		Colon	0.0	57824d48-ad20-4ed1-a5d4-e458e9a75b46	69b9bcf4-8410-46db-9bbf-7ee072f0f169	7da3fc9c-d70f-4c6b-abcd-6b98c5ce4aec
tw81	206	TCGA-A6-2686	TCGA-COAD	81.0	M0	N0	Stage IIA	T3		Colon	0.0	75b92663-674e-45ea-9ff8-cf3ce33f8839	fad4473b-1256-4812-989d-21b5906a086f	eaa4709c-9e9e-4123-b0be-c7cbdc955f03
tw82	211	TCGA-DM-A1D0	TCGA-COAD	79.0	M0	N0	Stage IIA	T3		Colon	0.0	78995174-28fa-4661-ad02-3e5bbaeac2c2	9d79003e-b90c-4609-9cfd-873f9c7ea9a6	8bdc1fd6-03e0-4b55-9ec4-a1657c742646
tw83	212	TCGA-69-7763	TCGA-LUAD	69.0	M0	N0	Stage IA	T1b		Lung	0.0	8a884668-03c2-44bb-8ea0-5b0d0bc68aa4	a4e5256f-93dd-4174-a7e4-8a9e953143f3	b3315d2a-a740-412d-b3c8-3d043fdc845c
tw84	216	TCGA-D8-A73X	TCGA-BRCA	53.0	M0	N0	Stage IIA	T2		Breast	0.0	7c196890-04a5-496b-ae10-43b95be57d58	7b5b0bc5-6319-4b9f-a3eb-ddc110e84a49	c49fdaa0-58ff-4dfd-8520-f0aa388b059c
tw85	217	TCGA-F4-6855	TCGA-COAD	70.0	M0	N0	Stage IIA	T3		Colon	0.0	75e037bd-db2c-4b8c-ae76-aed6ecbe380c	2c961201-bfbb-485f-abf8-a08aacb2989b	fe407b5b-6c9c-4ff5-8d92-ed08218f616e
tw86	218	TCGA-50-5944	TCGA-LUAD	69.0	M0	N0	Stage IA	T1		Lung	0.0	36e8195f-72b1-4d87-9be5-a487689aba5e	153a3940-9fa5-4835-9084-07742d16d83b	592ae630-bcfd-462a-aa24-3f195411c1b1
tw87	220	TCGA-BH-A8FZ	TCGA-BRCA	58.0	M0	N0	Stage IA	T1b		Breast	0.0	bb3c5c27-7e75-43cc-8dfd-eab290e2f9da	9f578d9a-b400-4d5f-93a6-ff300f5ee62e	fbb2ebde-42ed-485a-ad2e-588b37d1b241
tw88	223	TCGA-75-5146	TCGA-LUAD		M0	N0	Stage IB	T2		Lung	0.0	62cdda72-a90e-49e7-9423-24540d696049	fb4e94e2-bde1-4a68-aa2e-d63b41ea9a13	61a227ee-8a3d-4f4b-b5a9-41e11d36d878
tw89	226	TCGA-B6-A1KI	TCGA-BRCA	63.0	M0	N0	Stage I	T1c		Breast	0.0	80d565a0-59f6-409e-8850-5d4e2b5b996d	c4ae4add-a41d-4cc8-ae9d-216c213b5632	7909abc7-b746-4eea-be6c-d27cef36ed76
tw90	231	TCGA-BJ-A2N9	TCGA-THCA	42.0	M0	N0	Stage I	T2		Thyroid	0.0	46fb8b3a-1f98-4f7b-b6b6-eb55666f6a88	07254399-b25c-4268-a34b-603f583d0a0b	d82a6741-c1f9-4906-af22-c8fdfb52c969
tw91	232	TCGA-DJ-A3VM	TCGA-THCA	68.0	M0	N0	Stage II	T2		Thyroid	0.0	809b87f7-fa1d-42b3-a7f0-cdc7655b82ed	cf29d13c-5936-4fd0-8697-d8b09887a834	7d3766d8-05d3-482e-9419-882e138a8165
tw92	233	TCGA-DJ-A2QC	TCGA-THCA	70.0	M0	N0	Stage II	T2		Thyroid	0.0	62ebfc63-8a20-47fb-b5d3-38a4a091aa4d	764000e1-387e-48fc-a2fe-ab3df8d5dfce	1fbb40e9-d8c4-4218-8ff5-4d597cf22447
tw93	239	TCGA-77-8139	TCGA-LUSC	72.0	M0	N0	Stage IIB	T3		Lung	0.0	a3a53248-6292-412e-be21-28d6f8dc9a74	6c488c13-58f2-4159-8bc3-7e89100f1877	96f520cc-51a4-4830-84b8-143df6445476
tw94	240	TCGA-E2-A15J	TCGA-BRCA	51.0	M0	N0	Stage I	T1c		Breast	0.0	8437bf97-2354-40cf-8dc4-631c5d7ae63a	e5dcea04-1282-4baa-b744-f6389a4a4ec1	90e20a90-0190-4443-901f-29b027199662
tw95	242	TCGA-DJ-A1QN	TCGA-THCA	42.0	M0	N0	Stage I	T1b		Thyroid	0.0	509df950-d266-4750-9933-e8c19d399415	7dc115c9-0b4f-43e9-ba6f-ecfb1002e1ea	c4c00f01-79a3-49cb-980e-d70f16f1634e
tw96	247	TCGA-98-A53D	TCGA-LUSC	68.0	M0	N0	Stage IIB	T3		Lung	0.0	e8a0217b-86ba-47ef-83f6-1673cd259aec	91a4e784-4699-432b-9ce9-f624a38c3dd8	7d1d4623-b4e0-406f-a1c9-e8e6d269ca44
tw97	252	TCGA-B6-A0RN	TCGA-BRCA	60.0	M0	N0 (i-)	Stage IA	T1c		Breast	0.0	fdd73b76-517e-4554-ba4d-1c67b1b758f8	1dc9b8cc-f054-49d9-bb78-4b763243fc96	026df2f0-8d48-4ca5-b9c1-bd93bd7eae70
tw98	253	TCGA-A6-6140	TCGA-COAD	62.0	M0	N0	Stage IIA	T3		Colon	0.0	e8c55bee-e33c-4d7c-b100-65e3413bea12	26c1cbda-21e5-4a86-8e6c-adf8504a3a3e	b6804bc3-8de9-4c1c-ba1c-f04daf73cb68
tw99	256	TCGA-CM-5349	TCGA-COAD	68.0	M0	N0	Stage IIA	T3		Colon	0.0	8f97852d-f08c-4062-af30-dfbe6ca7eba7	87ff5f92-02d1-49b4-80fc-20ea8b2cd3ce	9d70fa05-3a02-4674-8de3-f2bdb0896ea0
tw100	263	TCGA-DE-A7U5	TCGA-THCA	36.0	M0	N0	Stage I	T2		Thyroid	0.0	773258d4-b815-4f60-a673-6ef8b1d23a24	1c963106-7463-460f-90e6-670a8c832bac	a8645eaf-aeaa-47b3-9534-196f86b197c4
tw101	266	TCGA-E2-A14U	TCGA-BRCA	74.0	M0	N0	Stage I	T1c		Breast	0.0	0081f507-b104-4214-9ea1-31dd69130991	bf7fe939-70c8-4962-81b0-a50d592dc25f	b848d6bc-d1cf-49ac-a14a-25b7f2972a6e
tw102	267	TCGA-E9-A1R5	TCGA-BRCA	63.0	M0	N0	Stage IA	T1c		Breast	0.0	92431faf-af89-4f25-be07-61ac770b9633	d0fda02b-d322-4222-90f9-3848807d3f38	4c786428-2647-49a8-bc07-8f5f4e9bcbf4
tw103	268	TCGA-S3-AA10	TCGA-BRCA	65.0	M0	N0	Stage IIA	T2		Breast	0.0	51a3cb9a-e745-49ac-af0e-3a750f9e7521	191de55f-6363-4ce7-8d6c-9c968a758006	532a7c09-2f6e-4886-8f5c-f3688322920c
tw104	269	TCGA-AR-A1AJ	TCGA-BRCA	83.0	M0	N0	Stage I	T1		Breast	0.0	28ecd88f-6249-425c-99e1-9055989feff8	22c5494c-a170-42cd-b39e-a9b046638f21	c0e50988-a33b-4e56-96fb-244e39fda26d
tw105	271	TCGA-E8-A414	TCGA-THCA	45.0	M0	N0	Stage III	T3		Thyroid	0.0	7ebebed0-7f3a-48cc-a8d8-0871985478b6	096b1a3a-b24e-4a5a-8370-f34f7019f0ae	bc11aa20-4d2d-4ba8-a3b7-72904da1c761
tw106	275	TCGA-69-7764	TCGA-LUAD	75.0	M0	N0	Stage IA	T1b		Lung	0.0	09f9f414-db5b-4b54-9e8e-234bf9d7c678	285e91ec-cd2e-45f3-ade0-368fd9cf0cef	ba35952c-fed9-4a1c-8d9f-0a9ea6d1f1b7
tw107	279	TCGA-BJ-A191	TCGA-THCA	49.0	M0	N0	Stage I	T1b		Thyroid	0.0	bce4883c-d145-4ff9-9e3b-73974d1bff3e	311d01cc-0851-4b83-b786-f254091e0f3d	6b793629-d61d-4f85-84ec-18876b482947
tw108	282	TCGA-38-A44F	TCGA-LUAD	80.0	M0	N0	Stage IB	T2a		Lung	0.0	7cb19688-bac4-41bf-b69e-977ac0da0aa1	819ead3d-6a65-4f6f-b665-ca6a3cf4d4ff	682bee4f-6a44-4b3b-b282-d6edfc2265de
tw109	284	TCGA-A6-5666	TCGA-COAD	78.0	M0	N0	Stage IIC	T4b		Colon	0.0	07576e90-dbad-4c35-8fcd-e9ef89c8addc	a933b8cd-c109-4001-8e98-2569a045f3cc	389d7a3c-4846-4f1f-907b-97bf6f6f734a
tw110	285	TCGA-83-5908	TCGA-LUAD	59.0	M0	N0	Stage IA	T1		Lung	0.0	de0b900f-151a-4173-a070-3ec31ec05aed	ce688674-e599-49c1-ad4c-3b3b73d54b90	8c2d85b1-9998-4a5f-bbe3-d8770d5f2e79
tw111	287	TCGA-DJ-A3UP	TCGA-THCA	38.0	M0	N0	Stage I	T2		Thyroid	0.0	506f7075-cd9b-4830-8cc1-9ef2a11e78cb	04c2cc45-3f49-4ebc-b5d1-90e4e9b51be6	c61889fb-91b6-4dd6-a401-2fbbec3b9593
tw112	288	TCGA-85-A4JB	TCGA-LUSC	74.0	M0	N0	Stage IIB	T3		Lung	0.0	304d1243-0103-4bf7-919a-5bef507adb93	8c1c7ace-e2af-402f-bfb1-afe271a21199	7cb027bb-97db-4109-866c-0947a646bfed
tw113	290	TCGA-E9-A1R7	TCGA-BRCA	64.0	M0	N0	Stage IIA	T2		Breast	0.0	86d6bd3f-d1a8-4b12-bd4f-009cd707ad8b	884704f6-120e-4cee-ae58-6d389d987867	7966c82e-fb6c-4a48-b18d-0388178c66c7
tw114	292	TCGA-CA-5254	TCGA-COAD	42.0	M0	N0	Stage IIA	T3		Colon	0.0	b372b1ae-2345-4243-8bcd-47388289559f	6da973d0-b3eb-4ed6-9c67-cf881d27fda7	4d364258-6686-4bd1-be4d-04274ba3a402
tw115	300	TCGA-D5-6898	TCGA-COAD	51.0	M0	N0	Stage I	T2		Colon	0.0	afc66963-6f8d-4d99-a008-d44065e1cacf	00a3fcf6-9055-441b-b45a-824c4325e5a3	1813dc91-0c5e-48e5-952e-f74f6f8325e8
tw116	303	TCGA-22-4605	TCGA-LUSC	78.0	M0	N0	Stage IB	T2		Lung	0.0	97df56d6-9763-4560-a585-9538af164cfe	28bf4887-eabf-4197-9489-92927033d739	9f47f52e-6a1a-4f9d-a1bf-737d425b27d9
tw117	305	TCGA-EL-A3ZG	TCGA-THCA	15.0	M0	N0	Stage I	T3		Thyroid	0.0	e6e8643d-4777-4335-a383-8b1b1c343655	2dba79c5-cf84-4eb1-b92a-3a8a55939407	89aa5eb2-466d-4cda-a4e1-b063a0f9829a
tw118	309	TCGA-AR-A24Q	TCGA-BRCA	49.0	M0	N0	Stage IIB	T3		Breast	0.0	5cce30f3-99ae-4959-987a-0d280dc2ec44	5f3a6843-38f1-46d9-90f0-b3d3b2c8e15a	ddbacf18-b694-49e8-891c-a39913aa2125
tw119	313	TCGA-5P-A9JU	TCGA-KIRP	81.0	M0	N0	Stage III	T3a		Kidney	0.0	b1c42fbb-018d-4267-bb1e-4b34470f84d5	1cc7586e-1ee5-4212-af58-b9a5073fcd7e	056b8632-de4e-4440-ae57-dcd82f9f7ace
tw120	316	TCGA-BJ-A3PT	TCGA-THCA	51.0	M0	N0	Stage III	T3		Thyroid	0.0	1801c93b-a008-4de4-9f07-df9bef03ff42	7a3ae517-c487-491a-9889-9e5d4ee397a2	8f640b38-6472-4e50-9725-d2fc44f08121
tw121	317	TCGA-KO-8413	TCGA-KICH	46.0	M0	N0	Stage I	T1		Kidney	0.0	0ba21ef5-0829-422e-a674-d3817498c333	03ed3652-0dbf-4d4b-b64c-eda7a0615ccc	fbd590e9-979f-4876-81c5-449acf43208b
tw122	318	TCGA-73-A9RS	TCGA-LUAD	41.0	M0	N0	Stage IIB	T3		Lung	0.0	f7d58012-79f4-440f-add6-8a00728e96ba	63e57df6-1797-4b17-8853-f65b679e8c1f	6e1efae9-3cad-4af2-a73d-d5c6a03f1855
tw123	323	TCGA-2J-AABI	TCGA-PAAD	55.0	M0	N0	Stage IIA	T3		Pancreas	0.0	fbd81952-f83a-4a24-86f8-5a415a722499	252b71f3-095f-4b3b-8607-149a5d04d7b2	0c1dfe89-7b3b-42ac-8df6-b48342da3885
tw124	327	TCGA-3Z-A93Z	TCGA-KIRC	69.0	M0	N0	Stage I	T1a		Kidney	0.0	21702617-18af-41b6-98fa-54395bfd0d9a	cb7ba36c-1d60-455d-959e-f2d01176a50d	c81ae889-1d8b-4e8b-947d-cabbb4ba29e9
tw125	337	TCGA-18-5592	TCGA-LUSC	57.0	M0	N0	Stage IIB	T3		Lung	0.0	cded92df-9367-4ee5-930c-6c87bf2c8eb0	99787179-a032-44bb-9ed5-6087f0e17ac3	337ef315-48f8-4261-b8c2-f1f3c6213579
tw126	344	TCGA-63-7020	TCGA-LUSC		M0	N0	Stage IA	T1		Lung	0.0	6bff99d4-8131-4e5f-8bc8-57bb4675d580	d840786c-f9b3-4c40-9c68-c5c0769203ec	2473879f-064b-4394-8710-a32646d2994f
tw127	346	TCGA-85-8481	TCGA-LUSC	70.0	M0	N0	Stage IIB	T3		Lung	0.0	470afda8-c4a4-4161-b6e7-1f0d2372d2c7	84daccf3-6409-4f25-9fac-60e10fd0a702	dd25bbe9-1c4f-49aa-8353-868d1c782f98
tw128	348	TCGA-BQ-7045	TCGA-KIRP	78.0	M0	N0	Stage I	T1b		Kidney	0.0	3be36714-705a-4907-940a-c656e827ec41	6b3d27b7-07fe-4bf1-aae1-2640fc5e422b	f8534d41-66d1-4c23-b4b9-f1da47554263
tw129	349	TCGA-75-6211	TCGA-LUAD		M0	N0	Stage IB	T2		Lung	0.0	667a9066-debb-4f43-94f7-3277e66d8991	c7bd239d-c90e-4c8a-a4d8-20bbef8eb5e4	cd29c311-08f1-4e59-a38e-ca1478a42e70
tw130	352	TCGA-78-7149	TCGA-LUAD	71.0	M0	N0	Stage IIIB	T4		Lung	0.0	c2accf79-6461-4082-b201-c6f881dc6ea2	3b6034cc-7b20-44f0-a985-c541001033ec	4c0ce279-acf2-4336-abc3-8b4a0051f91d
tw131	353	TCGA-85-6175	TCGA-LUSC	63.0	M0	N0	Stage IIB	T3		Lung	0.0	8a88c897-62f2-4079-8029-804f7d782bb7	4146879a-d0e2-45ce-a38c-fe4263e64bc1	f76c924c-030c-458f-918d-95c847f2c41e
tw132	354	TCGA-94-A4VJ	TCGA-LUSC	71.0	M0	N0	Stage IA	T1b		Lung	0.0	28ab7cb4-b27e-407f-b999-b411ecd263c2	f14d1592-7b7c-4528-984b-3240092293a5	52072d2f-326c-4fd7-a346-0c289e2de349
tw133	359	TCGA-55-6987	TCGA-LUAD	77.0	M0	N0	Stage IA	T1		Lung	0.0	1860869f-ecb5-43ae-9714-328ff5748c2a	7947f065-148b-48a7-822e-2da554d5af24	4f8e99f9-a32a-4ab9-8f71-642d5db85fe9
tw134	360	TCGA-55-6980	TCGA-LUAD	56.0	M0	N0	Stage IA	T1		Lung	0.0	4b11527c-fb98-4ad4-aaac-6f0c6c1d185c	4e3b6d58-bcf9-431c-a7c3-cfa2901f4a3d	b06f0f20-d553-4c34-b6c7-6b3081777464
tw135	361	TCGA-91-6835	TCGA-LUAD	81.0	M0	N0	Stage IA	T1		Lung	0.0	8e14dba9-6132-483c-892b-b244704fdc38	c0f7c00c-c897-4682-8d46-2fc2cb7e457f	c159bded-3212-44c3-bdb5-3027c865edc7
tw136	362	TCGA-86-8585	TCGA-LUAD	57.0	M0	N0	Stage IB	T2a		Lung	0.0	71ac888b-0acc-4cfd-a21a-4c9ff8d06bf9	8a4eb351-6b94-4e00-99cc-104ec79dbcaf	9937f5b6-d1e6-4440-997b-2b0ff8324504
tw137	363	TCGA-77-7463	TCGA-LUSC	75.0	M0	N0	Stage IB	T2		Lung	0.0	7d18edd8-b68d-438c-92e8-be99699f58b3	fe136171-bebf-47e4-a852-dcc6daed2010	ddb93cad-c5c2-4132-9d82-8b5a0f137e71
tw138	367	TCGA-AR-A24N	TCGA-BRCA	54.0	M0	N0	Stage I	T1		Breast	0.0	f7b5d569-1a46-4f23-bfca-a46daacda793	2df06865-0760-4b21-bbb8-5c7638356efb	2e103d8c-6c03-4d80-b20f-d71c2fa3bcce
tw139	369	TCGA-G4-6306	TCGA-COAD	71.0	M0	N0		T2		Colon	0.0	0e065804-8df9-4294-8a02-0b288cc68b81	c87abfeb-6f92-4ad1-8154-3569adb03d52	06a732f2-c907-49e0-893e-e7ffa6757150
tw140	370	TCGA-22-5485	TCGA-LUSC	58.0	M0	N0	Stage IA	T1a		Lung	0.0	a3f8814b-1be9-4a0f-837d-9736315efd57	6425a196-7f6c-41af-8939-cd9d0c1cc08b	cf2290a0-feb3-4c30-b5a8-c41acf10331c
tw141	372	TCGA-KL-8340	TCGA-KICH	34.0	M0	N0	Stage II	T2		Kidney	0.0	08bd2f5a-9543-45b6-a7a3-c58f3d3ebfb6	78dcc4f2-1257-4cf0-aab1-3c6ff3f971d6	d46c4de0-1a39-4135-8d3b-17e1c94fdd24
tw142	374	TCGA-S2-AA1A	TCGA-LUAD	68.0	M0	N0	Stage IA	T1b		Lung	0.0	deb2d529-5ea7-4a41-be07-f9239d7ac759	f6e63df8-7980-4943-917c-7217ef798cdd	71ea4a13-3f21-4011-a648-954723435b4a
tw143	375	TCGA-EL-A3ZQ	TCGA-THCA	78.0	M0	N0	Stage II	T2		Thyroid	0.0	e1c426d7-f7c5-431b-9b80-bee182c20bc6	be626358-607e-485a-9b3d-c11eb37781c4	bbfd9954-f682-4343-9ec8-34e7b4ac4f12
tw144	376	TCGA-34-5236	TCGA-LUSC	60.0	M0	N0	Stage IIB	T3		Lung	0.0	aed4a5df-f3ea-42de-b060-4b2167a3e3fc	46169cec-00cc-4f93-aa72-26c670b10a90	80404054-4893-4521-a47d-b9f43f0e47dd
tw145	377	TCGA-50-5066	TCGA-LUAD	72.0	M0	N0	Stage IB	T2		Lung	0.0	cb6a3198-2662-4150-bee9-51b692968209	02594a1d-27f9-4195-8ad9-9a3a289b9259	344684ae-a706-4117-941a-5dd51b9dc8fe
tw146	378	TCGA-AA-3655	TCGA-COAD	68.0	M0	N0	Stage II	T3		Colon	0.0	08239799-b042-41c2-90cd-6a0dad35e54d	e930ad11-6cae-4b28-a954-eda04bba2881	bb2509be-5eed-4e8f-83ce-5196ae398781
tw147	381	TCGA-D5-5540	TCGA-COAD	73.0	M0	N0	Stage IIA	T3		Colon	0.0	e7eed773-b87c-4138-8d0e-72c85d85509b	f0085563-a14c-43dd-bd3d-cb912d728898	1aa33c3f-fbf8-4667-93e9-fb099679fff7
tw148	383	TCGA-97-A4M6	TCGA-LUAD	45.0	M0	N0	Stage IA	T1a		Lung	0.0	975121d2-ba5d-4b2c-bd50-278311c7144a	9884ea55-6785-4add-b73e-aca9c37bec20	a5c20dde-ba99-4ad2-ab84-45997c9e010b
tw149	388	TCGA-L4-A4E5	TCGA-LUAD	48.0	M0	N0	Stage I	T1		Lung	0.0	de26de4a-c738-4a8b-a44a-0eab208c0db2	ee5d4202-0430-4557-92eb-b37e78e8da66	4579109d-fb7e-4c71-966a-728ace9e7694
tw150	389	TCGA-AU-6004	TCGA-COAD	69.0	M0	N0	Stage I	T2		Colon	0.0	bfd11b30-5f99-448c-8901-02ebb96cec5d	6fe09098-0bf9-46ff-8bd9-a40277a41a81	4cd07423-33e0-4d44-b945-4e34251a0327
tw151	391	TCGA-BJ-A0Z3	TCGA-THCA	33.0	M0	N0	Stage I	T1		Thyroid	0.0	b78a76b0-0be6-4f47-ae53-7b4a6b339888	49eb8481-061c-4e26-9e58-6fadee88ac0b	8cb0bff3-da25-4387-8d1d-a69dbf7c9539
tw152	392	TCGA-D8-A1XU	TCGA-BRCA	56.0	M0	N0	Stage IA	T1c		Breast	0.0	ddeb1445-08ae-441c-9f2a-4647df1b4ed6	0432ffb9-382b-4cd6-aeaf-2d280038e497	2cd4820b-b104-4bcd-801c-d19cb0b749ba
tw153	394	TCGA-77-8153	TCGA-LUSC	77.0	M0	N0	Stage IB	T2		Lung	0.0	bc21ab3f-b9bb-4455-ba3b-24cb753672d6	85f654a9-312f-4bec-bb9a-a475d43874df	e4817e38-8b3d-4a09-a803-3ee4cc4c8d39
tw154	398	TCGA-97-A4M2	TCGA-LUAD	66.0	M0	N0	Stage IA	T1a		Lung	0.0	270a13b3-158c-4251-8c6a-5bc5275e0ebb	90d48652-d1e7-4e36-bf8d-b6553c3efe2d	4aca6287-3ce8-42a6-b36a-d0da847c871a
tw155	399	TCGA-CM-6161	TCGA-COAD	36.0	M0	N0	Stage I	T2		Colon	0.0	cd80bd53-f441-45be-ae9a-ab5fd78b092b	5edf177f-e9b8-40e5-822b-e1e468efba0b	d179a237-5db3-4544-8ab6-0f4d390dca9b
tw156	400	TCGA-34-5234	TCGA-LUSC	71.0	M0	N0	Stage IA	T1		Lung	0.0	d1d499d9-b57f-42ce-9551-f9f18efdbf07	a2e8de66-10f8-4c3b-a158-e18db5e60cfc	ddb7e9d6-e4df-4adb-9ced-7f23893298fc
tw157	402	TCGA-63-A5MW	TCGA-LUSC	76.0	M0	N0	Stage IB	T2		Lung	0.0	e3a36a1b-fa5d-41e6-a84c-bf9e1ffa99c1	4b3f7864-e5c6-4d82-ba71-9904f4b967cd	f8d5dad8-89cb-4f3d-8148-b84e7493a520
tw158	405	TCGA-85-8666	TCGA-LUSC	65.0	M0	N0	Stage IB	T2a		Lung	0.0	e615e0d2-f715-462a-8132-1318bf79e2b1	6ae9f4bd-54c1-4ad2-be3b-856f35cbbcd4	5da0abca-aace-4311-8266-4c452b5cac68
tw159	409	TCGA-DJ-A1QM	TCGA-THCA	42.0	M0	N0	Stage I	T1a		Thyroid	0.0	19cace0b-4c7e-4b06-8284-9c6f6ea3e3f8	1613385f-b5fd-4e18-9f54-860b8704c43a	b0dbd118-7113-43a9-8167-30ebeeb1951c
tw160	414	TCGA-AQ-A54O	TCGA-BRCA	51.0	M0	N0	Stage IIA	T2		Breast	0.0	da8c5f1e-a4e3-46bd-adb3-ce758e654983	eb5fd6af-e0fd-425b-905c-97973bc5dc02	48445e65-2c86-4e0d-8a26-96fe3ef38878
tw161	417	TCGA-BH-A0AU	TCGA-BRCA	45.0	M0	N0	Stage IIA	T2		Breast	0.0	8c884351-1c8b-47ff-8bef-1a4f25f645fb	361eacd8-8ea3-49a2-8dc8-8077273689ca	416b6bc5-06c3-42da-8643-c660edb0b653
tw162	424	TCGA-A2-A0T5	TCGA-BRCA	39.0	M0	N0 (i-)	Stage IIA	T2		Breast	0.0	d5d23d6a-c141-442f-ac4f-714e46b8d9ef	3b4e6c4d-d27b-43c2-87b8-5654179746bf	6e1dc0f7-9cab-4797-a58b-7c9a712115c8
tw163	426	TCGA-56-7222	TCGA-LUSC	60.0	M0	N0	Stage IB	T2a		Lung	0.0	f1478f8b-01d7-42a4-853f-d27bf3199cd6	1afd9e47-c23c-442e-9ec9-400904a1a410	2583c37d-1020-4cbf-a9ea-48eb5ba2c048
tw164	428	TCGA-A2-A0CT	TCGA-BRCA	71.0	M0	N0 (i-)	Stage IIA	T2		Breast	0.0	1d7789a1-1ff1-4865-a9c9-dfb40e57aff5	10360021-a197-46aa-9c8e-feb3f542164d	d278de6b-517c-4103-a54d-11ea8ceab6a8
tw165	429	TCGA-77-7142	TCGA-LUSC	59.0	M0	N0	Stage IB	T2		Lung	0.0	6c254294-98e1-4df0-ae22-0c678095473c	caadd3f7-00c4-466e-96c7-b4584dd357bd	57d5a79c-7e1a-4237-ac93-7e0a0a689f09
tw166	431	TCGA-XN-A8T5	TCGA-PAAD	53.0	M0	N0	Stage IB	T2		Pancreas	0.0	0e94fd0c-0f14-412a-80c3-7cb8b9d01c75	25652316-c4e3-4f93-bdc0-4c1f961e329d	5539977e-ca81-42fc-9748-2364e3041961
tw167	432	TCGA-D8-A1XQ	TCGA-BRCA	69.0	M0	N0	Stage IIA	T2		Breast	0.0	ec7b77d4-41a2-4892-be79-23cb24f986d3	efdf8408-222a-494e-829e-b838b6680968	f16a7fab-f231-49aa-a4b1-b9d407397eef
tw168	433	TCGA-PL-A8LV	TCGA-BRCA	54.0	M0	N0	Stage IIIB	T4		Breast	0.0	7286a685-17ef-4ef5-9b7b-2696c6e7e1a6	794759b0-8023-4383-b1fd-f713b1edda5d	557fc5c9-9317-431b-93ec-a550f8bb31dd
tw169	438	TCGA-CK-5916	TCGA-COAD	71.0	M0	N0	Stage I	T1		Colon	0.0	74bac7fb-444d-480c-8a92-8dc427206c2c	7e41c408-7ac9-4f5b-bf53-88bf43ed4859	62a60e13-50d7-4453-8c00-e4fe05211b9f
tw170	440	TCGA-KL-8338	TCGA-KICH	51.0	M0	N0	Stage III	T3a		Kidney	0.0	f13d1071-7019-4004-ac83-39b11ccea06e	bd2fcbdd-a526-4cde-b56a-d639e36a7e86	34895418-c9f0-4f7b-9acd-a1f16dd4a593
tw171	442	TCGA-85-8052	TCGA-LUSC	53.0	M0	N0	Stage IIB	T3		Lung	0.0	7049a382-73c5-4bc1-8fdb-99f75b45cb17	2d31b6e8-c1f6-436a-a5cc-434b8a6ad0f0	3daef962-d559-4a0a-8622-088e6baa56a3
tw172	443	TCGA-22-5480	TCGA-LUSC	66.0	M0	N0	Stage IA	T1b		Lung	0.0	9364cedf-16c0-4d5b-9ae9-2e5e3d3c8506	883040b2-200e-4c40-bdcd-b1fb9cfd3714	63e9866a-f46a-4674-8a42-d27b39c2f976
tw173	445	TCGA-D5-6541	TCGA-COAD	49.0	M0	N0	Stage IIA	T3		Colon	0.0	3455127d-0c83-4a52-ae3f-750717615d4d	81a22a3c-dc03-4b1f-82a0-9d6dd6d512f2	8674ac19-eb15-4ba2-9a71-84ac2ef86276
tw174	450	TCGA-DJ-A2PT	TCGA-THCA	70.0	M0	N0	Stage III	T3		Thyroid	0.0	bd24f77c-ee5a-4dba-8700-56e8e4b85bf4	01fe2b47-78b0-4e5a-9c56-5b8493332a80	b54149f5-79b0-450e-830f-7dda165d8ba6
tw175	451	TCGA-GM-A2DK	TCGA-BRCA	58.0	M0	N0 (i-)	Stage I	T1c		Breast	0.0	a17d51b5-c397-4591-a227-dc0425948420	de64b102-fcfa-4193-95b4-28fbf749d38a	7b8851c8-1416-483f-8b13-0f4f8b64988c
tw176	453	TCGA-52-7622	TCGA-LUSC	62.0	M0	N0	Stage IA	T1a		Lung	0.0	808d3c9f-b9df-4b77-8a42-fbb82786d282	6907f5b8-f5f9-41e9-8a65-0ea0de26de2b	d6e41645-1810-4022-a685-209381061935
tw177	457	TCGA-G4-6626	TCGA-COAD	90.0	M0	N0	Stage IIA	T3		Colon	0.0	ab6d59e0-21c2-4273-b094-3596d1b8b825	3fa28dc1-99e6-4a50-b55e-797c3a0f0df4	8b09dddb-b19e-4ba7-ad11-c634053f9c23
tw178	460	TCGA-BJ-A45E	TCGA-THCA	46.0	M0	N0	Stage I	T1a		Thyroid	0.0	7b024f8e-658d-4873-8fca-987d84120447	093dde02-aab5-46d4-a581-b45205886709	cd063189-ed2d-49cf-b161-6de3413d3764
tw179	461	TCGA-DJ-A1QI	TCGA-THCA	63.0	M0	N0	Stage II	T2		Thyroid	0.0	c9fc41d0-89b4-432a-9669-9c2f68a2ddbf	10d57d91-d7ee-4474-8eae-3c26114f2352	3684941f-1bbe-484a-ab60-3fc816915661
tw180	463	TCGA-55-A57B	TCGA-LUAD	80.0	M0	N0	Stage IA	T1b		Lung	0.0	aca8bace-37c5-4ec0-958c-13907ae97d1f	aba26b19-135e-40df-823a-fd0374127a53	9559bba3-1654-4f1e-8913-48e26bc11955
tw181	464	TCGA-63-A5MY	TCGA-LUSC	63.0	M0	N0	Stage IA	T1b		Lung	0.0	37c3f067-219c-48ba-bff8-8917fd91446e	70efb13e-72eb-45a1-bd17-b9864aa96547	8aba1c86-675a-4957-ad77-9317f11deb86
tw182	465	TCGA-DJ-A13X	TCGA-THCA	51.0	M0	N0	Stage III	T3		Thyroid	0.0	20c22c10-01f7-4187-a4b5-e17be5963a4e	8813cde1-de94-429f-8ccb-50e1c88dccf5	731a48dc-438a-46f9-94e7-53635a06939e
tw183	466	TCGA-DJ-A13W	TCGA-THCA	45.0	M0	N0	Stage I	T1b		Thyroid	0.0	27915bab-64db-4b44-996f-02a7619215b8	0447027f-92f9-4a87-9eb4-5fb619fb2997	82d08a6b-beb5-4643-a926-661a327b678e
tw184	468	TCGA-A7-A26F	TCGA-BRCA	55.0	M0	N0	Stage IA	T1		Breast	0.0	3c70b5af-2238-4fbe-991b-dc68975cc7f1	947d7596-a4c8-49d9-a2f3-23d95f9f5eee	f08dc239-6906-4406-9b59-ac9914a6a484
tw185	471	TCGA-BH-A201	TCGA-BRCA	64.0	M0	N0	Stage IA	T1		Breast	0.0	9415696a-44d9-477f-aba3-0a30ded48778	144d41c4-b29f-4f8a-a49a-b9a1f13a2f52	ba229200-b9d0-4d58-94e1-0d658d582580
tw186	476	TCGA-BH-A1FD	TCGA-BRCA	68.0	M0	N0	Stage I	T1c		Breast	0.0	0437af11-bb89-4901-9764-bb410c2e94c5	39db295a-c8d2-403b-9859-42487778c383	cc9a21ff-aae2-4ad9-8ed1-f7f8e16ae962
tw187	479	TCGA-J7-6720	TCGA-KIRP	42.0	M0	N0	Stage I	T1		Kidney	0.0	8c168e60-209e-4cd5-a5fd-b0cebe2761cc	840a77c7-cdb0-4940-a5b6-8971840e1a81	83c82c07-d2c2-4c7f-9498-2b67890400e8
tw188	486	TCGA-E9-A54X	TCGA-BRCA	85.0	M0	N0 (i-)	Stage IA	T1b		Breast	0.0	c6882939-729e-4360-b850-9f7a84df2d7e	10d3c4ba-e856-4f83-8481-f93efca4df5b	52935ae8-caf9-4b80-958f-6d18cc234993
tw189	488	TCGA-CA-5797	TCGA-COAD	56.0	M0	N0	Stage IIA	T3		Colon	0.0	32b62e42-3d6f-4315-aca9-b3718cd9f5b3	414af00c-5e52-4863-a409-f852baf42b46	96cdf9d5-b0fc-455d-ba01-5c96e09f2c6f
tw190	489	TCGA-DM-A28K	TCGA-COAD	75.0	M0	N0	Stage IIA	T3		Colon	0.0	09e969eb-37d0-4502-ad3f-5856b6ad8f43	9dc5c136-4fa9-4bfc-a5e4-acbe117855d2	0dd17907-f1f2-49a7-9323-7c16779e519e
tw191	492	TCGA-67-4679	TCGA-LUAD	69.0	M0	N0		T3		Lung	0.0	77b2c8e8-d630-4b66-be6e-db594df4e0ec	a35782b6-3f71-4542-9514-37bcd3a9b7e9	8031046b-b353-458a-9333-e888033050e2
tw192	495	TCGA-DJ-A13R	TCGA-THCA	50.0	M0	N0	Stage III	T3		Thyroid	0.0	b0a71fa4-e92a-4cb3-a77a-2dde016d337c	bf29e2d4-03a1-4b0b-ab28-eebce8eb0be5	13506000-f75e-48e5-8c19-4572caa25ab6
tw193	498	TCGA-KL-8332	TCGA-KICH	55.0	M0	N0	Stage I	T1b		Kidney	0.0	cfaeedcf-6198-463b-9724-8242131456d9	6bfca675-5ba7-49dc-b470-a089030126ac	aeddd447-7877-43a9-9d3b-97256f845e13
tw194	503	TCGA-A2-A259	TCGA-BRCA	70.0	M0	N0 (i-)	Stage I	T1c		Breast	0.0	69f5df3f-273f-4e02-934b-af9c9ec52067	fd9fb997-a486-456a-bd24-3aef184787ea	1f86723e-e647-4048-8882-bd1af5e66276
tw195	505	TCGA-98-A53J	TCGA-LUSC	77.0	M0	N0	Stage IB	T2a		Lung	0.0	108d78db-9d31-4dbf-86f7-5e50134b91a6	3123e4f6-904f-4e48-92b3-1800162f9880	d99a664d-a01c-49ae-bfd1-dd79302f05d8
tw196	506	TCGA-44-7672	TCGA-LUAD	52.0	M0	N0	Stage IA	T1b		Lung	0.0	475fdbbb-3d3a-4d56-8d0e-34dfb8cb6346	b0e22cca-510e-4ad1-8f07-3aa359b03f5a	58789c20-751d-4ca4-999e-ec8934f54431
tw197	507	TCGA-E9-A1RH	TCGA-BRCA	63.0	M0	N0	Stage IIA	T2		Breast	0.0	0d140db1-dc0d-431d-b389-846d05bbb827	f363cf5d-a2bf-4d3d-a7f0-0bff53bbb42f	d30d819c-22ef-4fa4-b8fc-3c2fbecc9b17
tw198	510	TCGA-FB-A5VM	TCGA-PAAD	74.0	M0	N0	Stage IB	T2		Pancreas	0.0	3e88a838-0909-4b94-8747-9003414d422d	c94ffc57-edb1-4c39-b3a1-5cf12511cb77	d32bef62-d00f-4f32-ab00-d41c591d0a3e
tw199	513	TCGA-CM-6676	TCGA-COAD	82.0	M0	N0	Stage I	T2		Colon	0.0	927f51a6-ad62-43dc-8738-eba784ad8b70	1d3b4238-db4c-437f-b54e-04e617c4d283	074f3366-08ba-4093-961d-75bb70dd77f6
tw200	517	TCGA-64-5781	TCGA-LUAD	55.0	M0	N0	Stage IB	T2		Lung	0.0	dfc3bc40-b667-4f75-a932-4074c0b0c408	cd3dfe63-d7df-471b-bc52-47e2909580b4	87e05d70-3968-48cd-85cf-a6a09e693115
tw201	519	TCGA-NJ-A4YP	TCGA-LUAD	52.0	M0	N0	Stage IB	T2a		Lung	0.0	e3339500-9481-4a24-a3b8-65b86dabc920	aa1f2b7d-c5b4-40b1-a582-3af8ad159d07	1b1bfeb9-1a65-43bd-a51e-cbb4260dcae2
tw202	520	TCGA-AR-A2LQ	TCGA-BRCA	59.0	M0	N0	Stage IIB	T3		Breast	0.0	908283cf-b948-4474-906e-bd07195d0805	bdf6927a-3cbd-461c-affe-a6327f0795b8	184b796c-0c40-4ecc-924c-5e31ecfc9627
tw203	525	TCGA-B0-4710	TCGA-KIRC	75.0	M0	N0	Stage III	T3a		Kidney	0.0	6d0df9bf-69d6-447f-b2d9-76391e95d61d	d3aa23c9-3832-4ada-95a2-99177abb73ac	96c46f7f-92db-4e07-b129-35cef16f61cc
tw204	526	TCGA-44-2656	TCGA-LUAD	59.0	M0	N0	Stage IB	T2		Lung	0.0	77819b24-ea90-427b-8a99-c9a90417c903	6bb9795a-6dfb-4bbc-85d1-ee6442ae1f35	c280687c-5ca6-47e1-93c4-b1c71d2a76d8
tw205	527	TCGA-53-7813	TCGA-LUAD	51.0	M0	N0	Stage IIIB	T4		Lung	0.0	9835daf0-92cc-4237-838d-b122a15aa1f1	eb5039c7-70d9-4fea-bc28-f45427d2c18f	733ba3ef-1879-4dec-aa78-98491f43ec61
tw206	530	TCGA-AR-A1AN	TCGA-BRCA	46.0	M0	N0	Stage IIA	T2		Breast	0.0	f69ca0e5-201f-4066-81a5-c5b9c8a5012c	7f08463e-d118-47cb-ad3f-10ea4ce153ff	b3506081-b8ca-45d6-8dad-e801221efc57
tw207	535	TCGA-BH-A6R9	TCGA-BRCA	61.0	M0	N0	Stage IIA	T2		Breast	0.0	bb1ee078-38d1-4e5d-af50-50754fce7112	eb7441be-9de1-4fd6-9c5e-01d267994c8a	66465104-4a30-4da2-80e7-3e186a2f23e1
tw208	537	TCGA-77-8008	TCGA-LUSC	68.0	M0	N0	Stage IB	T2		Lung	0.0	1b4d3f57-64ce-4b42-b1e9-9704a1a658fa	df5f5691-96c4-4f35-b41b-56621dce6edc	cd6e0dd7-0270-442b-8ecb-941e063d760d
tw209	538	TCGA-B0-4816	TCGA-KIRC	49.0	M0	N0	Stage II	T2		Kidney	0.0	2c1dfe31-3404-4bd8-b003-f3f649e21ecb	01f15725-16e3-49e7-ac82-de0a89bad9d8	8da8ac08-197c-4114-8186-225f6236bc38
tw210	549	TCGA-KL-8345	TCGA-KICH	75.0	M0	N0	Stage III	T3a		Kidney	0.0	89b7b12e-c84c-4570-9982-4a22c7a1cc4c	0413c565-5828-4145-ae87-881a4bdcf3b2	fdaa073c-2e9a-4f78-8d95-517e509ad330
tw211	555	TCGA-34-5239	TCGA-LUSC	75.0	M0	N0	Stage IIIA	T4		Lung	0.0	bd1636e9-49de-459a-acc6-4cb0c4a80c45	4d7c85dd-b98e-418a-927a-799178434b42	5a698de5-5f37-4fe2-bee3-191de0b79312
tw212	557	TCGA-AN-A0XL	TCGA-BRCA	61.0	M0	N0	Stage IIA	T2		Breast	0.0	10d1a1f0-c89b-4b1e-93fa-7c6fd7f5bb8f	35590eab-5fc2-4668-ab61-f4e3798fef86	648ac59b-2087-4e04-83db-d5183aa48e42
tw213	558	TCGA-78-7535	TCGA-LUAD	45.0	M0	N0	Stage IB	T2		Lung	0.0	ad636e79-be59-4821-8303-7d2e7389b22f	d1c68355-0829-4be4-a590-ce4ff904df97	22c71ffb-80ca-4fba-9ddf-00ff38e52192
tw214	560	TCGA-CZ-5456	TCGA-KIRC	57.0	M0	N0	Stage II	T2		Kidney	0.0	040e6555-b1a3-43ca-ae2b-a972fc01fa19	0d631ec1-f218-4d93-8d78-19f702cc946b	def14a47-131b-4a15-8b5a-8a778fc79551
tw215	561	TCGA-86-8358	TCGA-LUAD	44.0	M0	N0	Stage IB	T2a		Lung	0.0	5ecec8fc-845f-43cf-82c3-73dea85cc53c	8cb4bea8-78ee-4819-b43e-31ad9629ab11	9c5d808a-ed99-46f6-8ef8-e71416e86eb3
tw216	563	TCGA-EL-A3CN	TCGA-THCA	47.0	M0	N0	Stage II	T3		Thyroid	0.0	635e1556-b1b4-43f0-8f44-03df2510adba	f87b7fa3-2acc-439e-a850-21b69f14ab72	88c37d52-9431-41f2-b976-f274fa05ec36
tw217	564	TCGA-86-8056	TCGA-LUAD	63.0	M0	N0	Stage IIIA	T4		Lung	0.0	990303de-eff3-4418-b305-9bf63236826f	cadbb91a-a235-4fd3-b52a-b6c1fbd33dd4	53e50960-fadd-4efe-a663-3fe811d2d9dc
tw218	566	TCGA-22-4609	TCGA-LUSC	81.0	M0	N0	Stage IA	T1		Lung	0.0	7d1231c0-6ff0-4ef0-98a3-3b77ed9298bc	4c3f3b51-a2fa-46f4-ba5d-c82619c71ad4	8fd96b96-1560-4978-851c-2c9be39035c9
tw219	568	TCGA-E9-A1R6	TCGA-BRCA	63.0	M0	N0	Stage IIA	T2		Breast	0.0	4e98f490-cbdf-4864-8cc3-b5f9d3c95146	f13ce23f-4a79-4e30-b56f-ccd406383c06	905fe3ee-41cd-4d35-823a-27e6d5895d6f
tw220	569	TCGA-85-8287	TCGA-LUSC	72.0	M0	N0	Stage IA	T1b		Lung	0.0	5d0e6235-fe18-4081-a8f3-51e21c282303	322a1c1b-1406-4ca8-bbca-fbfe4901e09d	deace5bc-fcd2-4a35-bcd9-86b9016cc37b
tw221	570	TCGA-75-7027	TCGA-LUAD		M0	N0	Stage IB	T2		Lung	0.0	b7b898c7-f63f-43d3-864a-406e842db2fe	6612c89d-93fd-4724-9f7d-af74c1d553f4	b8fd162b-f3ef-4e03-8141-6511cdbda036
tw222	573	TCGA-AR-A24X	TCGA-BRCA	52.0	M0	N0	Stage IIA	T2		Breast	0.0	7be570ba-7f69-431e-88c2-614e92bc88ae	0eb4efa3-d46f-4524-986f-69988e0b8ade	0b1b0968-3d7e-4665-a76c-c1f5c1761f85
tw223	575	TCGA-50-8460	TCGA-LUAD	74.0	M0	N0	Stage IA	T1a		Lung	0.0	3d6cb261-d0c4-4e98-8918-d7d678cb97ae	1459b226-08d4-4d85-889a-367f823e6b2a	ad684b05-d880-4699-9a95-eef4b484e8cb
tw224	576	TCGA-A6-2684	TCGA-COAD	75.0	M0	N0	Stage I	T2		Colon	0.0	b7aa491d-f50f-4f9b-b8ac-1572cd6cd1ef	e46c3791-71b4-4e25-97b8-f9c690435bf2	33a2708a-6dfc-41c6-99ed-17d7516bee4c
tw225	581	TCGA-OE-A75W	TCGA-PAAD	75.0	M0	N0	Stage IIA	T3		Pancreas	0.0	a3b1025f-76a9-4088-a465-0bd3c8ab1193	0ff7399d-8a6b-44bf-87e1-1cc1d5115bb1	14fb5bdd-5d20-49c8-bb7e-dd5f21784c01
tw226	582	TCGA-F4-6808	TCGA-COAD	54.0	M0	N0	Stage I	T1		Colon	0.0	647ec81e-775b-42ad-bd83-286dfc4f91dd	ee6639be-415c-4982-86d3-00dba9dc6bc4	fff30dfb-bc70-4628-9d63-d544b44fc0ba
tw227	585	TCGA-E9-A22A	TCGA-BRCA	74.0	M0	N0	Stage IIA	T2		Breast	0.0	f9432d83-a322-4f5b-9c45-7dad736005a4	c121a503-1bc6-4bc1-898b-5784e802b164	b3c79f40-f171-4d47-8708-bf929086ed20
tw228	587	TCGA-A6-6138	TCGA-COAD	61.0	M0	N0	Stage I	T2		Colon	0.0	c6688171-4c26-4e27-baa5-34c51fb1fc48	935c6338-8a4f-44a6-a63e-e93282dfd591	05d0a4cf-d929-4c70-be71-c54ffc943558
tw229	588	TCGA-21-5784	TCGA-LUSC	80.0	M0	N0	Stage IB	T2		Lung	0.0	8263ab47-6cd7-4460-a692-982a88a12ada	7fad94f2-7f02-49fa-a852-1b5fc85bc439	6ef35129-6349-4ab8-975a-e7c4fddba7c9
tw230	595	TCGA-E9-A1RA	TCGA-BRCA	48.0	M0	N0	Stage IA	T1c		Breast	0.0	7baccc3d-54ba-4a3f-8ec0-b54ccd92df45	6bac0219-8906-4f66-9386-262249570ea1	83094ef7-043c-418f-9c6f-a480014d3713
tw231	596	TCGA-A1-A0SF	TCGA-BRCA	54.0	M0	N0	Stage IIA	T2		Breast	0.0	4ef93d93-a6c6-4137-944c-6092e4ff7ae9	cef57050-8a87-4991-97d5-cf60b086ddcf	0e2620dd-c447-494d-aa55-9050de7badcb
tw232	597	TCGA-71-6725	TCGA-LUAD	48.0	M0	N0	Stage IB	T2		Lung	0.0	1f911a28-0d7a-4f57-b358-cc6277b2008b	5ce47d6d-d245-47f8-9b34-957dff88e8a7	2b3686a0-76cb-4704-b290-c863de9d8b63
tw233	598	TCGA-KS-A41L	TCGA-THCA	39.0	M0	N0	Stage I	T2		Thyroid	0.0	c7b4712d-c73e-4528-8cbf-cac98557a9d0	565ec209-8383-4ab3-985b-424d728cd6ef	6590eefb-eca4-4c36-a574-3c56b9f14fd5
tw234	602	TCGA-BJ-A0ZA	TCGA-THCA	67.0	M0	N0	Stage II	T2		Thyroid	0.0	5ab72ff8-b5bc-4db0-bd60-5ddf5dbd8616	5cedce37-26da-4af6-aa60-c7f7f5cbc6c2	1818e65c-e93e-4fa2-9026-5c28253d6c80
tw235	603	TCGA-A6-5665	TCGA-COAD	84.0	M0	N0	Stage IIA	T3		Colon	0.0	824e0db3-9c7a-4cc7-ae84-6319a4e53e86	757720f1-1bba-4176-87f1-b4f3f767cbe1	e340f951-daa9-4e08-934c-483917d170c0
tw236	607	TCGA-85-A4JC	TCGA-LUSC	84.0	M0	N0	Stage IIA	T2b		Lung	0.0	26085902-2521-4343-96f0-139a065445f4	a91baa30-d38c-46a3-be01-dc850b338d4e	5237c1b7-e081-4226-9e15-1861f92ddc9a
tw237	608	TCGA-22-5491	TCGA-LUSC	74.0	M0	N0	Stage IA	T1a		Lung	0.0	6661360a-3532-4876-a994-580d1bba454e	c77089b4-3ae2-4db9-b34e-d6b1b9488e40	d18608d4-5500-4fda-86d5-c75bd7bc361d
tw238	609	TCGA-A2-A0CR	TCGA-BRCA	54.0	M0	N0	Stage IIB	T3		Breast	0.0	a25f8ce5-b3f3-4d2d-b862-b703650066fb	f4147aba-971f-464b-aa5c-b5c42972962e	44fd5583-6d6a-4589-af2a-76854f207147
tw239	611	TCGA-AR-A252	TCGA-BRCA	50.0	M0	N0	Stage I	T1		Breast	0.0	fed5e108-cb1a-45b8-88e8-c5ea6a6bd61a	fc947f27-d318-4201-87c7-46f7da7557c6	a62137df-26f4-46b7-adc7-73320fed64b0
tw240	614	TCGA-D8-A1JH	TCGA-BRCA	56.0	M0	N0	Stage IA	T1c		Breast	0.0	793d3caa-8353-4536-83e5-711215bd51e9	69640f86-5300-4da5-946f-bacde8d03524	783c272b-2201-4dcc-8e9c-4213a66dee6c
tw241	616	TCGA-C8-A26Y	TCGA-BRCA	90.0	M0	N0	Stage IIA	T2		Breast	0.0	e8d97ce6-190e-4189-a148-5a8d9f4215c3	8ed3fbfd-bb70-42c0-bce8-6bafbb0d7f89	139fb7c0-fe33-438d-b5a7-17ecb2436623
tw242	619	TCGA-22-5478	TCGA-LUSC	79.0	M0	N0	Stage IB	T2a		Lung	0.0	6896f254-0a80-40de-a674-02685d335151	e421bfdf-b262-496a-b24e-37abbaa11c39	511ad4a4-a63a-4a37-9204-95503663b5a5
tw243	627	TCGA-EL-A3GQ	TCGA-THCA	72.0	M0	N0	Stage I	T1		Thyroid	0.0	cef367ae-5abb-436f-9434-2c7a14ae4eb2	fbaff6ac-a499-4ea3-a5e2-b5bd78495ccf	c3363dc2-0dcc-4c46-939d-eb37d2aac598
tw244	628	TCGA-34-A5IX	TCGA-LUSC	80.0	M0	N0	Stage IIB	T3		Lung	0.0	cb658a1b-527a-4b66-b067-15da400f4b75	cefeb9eb-4b19-4e70-b3e7-f6d9c7f39155	349b7a32-b250-4846-9709-286f42926026
tw245	631	TCGA-75-7031	TCGA-LUAD		M0	N0	Stage IB	T2		Lung	0.0	bb69e798-8c83-4c12-b622-3155e1972e6f	ef8ace59-197f-481d-9224-ca2a3009b083	8f9a1138-b9f9-49e5-ba2e-9afd76111fd0
tw246	634	TCGA-EL-A4JW	TCGA-THCA	38.0	M0	N0	Stage I	T1		Thyroid	0.0	8b7f1bf8-8c96-4984-ba77-36aeeffab455	2b28d975-999a-45ca-9556-289069ae6907	ec2538d1-0a5d-421e-b9de-cd3afcbfb93f
tw247	636	TCGA-IA-A83W	TCGA-KIRP	70.0	M0	N0	Stage I	T1		Kidney	0.0	3d63a0f4-fe4c-48a1-8fcf-00b6978466c9	c1ba1c45-7383-4455-afa2-4b8ac32a23cd	3bc1cdbc-fa8d-41b7-ba97-ba8feb270fe8
tw248	637	TCGA-IB-A5SQ	TCGA-PAAD	56.0	M0	N0	Stage IB	T2		Pancreas	0.0	541ae33d-b504-4c86-8758-20087845a579	eb0c756f-39ce-4972-ad02-b575c7766fcf	e744d3c0-b546-4a6a-b9a3-af0814434acc
tw249	642	TCGA-77-7141	TCGA-LUSC	64.0	M0	N0	Stage IB	T2		Lung	0.0	0bfe52ec-dbe3-44e7-8c14-78391445537c	fc4c9711-55f1-4951-8ace-d186b563459b	50e16ef7-62c5-4e0d-8672-5d968b529365
tw250	648	TCGA-63-A5MH	TCGA-LUSC	68.0	M0	N0	Stage IA	T1		Lung	0.0	e177e706-936f-4fba-be45-ba53ca518daf	39b20649-c7bf-44fd-9407-77e3bb269372	554f083e-06d9-40f2-8ae9-595094ea5d99
tw251	649	TCGA-EW-A1P4	TCGA-BRCA	43.0	M0	N0 (i-)	Stage IIA	T2		Breast	0.0	86b68671-beef-4a15-aabb-89d79396fd9d	23a88041-2fea-47bc-b3d3-6a8af6b15c57	4aa72110-5fc8-4f47-ba18-020052e5afef
tw252	652	TCGA-BJ-A28R	TCGA-THCA	38.0	M0	N0	Stage I	T1		Thyroid	0.0	601a81a1-c2dd-477a-8fc3-5f1ec6ad5b88	42d4177a-51bf-49f1-a37e-2f40841daa09	2676a392-8cef-4a6a-89be-8c66bc40577f
tw253	653	TCGA-BH-A209	TCGA-BRCA	77.0	M0	N0	Stage I	T1c		Breast	0.0	2aa3a845-cce2-4fe2-92f7-1fece9e619d5	857a2f94-3880-4544-b157-80f9b1e52e63	88b5d4a9-e400-42ef-a1c5-14583ac132a6
tw254	654	TCGA-86-A4D0	TCGA-LUAD	48.0	M0	N0	Stage IIA	T2b		Lung	0.0	15a57d06-841c-473e-b89e-389f1df3504a	384f3e81-a217-4eec-90a2-5a6d5df8ca5f	68acb010-b09e-4340-bc84-2cdc7d6057f0
tw255	656	TCGA-KS-A4I9	TCGA-THCA	46.0	M0	N0	Stage I	T1b		Thyroid	0.0	d8d0d432-c73a-448c-998f-8352b3d5e9c8	0ac7a848-8223-48c7-b669-c4983780b789	9e094b03-a596-45f8-9440-e8fe18d74a43
tw256	658	TCGA-NJ-A4YQ	TCGA-LUAD	69.0	M0	N0	Stage IA	T1b		Lung	0.0	140633c2-a8e9-4a2d-a044-082cd099ff98	8e710e6c-6e61-4f5a-991e-c1d5b3fdadd4	a2c4a1a8-5e01-4035-b211-01f073a17247
tw257	660	TCGA-63-A5MT	TCGA-LUSC	74.0	M0	N0	Stage IIB	T3		Lung	0.0	543bccea-3c04-452f-aa0d-e978eb531c0e	24aa6c10-e56e-4b9c-b197-17be5e5a4f0f	9812a86c-c279-4edb-8eb5-a7d4f27be57a
tw258	664	TCGA-A2-A3XX	TCGA-BRCA	49.0	M0	N0	Stage IIA	T2		Breast	0.0	c0f6d246-c872-41a5-8135-2bdbdb1f924f	d0a82d63-7385-416e-983d-7cfb28bcff32	35161ae5-9cbb-4566-9411-e88a084e47dd
tw259	665	TCGA-E9-A248	TCGA-BRCA	51.0	M0	N0 (i-)	Stage IIA	T2		Breast	0.0	1dd5828f-8e81-4196-992f-70b8203c915f	d79665ba-bbec-4ce0-93df-75f4fb3035a2	df843305-1173-4ac7-b032-6cec9cff47b4
tw260	670	TCGA-78-7143	TCGA-LUAD	62.0	M0	N0	Stage IB	T2		Lung	0.0	231aa983-3ef3-476b-bdb3-bab9d66f71e6	d4c0a45e-0344-4cc9-963d-6bd174e11181	1eae5bce-d8eb-49da-95fe-1aac1fedfdbf
tw261	671	TCGA-86-7953	TCGA-LUAD	69.0	M0	N0	Stage IA	T1b		Lung	0.0	8be349eb-2407-4f51-809a-ceb5542e0cf1	51da5e84-d276-4459-b298-425bd34bdb4d	57f95896-e3a3-4458-83ab-9ff52dcb5dc5
tw262	673	TCGA-58-8388	TCGA-LUSC	60.0	M0	N0	Stage IB	T2a		Lung	0.0	06ca30ec-156b-4f5e-9466-4563296a589d	cf960dac-1b7c-4bc3-aaf7-bfcc452d9b56	bdb7b8a2-dc9a-4e39-a3ac-0c8d62540736
tw263	674	TCGA-IB-7890	TCGA-PAAD	73.0	M0	N0	Stage IB	T2		Pancreas	0.0	188fd6b9-4291-47c9-bb04-e9e67d4b0465	bf8b1c6e-6206-4811-abd8-d7d7fb6ef356	db28c0e5-6f2c-42e2-b8f1-0da5e635eab3
tw264	678	TCGA-B4-5378	TCGA-KIRC	62.0	M0	N0	Stage I	T1		Kidney	0.0	79b8911f-fabb-416e-9b80-2f55080192c3	13438df8-6701-46a6-8a9c-6b783b08c057	5022db94-f382-41e0-847d-0f5e5627c0b1
tw265	680	TCGA-69-8255	TCGA-LUAD	71.0	M0	N0	Stage IA	T1a		Lung	0.0	157223aa-aab5-4522-8ff2-8104ea3561d9	2acb22bb-2577-4d0c-b4b5-9a0c0e422c76	fcb6a553-c08b-41ca-b486-1c932ec5f671
tw266	682	TCGA-B6-A0RL	TCGA-BRCA	60.0	M0	N0 (i-)	Stage IIA	T2		Breast	0.0	f1934efb-1c8a-4c72-ba94-d263ef0d0cd4	4b103422-cfea-447e-98e7-a80316c10ccb	27e68567-c6c4-4b6e-af4c-7b7d07f068a3
tw267	683	TCGA-CM-6674	TCGA-COAD	39.0	M0	N0	Stage IIA	T3		Colon	0.0	f29d3d45-b381-4fe5-af7a-eab8a4d010f4	6544aee7-6dc6-4055-a024-d501f53633dd	acf4d54a-0bc7-448b-8449-9d68845ad63d
tw268	686	TCGA-E9-A22G	TCGA-BRCA	47.0	M0	N0	Stage IIA	T2		Breast	0.0	51aab02d-11b1-4ef3-a8f3-8146b6c24aad	0c708766-ee2e-4007-adfb-62921b3ddd98	5f5126d8-8413-49a1-ad7f-6fde20e12d46
tw269	687	TCGA-D8-A1JK	TCGA-BRCA	90.0	M0	N0	Stage IIA	T2		Breast	0.0	06598222-e18b-45b1-9e4b-407aa120442c	bba91033-ae48-4475-b7d4-5ec586425827	e8e28a42-7327-40fa-a276-a232e0d5303a
tw270	690	TCGA-CA-5255	TCGA-COAD	45.0	M0	N0	Stage IIA	T3		Colon	0.0	269994d7-f26d-4b93-9647-e12c3f1808e5	0fb32801-ab9a-4998-bf39-882b65aebefd	a0e81bd4-fae8-4a40-8f13-2960a6dbf3b1
tw271	692	TCGA-G4-6304	TCGA-COAD	66.0	M0	N0	Stage IIB	T4		Colon	0.0	ff2dac33-4531-4e98-8da4-959ec3443552	71ee05d0-8f2e-4245-9b0f-924c6debc1db	0c9440a3-32ba-4d59-9262-24a112b7e148
tw272	694	TCGA-77-8154	TCGA-LUSC	67.0	M0	N0	Stage IA	T1		Lung	0.0	7097d905-c693-4de3-bed7-0d3fdbbe3b37	33a28084-1dd4-4b55-a8fb-2994be019b2d	1b45fc38-0dba-4cb9-8098-7ad8d85fa1e3
tw273	696	TCGA-GM-A2DN	TCGA-BRCA	58.0	M0	N0 (i-)	Stage IIA	T2		Breast	0.0	7140b89b-50b6-42ed-a69d-1cbc7901d530	ed6bf3e8-b90e-419c-b461-524ed18c70cd	0e057b95-5994-4143-8624-0f3c9dac365c
tw274	702	TCGA-F2-A44H	TCGA-PAAD	65.0	M0	N0	Stage IIA	T3		Pancreas	0.0	d36a090d-0b64-459a-931b-b743095fb96c	3986e5b3-151d-4824-ab16-8b83851f9f0b	69f9e9dc-ffec-42bd-837f-ee47ea51a382
tw275	704	TCGA-97-A4M3	TCGA-LUAD	69.0	M0	N0	Stage IA	T1b		Lung	0.0	92b4ef29-b45a-4ec4-9251-8d6fb32cde90	3fb8c431-6859-4df6-85b6-7b968cda559c	86299ed8-b829-4818-b63b-eb8f7b5ce9c6
tw276	705	TCGA-B0-4811	TCGA-KIRC	48.0	M0	N0	Stage III	T3a		Kidney	0.0	6df1efd7-bd1b-4c00-8cbb-eb1b6b7c78b6	3dadb107-f9f2-4267-91fe-242841e250d9	004ab5b3-f18d-4436-9d87-553c10378399
tw277	706	TCGA-A7-A6VV	TCGA-BRCA	51.0	M0	N0	Stage IIA	T2		Breast	0.0	1aa289bb-8ac9-4e9e-be61-3164afbe06a2	23089d2d-e6e0-4300-a544-0d44519d9b69	e14e9d13-002a-4a69-931c-b20d5d3b0988
tw278	709	TCGA-AQ-A54N	TCGA-BRCA	51.0	M0	N0	Stage IIA	T2		Breast	0.0	ea5c9d47-1803-4bd5-88da-352e172bc45d	8ac0c517-0375-4388-b315-1f61640f2dec	975fd2c6-042c-497e-bc3d-669c9d5049fe
tw279	711	TCGA-J8-A3O0	TCGA-THCA	38.0	M0	N0	Stage I	T2		Thyroid	0.0	4accf187-022b-48d9-9ef8-a1a10605f170	fc1efcaa-e606-45c8-82fa-0aa928d869ef	ae524df2-dfab-4597-883c-2955cd4fbb3c
tw280	714	TCGA-2J-AABE	TCGA-PAAD	73.0	M0	N0	Stage IIA	T3		Pancreas	0.0	3982f99d-d2ad-48cb-b3d5-840502c5bf53	d48f4235-5827-4747-996b-cbdce844fb4b	0074cffa-897b-4588-9911-b1a5e723b538
tw281	716	TCGA-A6-6141	TCGA-COAD	31.0	M0	N0	Stage IIA	T3		Colon	0.0	1c48056a-d2b8-4365-b750-485b9e9a7b6c	c395ceb3-b5ce-4306-b12e-cbda9357de6b	9adc569d-3c25-4ab0-8875-ad0174ce34de
tw282	718	TCGA-NJ-A4YF	TCGA-LUAD	50.0	M0	N0	Stage IA	T1		Lung	0.0	46a5c6c0-f460-4036-b3e6-eea9ec82ea14	9c8f91bd-5a26-42c3-98a1-958df3e62672	78313cad-f214-41e4-9782-241fb4cb311c
tw283	722	TCGA-AR-A24K	TCGA-BRCA	46.0	M0	N0	Stage IIA	T2		Breast	0.0	9b47ed32-440b-4e50-93f9-5aeb56f03397	b8536646-a4cd-4d32-a7d2-252f421426ff	a42ca4b1-19ac-4d73-a855-66833c9fad4d
tw284	725	TCGA-E3-A3DZ	TCGA-THCA	55.0	M0	N0	Stage III	T3		Thyroid	0.0	c812171d-9f9a-418a-8fa3-654bb6a8117e	6f776da2-1a3e-4577-9736-2355e080ce27	f381d92c-471a-4fc8-a079-b05ec703e96d
tw285	726	TCGA-BJ-A28S	TCGA-THCA	79.0	M0	N0	Stage II	T2		Thyroid	0.0	8109653d-675f-409a-9a24-1bea15a9f6aa	e3c0cd61-411a-4209-b3e0-c1386ab3ae38	af1ef6d2-fcd6-42c2-a64e-ac0f8d5c366e
tw286	729	TCGA-BH-A0B9	TCGA-BRCA	44.0	M0	N0 (i-)	Stage IA	T1c		Breast	0.0	4f464ced-080f-41f1-9a00-955db0d5fda6	1a1e6dee-26c4-4d7e-9c13-4ce0482fd4bd	53e943f1-d140-4593-a873-a77cb3c88973
tw287	732	TCGA-78-7163	TCGA-LUAD	60.0	M0	N0	Stage IB	T2		Lung	0.0	669ce970-42a3-4797-bf9c-0de40a021bbf	9ddfb22d-c9aa-45b7-87f4-e037abc61066	33f60786-8e85-4e9b-9afe-760db2a62782
tw288	735	TCGA-CM-5864	TCGA-COAD	60.0	M0	N0	Stage I	T2		Colon	0.0	f898b5cb-124c-4725-981a-819f15e87176	f95aa220-6f24-44a0-aae0-d11a420a4c36	b6d9d82f-f8f5-4965-b391-7b028210e301
tw289	737	TCGA-80-5608	TCGA-LUAD		M0	N0	Stage IA	T1		Lung	0.0	5695292b-7c39-4ee6-94e8-987f4a456635	489e387b-c53e-478b-8897-6066bbaf5fc4	ecbf742d-6cd2-48fa-bd0d-e90f2fd2a390
tw290	739	TCGA-62-8395	TCGA-LUAD	80.0	M0	N0	Stage IIB	T3		Lung	0.0	37fe51a0-c056-492e-b0c5-eb0502d73416	dc938f6c-2d5a-4e31-9c70-949ce20b041d	33676ff5-8b4c-4b69-a619-073416300d94
tw291	741	TCGA-EW-A6SB	TCGA-BRCA	62.0	M0	N0	Stage II	T2		Breast	0.0	83f2e26b-fefd-4027-ac5e-fa204ec9f084	41d7a1b4-a474-4fc8-b43c-d9a6062e8fe0	441960e5-ea5d-431f-b629-063051e32169
tw292	742	TCGA-A2-A0YM	TCGA-BRCA	67.0	M0	N0 (i-)	Stage IIA	T2		Breast	0.0	fe7dfda5-6846-4238-9ccc-472978eb78a1	50f327f2-dc67-4d6a-9afb-630a19ba2fd1	93c0f18e-00b2-4c3d-a056-61d309a947af
tw293	748	TCGA-98-A53C	TCGA-LUSC	77.0	M0	N0	Stage IA	T1a		Lung	0.0	10bec46a-08c3-4fe7-a65a-d801705fca17	26ea97bc-07c4-43a2-a8d7-54bedad7ac1b	ec01d2b1-0cc0-4dab-b901-528342ee244c
tw294	749	TCGA-EW-A1J5	TCGA-BRCA	59.0	M0	N0 (i-)	Stage IIB	T3		Breast	0.0	1cf56202-05e5-41ad-9f27-3519bee045f4	2066cf43-8054-460f-94be-a7fe092ce30c	85d6a443-04c2-4b5c-979e-b0148dc119f1
tw295	750	TCGA-F2-A8YN	TCGA-PAAD	76.0	M0	N0	Stage IIA	T3		Pancreas	0.0	35e2ac4f-1f27-4c48-9a15-9bb66a81b6ac	f17b876c-8658-46ef-8850-e5cdeb7e23b4	5cacad3f-7b49-457b-bea5-835e572a5310
tw296	752	TCGA-DJ-A2PZ	TCGA-THCA	63.0	M0	N0	Stage III	T3		Thyroid	0.0	6f28654a-724d-4e5e-a974-7a678334f5a8	fe1301f4-7883-48c9-b159-62e4031c3304	7c1bbee4-01ea-44f4-8ffe-5dddda2ca787
tw297	753	TCGA-B6-A0I1	TCGA-BRCA	73.0	M0	N0	Stage IIA	T2		Breast	0.0	1852f5d0-ce76-4f0d-87a7-0383f338c96b	e873b8c4-778b-4522-9441-49c76c25e483	ede8cc11-8cc7-4db9-b2f3-8986e12abfa3
tw298	761	TCGA-63-A5MS	TCGA-LUSC	78.0	M0	N0	Stage IB	T2		Lung	0.0	7b6781c7-4afb-4e53-a18d-c5ec1ca474bb	8d571f4c-4cfe-4fba-bab9-bae6b52a5e7a	6a733d7e-e02a-407b-8808-777b68a15a2f
tw299	764	TCGA-KL-8337	TCGA-KICH	26.0	M0	N0	Stage II	T2		Kidney	0.0	90516825-8270-4a23-8243-97f914b35be2	8343f4ae-949f-4b22-8f1d-67d003a46dc8	5921bdba-5196-4708-a633-10679e485150
tw300	766	TCGA-55-8085	TCGA-LUAD	64.0	M0	N0	Stage IA	T1b		Lung	0.0	74b6cce1-6a5b-4f86-8f41-d842106bfe8f	c0078d0b-6c7b-43c9-8f6e-2beedd9b72b1	a2e812ab-393e-45aa-82cc-948ac8f8f70c
tw301	767	TCGA-GM-A2DO	TCGA-BRCA	54.0	M0	N0 (i-)	Stage I	T1c		Breast	0.0	e855de31-6adc-423f-9295-3064f2449f35	291901cd-8880-49ac-90a3-b0af995a1769	bb214e62-1121-4666-8cfc-2fba7b4b7238
tw302	768	TCGA-AR-A1AY	TCGA-BRCA	65.0	M0	N0	Stage I	T1		Breast	0.0	58764dda-7c61-4705-a834-4d654c60ef2b	171b54c7-096a-4d5b-be1d-33bb17c29e31	85cb9d18-a03c-47d2-a2ea-83cd93de7170
tw303	769	TCGA-E9-A1RD	TCGA-BRCA	67.0	M0	N0	Stage IIA	T2		Breast	0.0	467cc312-373e-4655-a07e-533ccb133b22	113f6742-cc36-43d6-9309-9cd53ed06928	0a67f86b-3f4b-4ac4-a189-67c75bc17c89
tw304	770	TCGA-97-A4M5	TCGA-LUAD	83.0	M0	N0	Stage IA	T1b		Lung	0.0	f90939c7-6e24-4aa5-8c34-c1fc1b79e485	eb4cfdab-8917-4ce6-8053-3462daa3be47	6e128395-b765-4238-8bee-8d0b0d9a9888
tw305	774	TCGA-AM-5821	TCGA-COAD	68.0	M0	N0	Stage IIA	T3		Colon	0.0	5aa8c49f-b2e7-407a-bfa1-aaff68614f65	a3684d89-db60-4f1b-b55c-8c390b68e824	1f86e44b-4eb8-4678-b094-f39db35e2307
tw306	778	TCGA-44-6145	TCGA-LUAD	62.0	M0	N0	Stage IA	T1		Lung	0.0	895ca581-915e-4057-b66a-dc2d5213d7e4	ba336638-2914-426c-a00a-9de9bf24be71	d03139f8-de7c-4bba-bb55-a9a421cb3df2
tw307	780	TCGA-85-8580	TCGA-LUSC	52.0	M0	N0	Stage IB	T2a		Lung	0.0	723a8c8e-03e4-4f77-9944-f0c4a42ec3ce	09ecc5b5-9fb5-42fe-afd4-e3f79eab1264	457d7ce9-2d31-4b79-bd95-2395f1aa4514
tw308	781	TCGA-CZ-5469	TCGA-KIRC	41.0	M0	N0	Stage II	T2		Kidney	0.0	6ae1ed76-5b6f-41a6-917b-cc713f874a03	e0a3b30b-34e1-4656-91b2-1a2738b40799	d3b35698-d1ca-4c94-8cc6-814315dff7c1
tw309	788	TCGA-B0-5400	TCGA-KIRC	59.0	M0	N0	Stage III	T3b		Kidney	0.0	d6a8b3be-0ea5-4d4f-bf62-27ec684d4705	2197d4a7-797f-4f17-bf04-d6552eb52d86	3a651ccf-d22a-45e3-aafd-968a39dad856
tw310	789	TCGA-DJ-A2PV	TCGA-THCA	53.0	M0	N0	Stage II	T2		Thyroid	0.0	2ac448a1-a85e-4dd8-9193-8df569e514cf	b0a099bf-4a93-484e-80f2-b905f5e1d641	b9e48d91-20e7-44c5-b10a-f5517f0d573e
tw311	793	TCGA-E9-A247	TCGA-BRCA	59.0	M0	N0 (i-)	Stage IA	T1c		Breast	0.0	097a38f3-a6c5-4267-8648-cd04e2bd9984	66bba586-a897-48ee-9a3d-773b591c2d75	9b0027cc-7ba5-49e6-8c99-9a49f7270167
tw312	794	TCGA-IB-AAUN	TCGA-PAAD	74.0	M0	N0	Stage IB	T2		Pancreas	0.0	84d8e8f1-fe75-46bb-9693-423d055c7fd1	d635fe08-240a-4e4b-aa29-7aa2a0c62e4f	e84b6bb4-7f17-466d-85ca-a39ef937d765
tw313	802	TCGA-E3-A3E3	TCGA-THCA	49.0	M0	N0	Stage II	T2		Thyroid	0.0	d1a9a816-a2b5-4417-8e73-36c1ff6ef67e	d58c8a35-1a7e-4a78-b6f7-c4bb8e23890a	ac9bfbfd-ef84-4c47-aa39-21c9b375a64f
tw314	803	TCGA-E2-A15I	TCGA-BRCA	44.0	M0	N0	Stage IIA	T2		Breast	0.0	cf53cdad-a323-475e-a84a-87b68d13e262	ffa26b8f-a53f-4373-9cf7-5701b7925c43	c5a3fff1-4671-4c29-9a8d-4c3db84edc80
tw315	804	TCGA-EL-A4KH	TCGA-THCA	36.0	M0	N0	Stage I	T2		Thyroid	0.0	3fe7d97d-7cb1-463a-ae50-778e1d60bc2d	0f15c6e7-05ed-4529-868e-d99506501d76	2bbe2512-3eb6-4619-bddd-436f1f64a467
tw316	805	TCGA-E2-A573	TCGA-BRCA	48.0	M0	N0	Stage IA	T1c		Breast	0.0	b3eb0ef4-66e8-48df-9acc-fd252dc2ac61	c7ce2ed1-8150-4d87-8960-9252be384103	2bdbe481-2406-4892-8446-a34d64d0a44c
tw317	806	TCGA-EL-A3T3	TCGA-THCA	63.0	M0	N0	Stage II	T2		Thyroid	0.0	cfd4e6de-0e7e-4f70-889b-23b9f5c79474	a21a4e60-c111-4e52-a8d5-59499831be76	80fb3902-f0a2-4bce-8c5c-b1da75363fc7
tw318	807	TCGA-AR-A0TV	TCGA-BRCA	66.0	M0	N0	Stage IIA	T2		Breast	0.0	fc203d80-6254-402c-8c8b-a5500bfa909e	6d7e1438-d0c3-4f75-b324-985e385dbbee	1d33d098-f154-4fc3-aa8d-24e58ef2b7d0
tw319	808	TCGA-94-A5I6	TCGA-LUSC	62.0	M0	N0	Stage IIB	T3		Lung	0.0	dce0ae40-4251-43e7-b25f-8b3ba700d1b0	638400ea-a703-4671-bd45-dd5d6f690bc6	71594266-57b0-48b9-88ad-7d830f328b64
tw320	810	TCGA-56-5898	TCGA-LUSC	69.0	M0	N0	Stage IA	T1b		Lung	0.0	9d9a39a4-0e09-4c4f-b82b-ae5a49a5b90d	630122b4-f6b9-4c99-adec-235e6300903f	7f84b330-ca46-4326-97b5-c3e29080c655
tw321	816	TCGA-F4-6856	TCGA-COAD	45.0	M0	N0	Stage I	T2		Colon	0.0	1630f3a7-898d-43ee-93ad-b9486024d323	a65853f9-75fb-4289-9cfb-773d4ad14f7c	efceb7ee-9559-45a9-a2b0-7b536b5a85ff
tw322	819	TCGA-EL-A3ZT	TCGA-THCA	35.0	M0	N0	Stage I	T3		Thyroid	0.0	093aa401-4bb1-4997-8be6-470544f6808e	607ab281-6bbd-4f3e-ad8d-8d6828316211	d856c3b6-0641-4a88-983e-93c8faf5a58b
tw323	821	TCGA-DJ-A3V3	TCGA-THCA	57.0	M0	N0	Stage II	T2		Thyroid	0.0	5676cf47-1cd7-4b4d-9800-ff4d0afe2949	aa0d9a6c-e608-40eb-9f2f-fc6899e94799	244c6633-d8bf-4363-a010-b60c3a060a44
tw324	822	TCGA-55-7281	TCGA-LUAD	70.0	M0	N0	Stage IA	T1b		Lung	0.0	7f67633b-3eba-4891-94aa-b3e38f6927ae	ed665ec3-76e3-48a3-a638-08fbd5851414	35996aea-8faa-479c-ae18-5d723c80921d
tw325	823	TCGA-E9-A1NG	TCGA-BRCA	62.0	M0	N0	Stage IIA	T2		Breast	0.0	8e063797-856c-491a-b702-1a37ebf6b6a8	2dcae483-e099-4cc5-b6ee-74fea6c00051	cff80fe1-5473-4921-a0d1-85c1c9eb0c7d
tw326	824	TCGA-CA-5796	TCGA-COAD	52.0	M0	N0	Stage IIA	T3		Colon	0.0	a567f93a-c7c2-40eb-a6fa-c2252f8ac9ab	5cc1c254-b873-4d02-8332-98b133454dc2	5e9a56ba-3215-4854-ad1a-d877c42f776c
tw327	825	TCGA-GM-A3XL	TCGA-BRCA	49.0	M0	N0 (i-)	Stage IIA	T2		Breast	0.0	435f3fbf-5c8f-4800-bff4-3b4d5f9daf2e	4cd50a2c-ece4-483d-8c8a-951371fbb054	5f68b75b-56b7-4743-823a-441b7b0d5bf7
tw328	828	TCGA-BJ-A0ZC	TCGA-THCA	55.0	M0	N0	Stage I	T1		Thyroid	0.0	07c4db33-2a66-40be-b5fb-3c9b3271b874	166aa7d2-1594-430d-917a-0fc2ae4b06df	682ff297-cb0b-493b-a20e-879c5194a4ca
tw329	829	TCGA-05-4424	TCGA-LUAD	70.0	M0	N0	Stage IIB	T3		Lung	0.0	07a53d2a-ebf6-4517-880a-064bae5ee972	e9c14097-1df2-4acf-b391-6677d604347c	6eac4810-d2d3-4c48-8854-d61cc96cc7d4
tw330	832	TCGA-BQ-7050	TCGA-KIRP	53.0	M0	N0	Stage I	T1a		Kidney	0.0	dce3aee4-656b-4f1f-b636-9a1bdb9ccd29	1a5664a8-eeaf-4531-ba10-ca087453a9ae	6f93d0e5-d4f7-46ff-9cbe-a237eff4400c
tw331	834	TCGA-DM-A280	TCGA-COAD	70.0	M0	N0	Stage IIA	T3		Colon	0.0	412ee00f-b292-46e8-b178-aff532e65fcb	0364dc9f-b227-49b4-90a2-370e9217df8d	6677a0a7-869f-42bf-8f2c-6568b3be5620
tw332	836	TCGA-78-7537	TCGA-LUAD	72.0	M0	N0	Stage IB	T2		Lung	0.0	25857230-7253-4929-a790-90815194b213	b0a3efdc-986c-4900-af85-8d08127715ce	86d8e93e-666f-46b6-bc05-dee4c1825656
tw333	841	TCGA-85-8070	TCGA-LUSC	71.0	M0	N0	Stage IB	T2		Lung	0.0	943d7e24-0b89-4ea8-9e86-573a7187a58b	7706b0a0-ff62-4c9d-b72a-97ee61eacfab	28a14af1-ab9c-4f14-8c3f-c535a75366fc
tw334	842	TCGA-D8-A27E	TCGA-BRCA	66.0	M0	N0	Stage IA	T1c		Breast	0.0	e5393dc3-65d0-4d65-bb75-2fed770af595	b0448f7b-0d7f-4ff9-a8e3-0d52f3223c67	29b93ccb-60c6-4639-bf3f-a6a4b35aa590
tw335	843	TCGA-75-7025	TCGA-LUAD		M0	N0	Stage IB	T2		Lung	0.0	0766019a-c9b7-4224-973e-f1cfa16082ac	4dedeb37-a03a-4f35-8af0-6b77af6977dd	a39739fa-8b9d-4dae-b73b-5ef87db09266
tw336	844	TCGA-A6-6653	TCGA-COAD	82.0	M0	N0	Stage I	T2		Colon	0.0	08c9b174-59f5-4d74-8f01-99fbd2531f20	3087adc9-14dd-4821-b0f6-a3ac2e58941e	cf3443f5-f79d-4a01-9963-f3e3ced15786
tw337	847	TCGA-B6-A0RU	TCGA-BRCA	40.0	M0	N0 (i-)	Stage IA	T1c		Breast	0.0	9bb406c8-2b8e-410e-8bca-02a778312056	4303019a-db64-4d39-860d-321a20ae8f9b	a335dcb0-210e-4193-85d9-653efb4de888
tw338	850	TCGA-DJ-A3UN	TCGA-THCA	51.0	M0	N0	Stage I	T1b		Thyroid	0.0	9451dd02-11de-4a76-b062-ff22dfc0d116	3c9c8dfb-e703-41c9-8eb0-e102a10b5944	04c603fb-0668-41cc-a6ed-6ddb75b08fbb
tw339	854	TCGA-B1-5398	TCGA-KIRP	73.0	M0	N0	Stage III	T3b		Kidney	0.0	1daeecbb-d35f-47ec-bf14-7e74ea15c984	66e0e2c6-20e7-4ebb-b9d0-f1d3cd2e6c2b	3a157a44-e532-41c5-9cda-60a196cdb3b3
tw340	855	TCGA-CM-6164	TCGA-COAD	46.0	M0	N0	Stage IIA	T3		Colon	0.0	028cf419-71ca-4bcd-9f45-3c1c394f1f17	9bff1854-c80f-4e39-a2f3-847b8b34995b	acc6a0e8-b6f3-4b0e-932d-e3f34877274d
tw341	857	TCGA-85-A4PA	TCGA-LUSC	61.0	M0	N0	Stage IB	T2a		Lung	0.0	7fff3f50-1510-4cea-a335-29814fe0ab10	151cc5d8-d716-4d2c-bb57-24f55241b11e	6b5ff8a4-0660-47a8-ab62-171d69b52485
tw342	860	TCGA-A7-A3IY	TCGA-BRCA	71.0	M0	N0	Stage I	T1c		Breast	0.0	94db1456-e7f2-4f5f-92e3-b8faa801097d	7b2a95d0-5082-44af-9e1b-8fa08dc71c8c	1f8cd980-34c6-426c-90a5-349dfc2246a9
tw343	865	TCGA-A7-A26J	TCGA-BRCA	49.0	M0	N0	Stage IIA	T2		Breast	0.0	b1ad91fb-fb78-4896-83cd-dad028a1d297	be189d3d-3e37-4a07-aec6-184db0518108	d6d05eac-1cb5-4419-a879-cfb10a69bfbc
tw344	866	TCGA-A6-6650	TCGA-COAD	69.0	M0	N0	Stage IIA	T3		Colon	0.0	225e2e30-c886-4eea-9b32-71c509ea5e4e	5c05135c-c2e5-4f89-aaa8-352be7deb78e	038f9775-29e9-4b1b-a3ec-3be4b43fbabf
tw345	867	TCGA-BH-A0H3	TCGA-BRCA	46.0	M0	N0	Stage I	T1c		Breast	0.0	0e89a7ce-aed2-4c74-9bdf-cf50793c73b6	79a8dbd5-6363-45dd-b8af-854a15ae234f	b988a5b1-f58e-476f-83ec-599f31a1b086
tw346	869	TCGA-44-8117	TCGA-LUAD	54.0	M0	N0	Stage IB	T2a		Lung	0.0	e6543906-a4e3-447c-8040-310979304204	f5532c3a-14b0-4e56-a078-9de66bb899e4	3c74fca3-f3c0-48a7-b7ea-57b5dd01e165
tw347	870	TCGA-85-A50M	TCGA-LUSC	47.0	M0	N0	Stage IIA	T2b		Lung	0.0	9f6308ed-98f2-44cf-b3de-b534ccf808f9	c3ea2573-0d3e-4a69-bdd8-e72b5355b37b	eb0935d6-15ae-4a17-841c-d89a3e8cb3ef
tw348	871	TCGA-BH-A1FN	TCGA-BRCA	34.0	M0	N0	Stage IIA	T2		Breast	0.0	ab06e3b7-52ef-45e4-8fc6-dbb4f63b110e	337593fe-8332-425d-a9c5-c48b2789e7c5	6de69b48-1c4d-4032-942a-ae4862e29336
tw349	872	TCGA-GM-A3NW	TCGA-BRCA	63.0	M0	N0 (i-)	Stage IIA	T2		Breast	0.0	798e4669-4ca3-4af1-b713-be2b1f30e4dc	1ffe9294-7958-44aa-80fe-184ad2bf8f47	5f416e5c-940d-4bc1-a390-f1bd229f011e
tw350	873	TCGA-AC-A2B8	TCGA-BRCA	84.0	M0	N0 (i-)	Stage IIB	T3		Breast	0.0	20e1a6f6-c34f-4744-9b2a-392ea074ebe2	265dd35e-1faf-443d-b79b-c2ff22c30455	ef9aba07-4d4d-4f17-a721-66946ee8f7c2
tw351	875	TCGA-GM-A2DB	TCGA-BRCA	62.0	M0	N0 (i-)	Stage IIA	T2		Breast	0.0	59bb8b6d-9827-4d5c-8714-cbc8ec3b8be5	2e8b8123-70dc-4269-b1c2-aeeb6d1e8cb4	e874a93a-2bf1-4ad3-ba9f-8a464bcc6f67
tw352	877	TCGA-KV-A74V	TCGA-KIRP	40.0	M0	N0	Stage I	T1a		Kidney	0.0	26431443-bd82-4e6b-b4e0-80090ad7e14b	225fe0c8-b131-4fcc-bbc9-fcab5c1fa9bb	60ae8449-7723-4b16-8ad4-5543772aa506
tw353	879	TCGA-77-A5G8	TCGA-LUSC	70.0	M0	N0	Stage IIB	T3		Lung	0.0	aea9f25d-825e-4e70-bef2-260b514b5f86	be97e2d4-0e0d-44c5-a832-1a9cb7e3647d	12be9eec-b902-48f5-a927-1dd75a891813
tw354	882	TCGA-D8-A1XF	TCGA-BRCA	45.0	M0	N0	Stage IIA	T2		Breast	0.0	a39defa6-87ec-4855-ab78-44f6b46152e1	e5d99b3c-6602-413d-8aca-6cd4b2ddca49	a5b4cedd-e76b-494c-8e8d-cb60dc151093
tw355	883	TCGA-D8-A27G	TCGA-BRCA	75.0	M0	N0	Stage IIA	T2		Breast	0.0	66dbe196-661b-4d0e-ac48-b82fc6a67cc8	e6107d10-ef7b-400c-a01d-66644ffcf141	a692ae5b-4b2a-4fe7-8eef-3694404904f2
tw356	885	TCGA-EL-A4JV	TCGA-THCA	41.0	M0	N0	Stage I	T2		Thyroid	0.0	cf41866b-276c-473a-9a6f-1494862dc7cc	815209a9-2486-4496-8649-cd7ae8f6a1f1	29ad298b-aa3d-4acc-8a38-3dd38770822f
tw357	886	TCGA-AR-A24H	TCGA-BRCA	65.0	M0	N0	Stage IIA	T2		Breast	0.0	f2bf29d2-4c33-4810-90e8-88f37ea47bc8	8ec57e10-df72-45f8-aeae-fc3424d65d1f	35944c9a-034f-4ebb-94e7-a47e40cf2647
tw358	889	TCGA-KS-A4I1	TCGA-THCA	37.0	M0	N0	Stage I	T2		Thyroid	0.0	e68e323b-87b0-4c6b-a97b-a034075ad3fb	15527a0f-b15e-4378-aaad-9e51c82c2585	e189217a-2dbd-4ef6-a037-8e7caeb8671e
tw359	890	TCGA-OL-A97C	TCGA-BRCA	67.0	M0	N0	Stage IIB	T3		Breast	0.0	1873c44d-4dcb-41d3-8c3c-dec38f7ac3d1	4ba8ce89-b4ee-4f36-ae8c-4c241f52b5aa	fe06bc33-38fb-464a-9556-0d7d680ab9bf
tw360	893	TCGA-MP-A4SV	TCGA-LUAD	67.0	M0	N0	Stage IB	T2		Lung	0.0	968c4aa2-2bcd-4823-b7fa-fbedc41ddb25	49636662-9e01-42fe-97f2-1b221597b194	61277530-2207-45be-bb00-b9ad813a85c9
tw361	895	TCGA-2J-AAB6	TCGA-PAAD	75.0	M0	N0	Stage IIA	T3		Pancreas	0.0	75bca18c-55fd-4c78-bcac-543d64d55c28	6e2a6a94-812e-4b1c-9c9c-d9d3e8ddd1da	78d1517e-cda1-4306-91ee-db0c5a8a6940
tw362	901	TCGA-G4-6302	TCGA-COAD	90.0	M0	N0	Stage IIA	T3		Colon	0.0	184cc3d2-1c43-4584-9fef-059c8395779a	f496af23-f0c1-48a1-89a3-b0457f5626df	97f3af4b-2eb6-46ad-a8fb-665d20aff357
tw363	902	TCGA-E2-A1IF	TCGA-BRCA	74.0	M0	N0	Stage I	T1c		Breast	0.0	664d7ba8-9b87-4f17-b98d-8e07dea3c488	c6b61baa-43fb-4532-b8ca-9780d221ece8	dbddf005-bc00-43f9-aa1b-5d4341e7c2d9
tw364	903	TCGA-AR-A0U4	TCGA-BRCA	54.0	M0	N0	Stage IIA	T2		Breast	0.0	1f5bbb4e-9b0e-4953-a360-83fd7b6a2267	c716019c-b4a8-4cd6-b4fd-a6fe132a8fcc	72fd27ae-32f6-45f8-934d-a9bcae32700b
tw365	904	TCGA-E2-A1IO	TCGA-BRCA	37.0	M0	N0	Stage I	T1c		Breast	0.0	425a82ae-e0bf-48ae-946f-58ccc2571bfd	47b0ce60-4728-4250-9d01-52569b054d5f	8d75da49-5ab5-4b99-a5cb-adc47e7c3411
tw366	905	TCGA-22-A5C4	TCGA-LUSC	70.0	M0	N0	Stage IIA	T2b		Lung	0.0	f3705f68-9ed0-4945-9554-5cb2a7dd20dc	cb4d53da-fcf9-405e-b3cd-c675525cd8ea	669626e9-c64b-406c-acb8-73703e6c6e32
tw367	907	TCGA-E2-A1B5	TCGA-BRCA	46.0	M0	N0	Stage IIA	T2		Breast	0.0	2cd221ee-4d29-4f40-ab4c-780cc9045c5a	f244df8d-164e-4856-99cf-c20900a3a2d9	3a3b751b-8d1d-47b5-bdb6-86f5f14810ba
tw368	909	TCGA-BJ-A2N8	TCGA-THCA	30.0	M0	N0	Stage I	T1b		Thyroid	0.0	26b15965-81eb-4688-8bb9-c3e0e5a27189	4dde7e1b-2ec6-4d81-aba9-be2f51776670	10754b6c-42e6-4425-ae0b-7b5a42a59754
tw369	910	TCGA-52-7809	TCGA-LUSC	74.0	M0	N0	Stage IB	T2		Lung	0.0	44959554-954a-43aa-aa22-1b2db64a790f	b47ef9ed-007f-4ae0-b23c-7ac725d56f5f	d67bf4ef-0bc8-4722-ab27-4751c613824c
tw370	914	TCGA-D8-A1XA	TCGA-BRCA	64.0	M0	N0	Stage IA	T1c		Breast	0.0	26415014-f0fe-4b7c-b9dc-2a6f85d47a5e	5f987832-abcb-4e67-9844-db2bfaad7c9f	6cb6920e-0e1c-46ce-affd-a781bb5827a8
tw371	917	TCGA-A7-A3RF	TCGA-BRCA	79.0	M0	N0	Stage IIA	T2		Breast	0.0	d56cbe4c-2158-4f78-a545-d5c963a22978	0d12d29c-f959-450b-b2a7-05042a2912b0	0a7b7988-bb5d-4d20-8406-6e7381a20ee0
tw372	923	TCGA-94-8490	TCGA-LUSC	70.0	M0	N0	Stage IIB	T3		Lung	0.0	614cd2d9-e7f9-4247-a38f-f4ac8fd3b484	e70a7290-90a8-4bb8-8447-1115f78b4c43	8a2f15e5-f3fe-44e9-96e1-4f42c9accd23
tw373	926	TCGA-D8-A1JP	TCGA-BRCA	73.0	M0	N0	Stage IA	T1c		Breast	0.0	6ce774a5-2636-4a01-ab6e-737f89a4bd4f	2833e304-74d5-424e-bcde-4c18ffbfa09d	9d2403c4-9448-4c41-b8a8-8486d6af9666
tw374	927	TCGA-GM-A2DM	TCGA-BRCA	57.0	M0	N0 (i-)	Stage IIA	T2		Breast	0.0	a39993c2-0b95-4df1-b501-b1a746633449	54120b3c-67ff-4c39-841e-5b64213b27d3	77fb2796-461e-4bd3-89dc-51834d2b6389
tw375	928	TCGA-KS-A41I	TCGA-THCA	47.0	M0	N0	Stage I	T1		Thyroid	0.0	6eddb7a3-936b-4a19-b5a4-a92eeae8e9a9	0308a563-e852-45c7-843e-b9949ed6e4b3	b8307594-c8cf-4c7d-b7fe-1e57438bc243
tw376	932	TCGA-B0-4852	TCGA-KIRC	78.0	M0	N0	Stage II	T2		Kidney	0.0	3e2569b7-b145-4bda-9bdf-24105aefe42c	101913cd-1e5e-425a-b5c7-fd07c18babb4	c452472e-d526-4800-9bff-e47d1c469b64
tw377	935	TCGA-B6-A402	TCGA-BRCA	47.0	M0	N0 (i-)	Stage I	T1c		Breast	0.0	c4ceaaf8-4803-45d7-9937-42d25db60148	1b9a6407-6834-4833-92e4-804234c79450	8895bb33-df02-4203-9b86-72ea61aa9f21
tw378	937	TCGA-CM-6168	TCGA-COAD	84.0	M0	N0	Stage IIA	T3		Colon	0.0	42cd4100-63f7-4b36-a996-f7a6f69e6b57	12c1a3ec-8d78-45c9-93bd-fb0e014c2cfb	dfc8fe84-fb70-4f6a-8096-167849116f91
tw379	938	TCGA-50-5942	TCGA-LUAD	67.0	M0	N0	Stage IA	T1		Lung	0.0	361e4878-4535-499d-9987-7295a078bbee	62b2ffe0-e1cb-4105-bf53-95177a1a9984	350d5f3f-8f8f-4366-9e11-588cb067f276
tw380	939	TCGA-DM-A0X9	TCGA-COAD	71.0	M0	N0	Stage IIA	T3		Colon	0.0	1f117018-33ca-4b04-89cc-e5594656a4ba	20eac2e9-9546-41ca-b638-2c12aca08953	c88b95ef-55f5-489c-95a1-3786b3b89b13
tw381	940	TCGA-B1-A655	TCGA-KIRP	77.0	M0	N0	Stage I	T1a		Kidney	0.0	b8659e29-e394-4423-866e-7772179901a8	dff8409c-51ed-4ebe-9bee-1b3d9ae105a0	edfee2cb-1a43-4124-9e4c-925d2913181d
tw382	941	TCGA-JL-A3YX	TCGA-BRCA	46.0	M0	N0	Stage IIA	T2		Breast	0.0	5064b439-81da-4ef3-b2de-bbca8d3a07e7	d32386f7-70e9-42a3-955f-6141ccd04bf6	60470dbe-6ac4-470a-805f-1c460945c6e8
tw383	946	TCGA-CM-6679	TCGA-COAD	58.0	M0	N0	Stage IIA	T3		Colon	0.0	0d1e7193-6623-4c34-b3fe-5a7f0a6a9913	409df494-4877-4cc0-9048-a90da48a42fa	1b2821d1-e688-41d4-b573-f34bc40c8629
tw384	948	TCGA-77-A5FZ	TCGA-LUSC	64.0	M0	N0	Stage IIIB	T4		Lung	0.0	0fe3bf01-415a-4945-8606-74b92ae9da44	42bd0e91-4454-456c-885d-1428756a45f3	850145dd-6106-4014-bafa-2ac6d5adb95c
tw385	949	TCGA-B1-A657	TCGA-KIRP	54.0	M0	N0	Stage I	T1b		Kidney	0.0	6afb15ba-92a3-4dc0-a091-dba5758362cb	76d951e1-3d2c-4144-b2d6-d02924925d9d	c1531e9d-149f-4e51-830b-93392b6917cf
tw386	950	TCGA-73-7499	TCGA-LUAD	81.0	M0	N0	Stage IB	T2a		Lung	0.0	cba15984-128b-4bd9-8202-14afbf1f74b2	d7865e22-19f1-4542-8ae8-797854ef15b6	e9b7ce2c-36b2-4160-aa42-0946c12e7e00
tw387	951	TCGA-BJ-A45H	TCGA-THCA	45.0	M0	N0	Stage III	T3		Thyroid	0.0	4a0da599-c45a-4cc3-a712-717128ddb0c1	16c53130-5e2e-4d92-bb4c-1eae28895221	de9ed713-5d7f-4aec-90a3-25c6d5adbbc4
tw388	953	TCGA-NC-A5HL	TCGA-LUSC	73.0	M0	N0	Stage IIA	T2b		Lung	0.0	302b01b1-2e13-4e84-b6fa-eb1a0e69b77c	bd70031c-10bb-4764-94e4-dad9e8ba56f1	9f7bacb9-4f4a-46ce-b8e3-1bbcfe5914bd
tw389	954	TCGA-DJ-A13O	TCGA-THCA	56.0	M0	N0	Stage I	T1b		Thyroid	0.0	0b0b36ce-29f7-4ed8-8b1b-37b99bb6861e	a986c390-0ca7-4cc2-b0e2-c5765182b237	90a024c6-f321-4593-9422-a1b1bda29239
tw390	957	TCGA-55-8208	TCGA-LUAD	73.0	M0	N0	Stage IA	T1b		Lung	0.0	87b32d0a-6e9c-466d-a563-688142d3df95	4258ada4-2700-4c03-8886-2d3a96ce940b	6c986318-707c-489e-87af-1e0d08e3294c
tw391	960	TCGA-A1-A0SM	TCGA-BRCA	77.0	M0	N0 (i-)	Stage IIA	T2		Breast	0.0	e38111a3-54f9-4229-8803-fc74e0c12c55	4b1e1384-c404-4179-af46-3d6018b739f4	890c9884-52ce-4a12-ac1a-6830c028c66d
tw392	961	TCGA-DJ-A4UL	TCGA-THCA	68.0	M0	N0	Stage I	T1b		Thyroid	0.0	168c1b35-05bf-41e1-941c-ffc8d22eff5b	68b908eb-f054-4c47-b297-70b43a81ea8b	0e6d794f-a4d9-4765-9eef-be4fc45ebdbf
tw393	964	TCGA-BH-A0WA	TCGA-BRCA	82.0	M0	N0 (i-)	Stage I	T1c		Breast	0.0	7789d241-991c-4cc9-a557-69d5c439b930	b86c282e-d625-48cc-9d54-27a9a99bcb91	747c1b22-46ea-4801-aa6c-13bc40b62ae4
tw394	967	TCGA-75-5122	TCGA-LUAD		M0	N0	Stage IB	T2		Lung	0.0	13f74ba9-96c5-4074-9589-3ce0e183c0e9	36d28dbb-20d4-49c3-b088-bf225713cea8	aad8d860-667f-45e8-9854-bfffcb4b6c32
tw395	978	TCGA-MP-A4TH	TCGA-LUAD	70.0	M0	N0	Stage IA	T1a		Lung	0.0	9ee64463-e09f-4983-b83d-a6a5481cab9a	abc36e6a-9b0e-4105-9916-21d05ffd9363	4979ef4d-3261-4a32-80df-b661e6f0289b
tw396	987	TCGA-58-8387	TCGA-LUSC	60.0	M0	N0	Stage IIA	T2b		Lung	0.0	383470fe-2f7b-4ee7-aa59-f8238df585f7	ef60edbe-d290-42dd-9e9b-a53c7475ca43	d9d85289-8b77-4597-b706-2eba212ae541
tw397	988	TCGA-DJ-A3V5	TCGA-THCA	76.0	M0	N0	Stage III	T3		Thyroid	0.0	754ba6ec-b1c1-4e6d-bd85-c7af483f2c6e	8f2a4dcf-c544-47ee-a559-8665256d774a	8df1bf4a-5926-4dcc-8d94-a5545840b3be
tw398	989	TCGA-86-8669	TCGA-LUAD	64.0	M0	N0	Stage IA	T1b		Lung	0.0	508c6166-6095-4133-a42a-79d75b0c0e31	83dc284b-a360-48d9-a8df-5c5650b31c2d	881a8455-eb48-4271-9713-19fffb890f06
tw399	991	TCGA-BH-A0C3	TCGA-BRCA	47.0	M0	N0	Stage I	T1c		Breast	0.0	5461f36b-c2a2-4a6a-8b17-444c143655fc	135def05-327e-4e9d-b98e-6ab6d19f1cea	95d984c4-d2ec-4c93-b0da-c147e6df4d4f
tw400	992	TCGA-78-7539	TCGA-LUAD	75.0	M0	N0	Stage IIA	T2b		Lung	0.0	27884724-a2c0-4b3e-921a-54e5f8bf1faa	1b2d0988-caa4-4850-afaa-ab9401a66146	a3872e61-35e3-4b1a-8ca1-07484b825cee
tw401	998	TCGA-F9-A97G	TCGA-KIRP	79.0	M0	N0	Stage III	T3		Kidney	0.0	3579dc25-4a89-47ce-8822-ac2eae81fbbc	ee532553-44af-4101-a61f-07e2081c04bd	43f558ad-afe0-4e8d-950b-cff2cc685659
tw402	1003	TCGA-43-5670	TCGA-LUSC	70.0	M0	N0	Stage IIA	T2b		Lung	0.0	056fd446-19f7-4d9f-975b-ca8d2c2e944a	f980095b-8a72-49bd-9afe-0a37f85ed293	179478a2-0921-4531-99c4-87dcf2e58134
tw403	1008	TCGA-99-8032	TCGA-LUAD	61.0	M0	N0	Stage IA	T1a		Lung	0.0	e98c7df6-1a65-41a0-9182-c752c89eafc7	f082beff-242b-42ef-9063-5c5a3176e97e	1a91e3e4-a06e-4d00-9498-797c604222f9
tw404	1010	TCGA-CM-4752	TCGA-COAD	58.0	M0	N0	Stage IIA	T3		Colon	0.0	5302caac-c374-4f48-9f94-9613cc7f7a94	e25c065e-f4c5-41f4-a7fb-0f4173232f07	e15923e8-3aa0-431d-83fa-6b1dd7bd6cb3
tw405	1012	TCGA-50-7109	TCGA-LUAD	60.0	M0	N0	Stage IA	T1		Lung	0.0	e173308d-ac80-4c15-9b0e-e5cb09321a56	f838d0a4-b203-4ed3-a54d-dadaddf09c30	928858e8-c73e-40f7-8dd5-0b1621333e6c
tw406	1013	TCGA-A7-A6VX	TCGA-BRCA	68.0	M0	N0	Stage IIA	T2		Breast	0.0	e1a528ee-1bec-4aa5-bb9c-9d0af3ba4108	c8dce23b-36c2-483e-a3b0-0cbd9b57caec	fcf95372-79ea-4619-8383-e25b5384b526
tw407	1014	TCGA-D8-A1JG	TCGA-BRCA	62.0	M0	N0	Stage IIA	T2		Breast	0.0	4f4862e1-abfc-4577-bdb2-a96759ef2b53	4cbe01cb-faf2-4170-865d-4b905c6190b9	2f71fa34-7cff-4883-bd69-464d36ae1ebf
tw408	1017	TCGA-DE-A69K	TCGA-THCA	58.0	M0	N0	Stage III	T3		Thyroid	0.0	32726d0d-29c3-4b7a-ae13-f47570a54bba	dec840e4-8853-4218-9c15-beb5d0c33a02	784fada7-53c2-4e1d-a258-e3ba6acb628b
tw409	1019	TCGA-NJ-A4YG	TCGA-LUAD	65.0	M0	N0	Stage IB	T2		Lung	0.0	3973bbdc-bc07-4deb-955b-3c40e88a68be	69f54cf6-6d01-4709-abe1-51b3c63d9a61	eb1df92a-e466-47b5-b040-8fdff9528a40
tw410	1024	TCGA-D8-A4Z1	TCGA-BRCA	68.0	M0	N0	Stage IA	T1c		Breast	0.0	1277b2ec-0374-403f-8bba-cb57aeeb0d01	1e3c1927-df77-42ac-9ca4-a06e5fe94515	ed9d41e4-aef2-4b9f-801f-74228cc061b7
tw411	1026	TCGA-A2-A1FZ	TCGA-BRCA	63.0	M0	N0 (i-)	Stage IIA	T2		Breast	0.0	fd121fe6-7529-4a92-a324-2186622180b3	986174cc-a311-45f7-afd6-445d24f59743	dea54428-1307-4d0d-8643-d22e1885ed2c
tw412	1027	TCGA-85-8479	TCGA-LUSC	66.0	M0	N0	Stage IA	T1a		Lung	0.0	f514f386-f7e8-4771-8d22-48430740328e	2c5930e7-12c5-4567-b3a7-12cd6a1097ce	5ed6c238-9e93-484e-a9bd-9653a129ea27
tw413	1028	TCGA-E9-A3HO	TCGA-BRCA	49.0	M0	N0 (i-)	Stage IIA	T2		Breast	0.0	75a7e5eb-1db8-4858-9a9f-78abea32ccd4	836f89bb-730b-48c1-922b-2485c6c047f6	970eb561-4e63-4b6f-8ccb-7e47a2bc5f44
tw414	1031	TCGA-58-8390	TCGA-LUSC	70.0	M0	N0	Stage IIA	T2b		Lung	0.0	c6070343-86cb-4c71-8984-e8e5a2fd96f8	d2437ff9-7f95-4588-8209-1951a6c228e6	b45b6f39-b4f9-4ea1-9e28-0377742ab6f8
tw415	1035	TCGA-T9-A92H	TCGA-COAD	82.0	M0	N0	Stage IIA	T3		Colon	0.0	ed428ab3-822a-4dbb-9dae-be7e71949b48	8bbd9028-70ad-46d0-87d3-76c5a41ceafb	f6fb5b7b-9f94-4614-a852-c90da7507925
tw416	1037	TCGA-4A-A93W	TCGA-KIRP	66.0	M0	N0	Stage I	T1a		Kidney	0.0	d1950ff9-7e70-49d1-a73d-9bab077eb522	ff50e569-3c86-4ece-80ca-29ed91d4fd4c	f2f7a268-895b-4810-a97f-e8f1bdf5c0f3
tw417	1048	TCGA-44-8120	TCGA-LUAD	58.0	M0	N0	Stage IB	T2a		Lung	0.0	78d70b30-8812-4802-bca7-f1b8135b9cbd	7aafc125-04a0-48ac-a8fa-a154ea18ec04	962febcb-05ba-4559-8258-eac885ce0efe
tw418	1050	TCGA-A2-A4S1	TCGA-BRCA	66.0	M0	N0	Stage IIA	T2		Breast	0.0	dcf2138e-b0f7-4b2e-b535-d463819f1b24	e65e9f51-c985-4a37-92e2-b766010a9831	81edf652-6897-46a0-9e99-83bb15845ed3
tw419	1052	TCGA-BH-A0HY	TCGA-BRCA	60.0	M0	N0	Stage I	T1c		Breast	0.0	1deadf31-dc7d-4361-8041-ab0a27edebb3	e9cf499d-6d48-456e-bd79-4405986f788d	30f9a090-8e36-4cea-adb3-4e3de5d3271c
tw420	1054	TCGA-EW-A1PF	TCGA-BRCA	50.0	M0	N0	Stage IA	T1c		Breast	0.0	f90e51cb-b862-4a76-acb0-cc882bfb4ee6	f3997789-29b7-45bb-9ca4-dd878edd8e5c	ef0699f3-9a3d-47bd-b098-8414eec5c280
tw421	1056	TCGA-DM-A1D4	TCGA-COAD	80.0	M0	N0	Stage IIA	T3		Colon	0.0	4ac61ffe-124c-44c6-842d-8bcf241b101f	a024141b-d37b-4977-90f4-080f5ef9f4cb	cd97ca42-55f0-44ea-b675-3d6e33d346fc
tw422	1057	TCGA-QG-A5Z2	TCGA-COAD	61.0	M0	N0	Stage I	T2		Colon	0.0	ebe82d8c-d8d1-4938-a9e5-9ef562c07367	f6360de3-306a-40be-8617-724368d3bce0	e02d9a6f-302c-4f6a-9153-ac488a6a7a2e
tw423	1062	TCGA-B6-A40B	TCGA-BRCA	76.0	M0	N0 (i-)	Stage I	T1b		Breast	0.0	80c3e656-26e4-4b45-acce-fac1a0c09d28	b8e71ff9-b785-4d9e-ae3d-a14a835e4d6a	325d74a8-a11e-45c7-ae03-f8db720de64a
tw424	1063	TCGA-AO-A125	TCGA-BRCA	72.0	M0	N0 (i-)	Stage IIA	T2		Breast	0.0	3e0cc1e4-0882-4e9b-9373-34bcbce097d7	f59e242f-ee84-4715-89a9-4a9e9afe5dcf	b0f154c6-38ee-43a4-937f-8036d69eb1aa
tw425	1065	TCGA-DM-A28E	TCGA-COAD	72.0	M0	N0	Stage IIA	T3		Colon	0.0	f8e889d1-f5de-4f1e-af61-ffe68f5e98cd	671bb7ea-aa2b-47cd-86c1-6db51afc5413	ea96d236-4fee-40a1-b9ca-dcf3f38cf420
tw426	1072	TCGA-A6-3809	TCGA-COAD	71.0	M0	N0	Stage IIB	T4		Colon	0.0	97fb41bc-f5a9-4b70-b631-9da9ff44b5fd	0c34616e-41c2-4fa5-a1d7-36113335c6d6	6852b9a2-de41-45a4-a63b-a4a415b5cac4
tw427	1074	TCGA-85-A4CL	TCGA-LUSC	65.0	M0	N0	Stage IA	T1b		Lung	0.0	741148a5-d9b6-412d-9dfe-a5ccd9717de5	c81f5417-5143-4068-bed9-88ae7c8eb951	dc75c6a0-e514-44ed-abe7-b497bf6b8cde
tw428	1076	TCGA-C8-A1HN	TCGA-BRCA	56.0	M0	N0	Stage IIA	T2		Breast	0.0	4c60d168-b545-46a8-8c37-81972a537a83	00cfa919-d2fb-499b-a1c7-29a478b4169e	771f5dea-854a-4119-bc03-8f652d79a7b1
tw429	1079	TCGA-77-8144	TCGA-LUSC	70.0	M0	N0	Stage IB	T2		Lung	0.0	8f5bb09d-e15a-4938-aad1-85c1b2d79af9	603e57aa-b0d9-45f7-8ff8-e4e1dcf694e6	f2395384-2d1d-4289-818f-b15ab6268175
tw430	1080	TCGA-5L-AAT0	TCGA-BRCA	42.0	M0	N0	Stage IIA	T2		Breast	0.0	a1a6d1dd-a1c6-4c5c-b54d-42de80680bc3	deaa4d47-0047-47c3-95ff-0870fac31512	a569e8f0-ef1e-440c-9474-16585e076b05
tw431	1082	TCGA-MP-A4TF	TCGA-LUAD	58.0	M0	N0	Stage IIA	T2b		Lung	0.0	ed3bcbbc-0f04-415f-a083-e34cefa9e310	260f4059-0b3f-45a4-b39c-0e2607d848a5	3d64a064-f9dc-4a17-891f-7e085c77be67
tw432	1083	TCGA-78-7161	TCGA-LUAD	69.0	M0	N0	Stage IIB	T3		Lung	0.0	a35c257e-f8b8-4d58-8ecb-92b1b0bc59f3	ba316fd7-a7ea-4106-8be0-f7dc7673e466	eae7c88f-9207-45aa-a7e3-beda92491679
tw433	1085	TCGA-EW-A1J6	TCGA-BRCA	70.0	M0	N0 (i-)	Stage I	T1c		Breast	0.0	d7e1d1f4-3189-401d-91dc-048ab13ce5df	066f5783-7349-4fff-a431-5ef21b1ba65d	5d56e68a-eab1-434b-af69-f887eace7502
tw434	1086	TCGA-NC-A5HK	TCGA-LUSC	58.0	M0	N0	Stage IIB	T3		Lung	0.0	454cc158-5444-4201-9672-ef1d1f0516ed	89ee3321-0742-4235-b4b1-8de748ba5fb5	a5782411-5b05-477a-a0a0-1a177aa6d336
tw435	1089	TCGA-A7-A13D	TCGA-BRCA	46.0	M0	N0 (i-)	Stage IIA	T2		Breast	0.0	25352bc8-c94c-4542-a7da-d4423adf72cf	adb06b06-bc27-4699-9323-abf6469a5362	b6048ab2-6ae9-452a-b7bf-75ae28b4cf09
tw436	1092	TCGA-D8-A1XV	TCGA-BRCA	84.0	M0	N0	Stage IIA	T2		Breast	0.0	0877bc64-fbf4-427f-a889-21a4a9102600	58dd6018-9a17-43fe-888e-f3fd4049f3fb	5f2f8fa7-a5ba-498d-9cc9-a16731614c55
tw437	1094	TCGA-E3-A3E1	TCGA-THCA	46.0	M0	N0	Stage I	T1		Thyroid	0.0	61318cee-0f35-486f-89a9-b3d4489d04fb	9106cd9f-eb32-4f0b-9654-52b8291acc06	d738913b-d4bb-41ac-a677-d5234cad6fba
tw438	1095	TCGA-86-8075	TCGA-LUAD	66.0	M0	N0	Stage IB	T2		Lung	0.0	51054c11-8e2f-4f52-bdaf-ebb515508a28	bfdf5a05-19b8-4e48-b17e-8fdd005bdfa2	cd7afb88-2c22-4209-be1c-55e65fdc7b74
tw439	1098	TCGA-D8-A1XW	TCGA-BRCA	53.0	M0	N0	Stage IIA	T2		Breast	0.0	e7789185-2581-4846-bafd-8b920edc0973	e39cb907-5a8a-44b4-b1cb-59aab1a8e41b	6fe6a7d7-b551-4da2-bb8d-56c2cd8f7760
tw440	1100	TCGA-CZ-4863	TCGA-KIRC	51.0	M0	N0	Stage III	T3b		Kidney	0.0	4a63eb90-d580-40d0-9136-a7baf34d3627	4847f931-e515-4eb2-8b4f-236162c0ab4e	b866e2ac-2084-4604-9a2a-a66c70ceab26
tw441	1105	TCGA-69-7760	TCGA-LUAD	73.0	M0	N0	Stage IIB	T3		Lung	0.0	d21e7461-c76d-4ae7-be02-313c3c34118d	f2004a63-3865-428d-b16c-fbe7bf8c7096	6faaf840-cb06-493e-81bc-26041d6b6939
tw442	1106	TCGA-BH-A1ET	TCGA-BRCA	55.0	M0	N0	Stage I	T1		Breast	0.0	7cf427fc-2c7c-434b-84c5-9ea118da110f	f67d1a01-7b40-4cc0-943a-670a4c136477	6070f9fe-1459-427e-8010-c0ad37bc85d1
tw443	1107	TCGA-44-6148	TCGA-LUAD	60.0	M0	N0	Stage IA	T1b		Lung	0.0	4a5c811e-d5d9-48d7-9bcc-4c9dc72df8f4	041df4c9-f71d-4040-b577-fc6a29cb19c1	ef4a2952-828a-454a-bec1-120fc7b7821e
tw444	1108	TCGA-KS-A4ID	TCGA-THCA	55.0	M0	N0	Stage I	T1		Thyroid	0.0	d25b87d4-067e-4cd4-b310-4f1607de60b1	ead96e17-ff8a-45f8-abd6-e8271d699afc	61a6a44a-1c75-4417-8b0d-88931e914648
tw445	1110	TCGA-PE-A5DE	TCGA-BRCA	41.0	M0	N0	Stage IIA	T2		Breast	0.0	386ce911-e1c2-4d68-b0a3-aac157e1a555	4203eb6e-0ec2-4f49-af71-0b1a9d4e2f19	d0c13be3-4b5e-4dd1-b731-48ad97e58ade
tw446	1112	TCGA-EL-A4K9	TCGA-THCA	68.0	M0	N0	Stage II	T2		Thyroid	0.0	3580a24e-690f-4f50-a597-105b98bb2945	6024fd86-2456-4850-9763-53c38d118dad	efedb1bf-1f4c-4176-8da6-9ae7b1bdeb78
tw447	1115	TCGA-85-A50Z	TCGA-LUSC	57.0	M0	N0	Stage IIA	T2b		Lung	0.0	c9945774-3973-498c-a784-8a7b41b99d5d	fa4b6fe7-8cf4-42f0-979b-8912cd2fe898	986ffbc5-2eda-40c3-83f2-5947b80b57dd
tw448	1119	TCGA-85-A53L	TCGA-LUSC	63.0	M0	N0	Stage IIA	T2b		Lung	0.0	964fcdaf-b5d1-4fc2-8d3a-08013d6fe4d8	90c78d4c-cd0d-4809-a293-0d704073686d	881581db-c139-4f74-9c20-b5b9ea3bdc9a
tw449	1120	TCGA-DJ-A13S	TCGA-THCA	19.0	M0	N0	Stage I	T1b		Thyroid	0.0	589b984a-558e-4f3a-9b56-3f4943e33bab	d4138a7e-1d74-4a0d-9d4e-5112788da400	0956b037-366e-4ea9-9901-b8588b06d28b
tw450	1121	TCGA-KL-8331	TCGA-KICH	48.0	M0	N0	Stage II	T2		Kidney	0.0	d4b49325-b917-4bb6-9813-864c0cec7b0d	64b757b6-3a16-4666-803a-bcba03195a97	de121394-a71e-4cd4-a7b0-f3dab6a39932
tw451	1123	TCGA-B1-A656	TCGA-KIRP	64.0	M0	N0	Stage I	T1a		Kidney	0.0	3c77130a-f708-4f9d-b27e-581f080a08f5	42de648a-e226-4aaa-816c-c4366038d5a0	b061744d-ec7e-46d5-bd2d-de74e991c4a2
tw452	1126	TCGA-C8-A1HM	TCGA-BRCA	74.0	M0	N0	Stage IIA	T2		Breast	0.0	2c3000b7-4db9-4f00-a82a-ca6802806631	8fd850e8-3d62-4750-a8a5-939a9ff51988	2ab8e1f1-4d08-442a-8eaa-e28992e2a996
tw453	1129	TCGA-56-7730	TCGA-LUSC	73.0	M0	N0	Stage IIA	T2b		Lung	0.0	65f6be62-f7a5-4251-9937-0f46a424822f	2e7b559a-6a9c-4edf-8ccc-c9310738bce9	cdd416af-a0e7-4ed3-a450-e86234c180b7
tw454	1131	TCGA-DJ-A2Q0	TCGA-THCA	57.0	M0	N0	Stage II	T2		Thyroid	0.0	e2fb428a-24ea-4b67-97bc-5064949d68f1	03e2cd48-7c93-4013-b3a7-0313ef4573e4	25566456-b617-48e7-a279-2f53a37254a5
tw455	1132	TCGA-CM-6163	TCGA-COAD	74.0	M0	N0	Stage I	T1		Colon	0.0	73c33abd-7906-474e-a086-2adf78c9b7a8	8380cdb2-14ed-44d4-a858-05cc39b61e82	c3a0f570-b985-4d70-9d6d-174cb195a25c
tw456	1134	TCGA-A7-A4SD	TCGA-BRCA	52.0	M0	N0	Stage IIA	T2		Breast	0.0	4b8ef410-8612-4c64-839f-47770deba446	5841a182-9aae-4ba3-89c7-18126a01acfb	c6013de5-d744-4bdb-b85b-f94f3b35fb25
tw457	1136	TCGA-DJ-A13U	TCGA-THCA	60.0	M0	N0	Stage III	T3		Thyroid	0.0	a16b8418-21a7-4ad1-b3be-2328de2398cd	a164639c-246e-45d2-b6d9-046869b17807	16946d1b-6fb0-48c8-b48c-ac6b935e7eaa
tw458	1137	TCGA-97-8174	TCGA-LUAD	67.0	M0	N0	Stage IIA	T2b		Lung	0.0	16dc015e-0f5b-4278-a0cb-9ae30a280161	a7d27fe8-b7d6-4f76-bb81-26562c104c12	3abc3c95-5d8a-4aab-88f8-31e3ce20d95b
tw459	1140	TCGA-BJ-A45K	TCGA-THCA	33.0	M0	N0	Stage I	T2		Thyroid	0.0	54504525-24d2-4d43-81b6-c79e2c0898cd	51f9f26b-73da-42da-971a-243cd56f93b6	fcb46c7a-7017-48b2-b751-1d41b35940d5
tw460	1141	TCGA-SS-A7HO	TCGA-COAD	44.0	M0	N0	Stage IIB	T4a		Colon	0.0	b2edd86b-860a-4420-9be8-a19d0405f6b0	5eb31545-e598-410c-893c-90e90a32cf1e	c26177f1-cc25-4fee-b322-cdc7719652e0
tw461	1142	TCGA-63-A5MV	TCGA-LUSC	69.0	M0	N0	Stage IIA	T2b		Lung	0.0	81f72f24-60e5-4d8f-a4de-41ef4a652243	97da2c16-8f24-4507-a442-708ba162bc65	10d8ebbe-ac51-4de1-bc74-360221a0a402
tw462	1144	TCGA-EL-A3H1	TCGA-THCA	66.0	M0	N0	Stage I	T1		Thyroid	0.0	9ad35df7-d448-41f5-8ad9-b8a9a8e30fb9	7b1cd666-0005-4f24-af17-63b6567f79d2	0269c206-5ef6-4fc1-9103-52b8c60c6a4b
tw463	1145	TCGA-B0-4821	TCGA-KIRC	68.0	M0	N0	Stage III	T3b		Kidney	0.0	ba209e1e-87f1-47a9-a858-d60953ef4528	23177aa5-0b65-4107-adce-d4186747a793	d9c55297-3075-4c52-9616-eff5c95e44a0
tw464	1152	TCGA-E2-A10F	TCGA-BRCA	47.0	M0	N0 (i-)	Stage IIA	T2		Breast	0.0	a7d3a4c0-36ee-43ff-bdcc-37db4b11df76	1f781dd6-a214-4ffc-9bbc-f679fc946ca1	3d0783d1-66cd-48b0-a524-e80dabefd318
tw465	1154	TCGA-86-A456	TCGA-LUAD	78.0	M0	N0	Stage IA	T1a		Lung	0.0	52d91ece-345c-4c5d-800a-121955b93c66	145139d7-eb4a-40a9-9fcc-ba6d9cf58186	3623efd9-1a4e-4f6a-8935-05f0e6113acf
tw466	1155	TCGA-A2-A0CO	TCGA-BRCA	85.0	M0	N0	Stage IIB	T3		Breast	0.0	da2cff7a-9b9d-4ae8-aa49-d717a77906e1	8d300401-8408-4de3-80cd-d7a0bdc5367d	51647fae-2a95-4558-bcf7-d4618d41e3e7
tw467	1158	TCGA-CM-6169	TCGA-COAD	67.0	M0	N0	Stage IIA	T3		Colon	0.0	a1fb3d08-f698-442d-94c0-0d1c03f81a64	f6a1dd94-9451-4f37-afc6-af1d4d9e3e8f	58fd4fcd-099d-4428-8ead-021fba34c740
tw468	1159	TCGA-DJ-A3V7	TCGA-THCA	44.0	M0	N0	Stage III	T3		Thyroid	0.0	713c10da-2caf-4c0f-ae36-a9e0521ce550	31f418d4-1d3f-4eb5-a78b-9837334fa17f	ec971b57-f74e-424f-afaf-f39e179b6503
tw469	1160	TCGA-MP-A5C7	TCGA-LUAD	76.0	M0	N0	Stage IB	T2		Lung	0.0	648b0d02-f264-4d88-9997-baed8f000a60	4c78e0d5-e40b-4efd-85d4-e7147507defa	38b4ab4b-9d74-4192-a18f-6bd1fb035c17
tw470	1161	TCGA-A2-A0YK	TCGA-BRCA	61.0	M0	N0 (i-)	Stage IIA	T2		Breast	0.0	55f42211-4119-40a3-b5e4-329e913ef910	247dca07-e8f3-40f4-ad61-b7fe4347ea09	21f04ec9-eba9-4943-9cef-ef039e48ffbf
tw471	1162	TCGA-EW-A1OZ	TCGA-BRCA	56.0	M0	N0 (i-)	Stage IIA	T2		Breast	0.0	3e3125cd-a554-4a76-a9e2-b9187e0db6ab	ca3d38b0-6c18-4ddb-b7c4-e5a1eef5f98f	fca07845-983b-4e42-82b9-d0b8ed9d6a84
tw472	1163	TCGA-22-4593	TCGA-LUSC	77.0	M0	N0	Stage IIA	T2b		Lung	0.0	02cea26c-3987-41a8-b040-d6a72fc7a220	0a0e5a4f-5684-44f2-bed5-c8d1f470ad5e	6d7cabe9-e1ef-4d75-8803-6cea6ba9ba53
tw473	1165	TCGA-64-5778	TCGA-LUAD	60.0	M0	N0	Stage IB	T2		Lung	0.0	cb061496-b611-48bb-9484-c6ca07f9951e	c3edc945-dfbc-4683-9b74-9f7f82f9a9fe	51d76613-21ab-4794-a3c5-fd083b01f467
tw474	1167	TCGA-EL-A3T6	TCGA-THCA	34.0	M0	N0	Stage I	T3		Thyroid	0.0	0f16d4f9-2af0-4aaf-b69e-a08e662a2bd7	e90a8e65-aa56-4886-ac1c-cd484f70e4b8	3805d054-d1dc-45e5-a96e-55caa993f75b
tw475	1169	TCGA-85-8048	TCGA-LUSC	62.0	M0	N0	Stage IA	T1		Lung	0.0	cbdb3461-117e-47e5-949b-858e21b4681f	cb3ab564-4a05-462e-a8eb-08649de0a824	39dac7b6-c5c9-4531-a0a6-df3a0e4e1650
tw476	1172	TCGA-22-5474	TCGA-LUSC	74.0	M0	N0	Stage IB	T2a		Lung	0.0	159c6763-6fc8-4ed6-b21d-7458b1289978	9ce12d4a-94b5-4ed0-8b48-50bb5431b66e	239732a8-cc31-4b64-8f76-4beb1419cfc4
tw477	1174	TCGA-BQ-5882	TCGA-KIRP	54.0	M0	N0	Stage III	T3b		Kidney	0.0	442a19bb-59b0-4c5a-841f-2e31ccd0ef1f	a99f97f0-f5df-4e00-aa81-4be76d723cb4	9ebafd0d-870e-43c4-a9c0-e49ac9bd0ef1
tw478	1175	TCGA-BH-A6R8	TCGA-BRCA	46.0	M0	N0	Stage IIA	T2		Breast	0.0	b26b27b0-5209-483c-a359-9a5d3ae920e9	2d16b276-7fea-4b49-adbd-526dcd7cf19f	b8e26c7e-28be-4016-a8a2-310bbfa3f057
tw479	1176	TCGA-85-8354	TCGA-LUSC	53.0	M0	N0	Stage IB	T2a		Lung	0.0	b2c562a3-93f7-4120-94d9-8d2393dd97b2	1fab1166-bc2a-40ff-aea4-cd8803ddeaf4	6a109ce0-9322-4581-9d45-fee9547de708
tw480	1177	TCGA-62-8397	TCGA-LUAD	70.0	M0	N0	Stage IIB	T3		Lung	0.0	bca264e4-3883-409f-ad4e-f56f81c7c93e	f86073e5-6f37-4408-a3ce-87af3f4e48ed	02c085f9-c641-427c-9cb6-51720e3f4a3e
tw481	1178	TCGA-D8-A1XM	TCGA-BRCA	57.0	M0	N0	Stage IA	T1c		Breast	0.0	4c941474-f3e0-4735-bad0-cff8894fb08d	09fc2df7-9ca2-47d0-91cb-5a7235350cc3	0a797af0-f65f-40b9-9e63-700bf0d89c71
tw482	1184	TCGA-EL-A3CX	TCGA-THCA	22.0	M0	N0	Stage I	T2		Thyroid	0.0	7fde0fe0-b788-4185-82b1-2d17e0486d8b	943d5179-6d09-435d-b392-31e133d0bc50	8e49405b-f21f-4178-838b-3a36e0865f86
tw483	1190	TCGA-AA-3511	TCGA-COAD	64.0	M0	N0	Stage II	T4		Colon	0.0	18fe6d09-5377-4c7e-a360-ca65b575444c	4a086632-8268-40ff-9b4a-44d3be6d145a	cde8d916-54db-45be-bb0c-b93defed8bc8
tw484	1192	TCGA-B6-A0RS	TCGA-BRCA	38.0	M0	N0 (i-)	Stage IIA	T2		Breast	0.0	9c0043c4-b65a-42ca-9f02-fe1cef04beaf	9639e714-e037-41fb-8acf-f1a69be93c01	2d32e7a4-f2f9-4112-a516-262ce3ca17b8
tw485	1196	TCGA-DJ-A3VK	TCGA-THCA	63.0	M0	N0	Stage III	T3		Thyroid	0.0	d0665b3f-b4fd-4ee9-813b-560624feab06	1a890cdd-b8e5-4928-9b80-363370be9bad	389a0849-6076-4db6-9028-64ede0d283b1
tw486	1197	TCGA-77-A5G7	TCGA-LUSC	63.0	M0	N0	Stage IA	T1		Lung	0.0	253c806e-019c-4113-8b96-6cad516e225f	dd7e32cc-44c5-4e24-abdb-4ab4879f9e75	dc1f5872-eca1-4d7d-b2f2-c446c45c71bd
tw487	1198	TCGA-AR-A1AP	TCGA-BRCA	80.0	M0	N0	Stage I	T1		Breast	0.0	5728b421-9832-417b-8963-b7b17decc58e	5d9a5ec0-bb2a-40c0-b2cd-885e05ac01dc	08bfe88e-f22f-47ed-9502-c11500fa9e9d
tw488	1199	TCGA-AR-A1AK	TCGA-BRCA	70.0	M0	N0	Stage I	T1		Breast	0.0	5405b59e-44cc-4745-b838-ca279210cbed	46db5634-6270-4956-8ff6-37127b5fe857	21169c1b-fabd-4812-8c52-0beb80ac0ab3
tw489	1200	TCGA-E9-A1RB	TCGA-BRCA	40.0	M0	N0	Stage IIA	T2		Breast	0.0	c9920595-31f2-4977-b6bd-c0fa3ffcf461	1a63a360-b361-4df2-8892-e285e088d16a	3a9b1607-6a0e-4fa7-a735-bd28a26094c5
tw490	1203	TCGA-91-6828	TCGA-LUAD	70.0	M0	N0	Stage IA	T1a		Lung	0.0	afdf58d1-5814-4e78-a92e-26fbcc97da32	450f835b-3dbc-4e02-a577-89177563196d	98300181-1363-4b84-8215-96f986606a52
tw491	1205	TCGA-AD-6889	TCGA-COAD	76.0	M0	N0	Stage IIA	T3		Colon	0.0	f1c92755-1e8f-4bdb-bcc9-d0c93d0b9467	817dd6f9-8d83-4855-a42c-9cac9f7b390f	754f02ff-eec0-421f-8cda-ffd48ee0aca6
tw492	1210	TCGA-C8-A3M7	TCGA-BRCA	60.0	M0	N0	Stage IIIB	T4b		Breast	0.0	7aff89e2-86cb-43d8-96cd-341c02ebdd49	d5f043b5-de63-464c-aa7f-3f70111fc31e	8ce30eb2-4342-41e6-89e7-b07c3603b2af
tw493	1211	TCGA-CA-6716	TCGA-COAD	65.0	M0	N0	Stage IIA	T3		Colon	0.0	01d414a2-2b77-41e8-8622-98b277f5dc85	3e8b481e-5a62-4f77-93db-7903eaf22f56	19698c83-b544-4e13-9cb7-a4ce726bde62
tw494	1215	TCGA-55-8205	TCGA-LUAD	76.0	M0	N0	Stage IIA	T2b		Lung	0.0	c79162f6-be6e-46b1-aca7-438423fed6c3	c3d5c5c8-6b1e-4257-aedc-12bec2f1600c	5c4993ce-5eb2-47d7-8de0-95cb0fb922ee
tw495	1217	TCGA-SX-A7SS	TCGA-KIRP	67.0	M0	N0	Stage I	T1		Kidney	0.0	45008b79-fdba-4846-88e2-b588416f51f2	1b334109-f7f9-4945-9220-b1ab7ca0b427	1d6225c7-d621-4264-9a83-f9c964df0c70
tw496	1218	TCGA-BH-A0H0	TCGA-BRCA	69.0	M0	N0 (i-)	Stage IA	T1c		Breast	0.0	e4086c26-d200-4e42-8249-ed8cbeec0951	718cedad-526b-49b8-b1fe-38d4681f34d3	70580d82-3fbc-4bf5-ad87-10b3746b9839
tw497	1221	TCGA-44-A47B	TCGA-LUAD	79.0	M0	N0	Stage IB	T2a		Lung	0.0	ca34be5f-799c-4df4-af91-ec8a9e958d6c	bb3e1e80-2949-41b0-a3e8-d5de53c9994d	51364590-a858-461d-942f-3d2ababbe66f
tw498	1222	TCGA-EL-A3ZR	TCGA-THCA	46.0	M0	N0	Stage II	T2		Thyroid	0.0	ad2839e2-04e2-4230-890b-552e23d3edb8	6df0d9a6-64d1-40e3-89c6-2bff338a0e2c	80956399-dd25-406a-af5b-5cbb005e5f7d
tw499	1224	TCGA-99-7458	TCGA-LUAD	74.0	M0	N0	Stage IIIA	T4		Lung	0.0	9f0a9ce9-6258-4a82-84c1-dc017a7eb760	902c6cee-c230-41a3-81b1-6be23aff362a	d695292a-aa40-4260-8c69-9ba45631d1d1
tw500	1226	TCGA-CM-5860	TCGA-COAD	44.0	M0	N0	Stage IIA	T3		Colon	0.0	f1f6c248-708f-4d69-909a-ba75eec1c752	2194e1c1-5613-43c3-b6fa-dd9c63ab7858	fd772bb4-568a-4141-8573-fcd156d80979
tw501	1227	TCGA-77-8156	TCGA-LUSC	60.0	M0	N0	Stage IB	T2a		Lung	0.0	2a037b6b-c2dc-4d7b-974c-77054355733f	67f515ea-6e01-4dae-bef7-37e1480dd32d	66814d13-797a-463e-a3d7-c9462c18e2ce
tw502	1228	TCGA-D8-A73U	TCGA-BRCA	88.0	M0	N0	Stage IIA	T2		Breast	0.0	a8fa9282-6695-477a-8202-73882cdfa8f7	5d86c679-6a43-465d-8ba1-725654733a48	4107b84b-f298-4c23-9573-553921fbe656
tw503	1230	TCGA-CM-5861	TCGA-COAD	63.0	M0	N0	Stage IIA	T3		Colon	0.0	30fd31d5-d8c2-4038-8cbe-e1c986621fd6	f83a821a-7a6b-4ebf-9b6b-3603456c416e	db5ee243-6c3f-468f-bc67-cf19121e9af8
tw504	1231	TCGA-99-8028	TCGA-LUAD	50.0	M0	N0	Stage IA	T1a		Lung	0.0	490ee22a-f171-4f7f-9d49-835afe7388c1	6f517365-b6e0-4c42-8532-695c83ba7073	ebc0d57c-e9f8-44e6-922e-6b39bbbcb0fe
tw505	1232	TCGA-EW-A6SC	TCGA-BRCA	60.0	M0	N0	Stage IIA	T2		Breast	0.0	9d487523-ce75-4146-98d9-aed08dc2f632	258d007e-c348-43c8-b9e7-609030dd2326	97f7b441-e6e3-43d4-adf5-be68d1b3e772
tw506	1234	TCGA-EL-A3T1	TCGA-THCA	38.0	M0	N0	Stage I	T2		Thyroid	0.0	b469aa6d-818c-4141-ba64-e9c75ab338b8	fa506c43-761f-4416-ade2-ed70d9f91b8c	d6acb295-0f7a-4a71-8c90-6a5af334e2fd
tw507	1235	TCGA-AR-A1AI	TCGA-BRCA	47.0	M0	N0	Stage IIA	T2		Breast	0.0	7774e389-c3c5-4abf-846c-4e8eead7e521	712b29d6-2892-48f9-bdb7-3ff1b2b1636c	c29b261e-32fe-44be-b8d7-aaa53eaae42f
tw508	1236	TCGA-B6-A2IU	TCGA-BRCA	62.0	M0	N0	Stage IIA	T2		Breast	0.0	e8149278-3269-4dbe-9500-7045fd56cd2f	081cd59b-091b-485f-8d6a-07213b49e0ff	6197b8b8-0cf4-4fa8-82ae-69c262f31714
tw509	1237	TCGA-EL-A3T8	TCGA-THCA	36.0	M0	N0	Stage I	T2		Thyroid	0.0	c0f88b6a-40cc-4014-aba9-b3d7b6493a3e	0e263c75-ce79-4792-b939-7619bdeea254	4547a937-5906-4c42-98cc-122540385dfa
tw510	1239	TCGA-52-7810	TCGA-LUSC	60.0	M0	N0	Stage IIB	T3		Lung	0.0	f0599560-eb57-4d05-b9be-09d70aa1baa5	ac32c687-8081-49e3-af3e-62dab465391e	876f4f25-ecca-488b-af75-e6e44198e7e7
tw511	1240	TCGA-A6-5659	TCGA-COAD	82.0	M0	N0	Stage I	T2		Colon	0.0	cc01ff43-77ea-43a2-9180-d7b40ac6b26e	61730531-4a1c-41b6-8ee1-8f7b63e24147	3d3b9a48-e187-4014-912e-74bf4dac55ad
tw512	1241	TCGA-AR-A1AQ	TCGA-BRCA	49.0	M0	N0	Stage IIA	T2		Breast	0.0	ef181439-d071-40e0-a185-f29343085f8c	1432ea0c-db78-41f7-b031-9c2a4232204e	e706ef89-3fa9-47d8-b092-28b86af07c10
tw513	1242	TCGA-A7-A6VW	TCGA-BRCA	48.0	M0	N0	Stage IIA	T2		Breast	0.0	b4835808-46fa-4b6c-a933-92acc9908319	74317cdb-eb77-45f1-bffe-abef6052c820	849a663b-4c7a-470a-b4d5-b017ab3fec43
tw514	1243	TCGA-MP-A4TA	TCGA-LUAD	75.0	M0	N0	Stage IA	T1		Lung	0.0	692a5c89-8f1a-4e23-a490-b092c6bb37c5	186d4bf0-836c-4cd7-968c-0eadee69d709	8f810657-a7cf-4d40-a010-8f3cf18a2083
tw515	1246	TCGA-50-5049	TCGA-LUAD	70.0	M0	N0	Stage IA	T2		Lung	0.0	3361d7bc-344b-44b2-97bd-ac0dc79b221f	7ffb3ef5-03cc-4404-a4cb-b0b6ff9c1fd8	79188e6d-3dfa-483d-aa0f-7cb6f7d8ff91
tw516	1247	TCGA-E9-A1N9	TCGA-BRCA	58.0	M0	N0	Stage IIA	T2		Breast	0.0	4c57cb4f-b4dc-4cfa-9af5-1447422c5b95	8d030423-78c0-402a-8c02-ce3865d5db96	826fe327-9f91-4f10-913f-07b1d4bd0e52
tw517	1254	TCGA-DJ-A1QQ	TCGA-THCA	43.0	M0	N0	Stage I	T3		Thyroid	0.0	7584d897-fbe2-4cc8-be6f-c43e01f19a3e	a711f9c7-eb55-42bb-9a87-51d98e2c1063	ec8c45d0-9f8b-4168-8a85-053948894599
tw518	1255	TCGA-CZ-5470	TCGA-KIRC	72.0	M0	N0	Stage II	T2		Kidney	0.0	fd493a63-08fb-4076-8b3c-f443dc4bcb0b	1c1268ef-a75e-4861-904a-09415df3ccdb	c020e78f-f903-47bd-9bc7-af5d58562a7a
tw519	1256	TCGA-85-7698	TCGA-LUSC	48.0	M0	N0	Stage IA	T1b		Lung	0.0	6856eeab-2013-4450-a936-fd647bde89ae	2ed1b780-2763-47be-9123-8b49b54ac14c	205c169e-c681-4417-ac74-4d859ba365ee
tw520	1259	TCGA-75-6205	TCGA-LUAD		M0	N0	Stage IB	T2a		Lung	0.0	cde8569f-d0a0-4f05-a86e-0f9d84361faf	e990e53b-2ff9-41c9-933c-2f880646c646	28d583a7-0eb8-4934-967a-7d974c02d391
tw521	1261	TCGA-KO-8406	TCGA-KICH	17.0	M0	N0	Stage I	T1		Kidney	0.0	52eafdc5-9c9e-47f3-8295-14c4aced0a83	0b1013b0-10ee-4711-8cf4-d1973643b2c8	8587d6ce-1174-4211-be99-5e76582cebd2
tw522	1263	TCGA-KL-8334	TCGA-KICH	37.0	M0	N0	Stage III	T3a		Kidney	0.0	acfdbc5a-2302-4781-b20a-314dfecadb3e	d8f642ec-535e-46b8-8d04-13d0872dd988	336f3272-26af-4136-af0c-df4008114dfe
tw523	1267	TCGA-63-A5MB	TCGA-LUSC	62.0	M0	N0	Stage IB	T2		Lung	0.0	b4308fc4-3c4c-4eda-8e28-3aacf9f04bc0	b8e250c6-2e9a-4f7b-a931-192b8700ae95	03ba6108-7d8f-43a5-b540-4c65c3cc78a4
tw524	1268	TCGA-B6-A0RG	TCGA-BRCA	26.0	M0	N0 (i-)	Stage IIB	T3		Breast	0.0	cdfe79d9-a0bd-4700-937f-07bd0ee51d73	0cdb35ac-98b1-4070-a512-5b7aa452b3ab	37c07f46-f5e7-4f87-a92b-b61c1ae52eed
tw525	1272	TCGA-43-8116	TCGA-LUSC	73.0	M0	N0	Stage IA	T1b		Lung	0.0	3f8a842f-7050-4119-9d01-84dc0434cc0d	01c935cf-8d90-432d-b3b8-c69b034b84c2	2fbf78c3-6ceb-4f87-a66b-1d076340c9e2
tw526	1274	TCGA-21-5783	TCGA-LUSC	76.0	M0	N0	Stage IB	T2		Lung	0.0	ef787e48-48bb-4b33-91d6-1fb9302bab0a	6e0b0653-49a8-46ca-b4c2-577a8c615c8d	c3064ae0-4748-4f66-ae63-a759747e1a24
tw527	1276	TCGA-PL-A8LY	TCGA-BRCA	30.0	M0	N0	Stage IIB	T3		Breast	0.0	1a4e1855-911d-4eb4-bc77-547bc3b8e063	fb31b4b3-e6c3-448c-bba3-ba56e9edb64e	363ee76a-fd91-4826-b8e6-4ca269f89ae4
tw528	1278	TCGA-D5-6529	TCGA-COAD	69.0	M0	N0	Stage IIA	T3		Colon	0.0	23facdbd-4c59-463c-960b-1383f5b16fcb	1b767149-d9bf-49e0-abd2-bfe6bb626887	8ffd19d9-39c2-4854-80f6-7801b089ddf0
tw529	1280	TCGA-L6-A4EP	TCGA-THCA	41.0	M0	N0	Stage I	T2		Thyroid	0.0	cb4c92de-744a-4233-be85-6abb7a921c3b	cda5942e-9448-438b-a5f4-d9a0d687c4a1	2c0701ea-aa54-4d89-b095-0fac415ffec5
tw530	1283	TCGA-AR-A5QM	TCGA-BRCA	62.0	M0	N0	Stage IIA	T2		Breast	0.0	cba08218-0a7b-4425-8776-b240fac9b6cf	a1ef61d7-0254-4883-9d44-f016f7dd5b2a	8b8f6c3d-6015-444a-ab39-7457aa33bca8
tw531	1284	TCGA-CA-6719	TCGA-COAD	77.0	M0	N0	Stage IIA	T3		Colon	0.0	54aeec49-699f-4d71-b567-b8a68e216643	bc30395a-3ddc-4541-bca3-b6271a89e7d5	1169e7d8-79f9-4c3c-92d7-dcde1a0a7915
tw532	1285	TCGA-CZ-5451	TCGA-KIRC	74.0	M0	N0	Stage II	T2		Kidney	0.0	5cd2f5f2-1325-454e-94a3-253d475205ef	d16e418d-2c79-40e2-b265-585f672dd881	b13944fd-da12-422a-b222-74431629496e
tw533	1286	TCGA-50-8459	TCGA-LUAD	68.0	M0	N0	Stage IIB	T3		Lung	0.0	cfac28bf-001d-4db8-942a-d244f93139a7	b3aded99-efba-461e-b6c7-3b325b01ca1b	2d9f2bcc-d44a-4d89-9900-fceec6790df0
tw534	1288	TCGA-DJ-A3UT	TCGA-THCA	43.0	M0	N0	Stage I	T1a		Thyroid	0.0	8216c391-baed-41ac-811d-019466e6a60e	16c3cec6-fe6a-4e67-b34d-bcd6fb953c1e	b64abc51-4430-4a0c-9ef7-1831eb290bea
tw535	1289	TCGA-21-5786	TCGA-LUSC	64.0	M0	N0	Stage IB	T2		Lung	0.0	16868c31-baad-4796-a5ca-c65c902580af	79d4d70f-3698-4d3e-a037-0b34f4154f90	17c8ff4e-65e1-45a7-bf70-bf961c1dc606
tw536	1290	TCGA-CM-6170	TCGA-COAD	73.0	M0	N0	Stage I	T2		Colon	0.0	13048c52-e0c7-4289-b7a3-86e0042f3c7b	d7298363-f626-4e94-b206-8ac77c0e3267	284198a7-c96e-4ecd-944b-c72aa1d078fc
tw537	1295	TCGA-86-A4P7	TCGA-LUAD	63.0	M0	N0	Stage IB	T2a		Lung	0.0	0c09a94d-8885-49fb-91c1-aa0ebf52386a	bb94fb30-4bef-484f-b94b-1b3a13e8c169	3b3fedd0-ee22-4a97-870c-232fdf31d573
tw538	1297	TCGA-39-5022	TCGA-LUSC	76.0	M0	N0	Stage IB	T2a		Lung	0.0	9a67ded0-92b0-48a4-bed8-43f944ff2acd	4a3ebb37-916b-48cd-89f5-c02a873dde88	f2e27b74-06fe-441e-9092-8424b4d75a1f
tw539	1303	TCGA-85-7710	TCGA-LUSC	59.0	M0	N0	Stage IA	T1b		Lung	0.0	bfbe5707-5610-46af-97cd-3fd43dc492de	1b3b1906-29e4-4ec3-af87-e46b7c6dc5ec	fd468bf2-b849-4690-b6ab-c16a23c38532
tw540	1306	TCGA-AR-A24Z	TCGA-BRCA	57.0	M0	N0	Stage IIA	T2		Breast	0.0	4b558a24-b10c-4d59-a921-10e6a3a9fb35	f3b0d42e-9eda-4457-8f0d-f21d88ac7712	8488e6ef-ebb2-4105-b83a-349f9a286e64
tw541	1308	TCGA-DJ-A2Q2	TCGA-THCA	57.0	M0	N0	Stage III	T3		Thyroid	0.0	a01db487-3202-4129-a511-71beed1c54cb	9e824dd7-0ffb-4d75-b887-bd0d43d7c38d	78ff7ef5-1f8b-49c7-ad56-189164f57472
tw542	1312	TCGA-AR-A2LN	TCGA-BRCA	65.0	M0	N0	Stage IIA	T2		Breast	0.0	587b3262-55f8-4611-8431-0c02a5df652d	9257498a-cac1-4de2-a316-d448a482922f	15b80b89-f335-4414-b3c3-2902deb94a3b
tw543	1313	TCGA-AR-A250	TCGA-BRCA	58.0	M0	N0	Stage IIA	T2		Breast	0.0	206804c1-e5be-4076-9793-406d11094266	0e820cc7-e71a-4021-be32-f2c8583bb9f7	2a7cfc4a-7533-4e0e-adb0-fd6fb4261f75
tw544	1318	TCGA-BH-A1EU	TCGA-BRCA	83.0	M0	N0	Stage I	T1		Breast	0.0	c3bab823-4bf2-40ea-903c-fb342067c893	0876e015-8dd9-4249-a883-06812b567aca	691c6403-83e8-4eb8-8abd-431689b499c6
tw545	1321	TCGA-KL-8346	TCGA-KICH	62.0	M0	N0	Stage II	T2b		Kidney	0.0	65f03629-8dcf-456e-bb00-6cf2b0e40843	e9af1ff7-38b6-4796-b79d-6731fe2cde77	bc513dec-eeb7-46a5-b2da-a03a7f6210e5
tw546	1323	TCGA-AR-A1AW	TCGA-BRCA	65.0	M0	N0	Stage IIA	T2		Breast	0.0	c1f6f39f-db8f-4449-bfb2-d1f3f2a95d22	b73c4028-9f6a-4ffd-b73e-6d11e82846fe	ef8c9297-45e9-4d2f-999b-59098410f6b6
tw547	1324	TCGA-DJ-A2PX	TCGA-THCA	55.0	M0	N0	Stage I	T1b		Thyroid	0.0	f89d69c3-59de-46d3-9a63-1b1d6a291a97	50169e3c-7de1-4d89-853a-f31d5d1f1206	71c3dca2-763a-4c72-8a01-3f83fc997a8c
tw548	1327	TCGA-AN-A0XU	TCGA-BRCA	54.0	M0	N0	Stage IIA	T2		Breast	0.0	5fbe4a11-de4d-418e-9bc3-75b768d4a665	c1a0ae24-65b7-486d-942e-b934d8b8de53	9700940b-d8a8-4bc1-99e7-40cbc9fbb004
tw549	1329	TCGA-55-8206	TCGA-LUAD	56.0	M0	N0	Stage IA	T1b		Lung	0.0	901c6ff1-19bf-48d8-894d-766f1995a916	c1a4736b-734f-4089-84a8-13e0b5a66aba	8767fbd1-a53f-4899-953b-f1fc247ec1dc
tw550	1331	TCGA-05-4417	TCGA-LUAD	51.0	M0	N0	Stage IB	T2		Lung	0.0	62560d5c-0cae-4fc7-820a-9c1236eb2c80	5ee3c8ee-95ce-4788-b543-ada167c62b67	425e7c64-dc7b-4cce-bb79-dc953c79e9cc
tw551	1332	TCGA-C8-A1HF	TCGA-BRCA	48.0	M0	N0	Stage IIA	T2		Breast	0.0	da7f48b2-3bed-4824-8de7-187d0b22f54d	28a98547-b54f-4026-92da-95e6581c0113	8663c4d7-b3a0-4fbb-998c-dc6f5dee5077
tw552	1335	TCGA-63-7022	TCGA-LUSC		M0	N0	Stage IA	T1		Lung	0.0	67a4e5b1-80d2-4258-974e-57c1dde303cb	ec012baa-769f-40c5-a76f-c226d76a84e3	0bc338ae-0af8-4f4c-910f-05b7117bc390
tw553	1336	TCGA-77-A5GH	TCGA-LUSC	81.0	M0	N0	Stage IB	T2a		Lung	0.0	90cf1bc5-1f8a-47b9-af32-12738b749817	93e30e3a-aef0-4a56-8bef-98d5470aaff9	9ddbbbb7-88df-4bc9-b3cd-e524e13f93ac
tw554	1337	TCGA-63-A5MR	TCGA-LUSC	70.0	M0	N0	Stage IB	T2		Lung	0.0	ca1ed3c2-6a69-4256-bc23-958599a70d45	d580c740-ff59-4dae-8abb-96e8623407f0	3ec3774f-7726-46ac-9eae-089643b7ccd8
tw555	1345	TCGA-BJ-A0ZG	TCGA-THCA	80.0	M0	N0	Stage I	T1		Thyroid	0.0	ad1df854-dab3-4b73-91c3-46479a86fa8b	5bce7b21-f26e-4c6a-8292-39c41c168b34	2ae4bfbc-57f3-473f-882a-c5df2056f5fd
tw556	1349	TCGA-EL-A4K2	TCGA-THCA	43.0	M0	N0	Stage I	T1		Thyroid	0.0	57d5ee89-f60a-4ceb-864d-94d4661951b7	bed5c395-181b-4720-a0ae-94c4fda4c28c	d169eed4-c08b-49be-b73d-39210e56d886
tw557	1350	TCGA-E9-A5UP	TCGA-BRCA	63.0	M0	N0	Stage IIA	T2		Breast	0.0	5428e771-3ea8-46d1-842e-50a270d26bd3	9ec7bc43-fe36-4e88-b59d-892742a4d995	ed6f5903-29e5-443f-b402-9465a56e340e
tw558	1356	TCGA-E9-A244	TCGA-BRCA	54.0	M0	N0 (i-)	Stage IIA	T2		Breast	0.0	34d68427-f4e7-4c9e-97ee-c853519961fb	901e2c75-d4ba-4df1-91ea-f8672ec84922	a1ff6f3d-03f9-40ac-af5e-eba1d41bfff1
tw559	1359	TCGA-A2-A4S0	TCGA-BRCA	77.0	M0	N0	Stage IIA	T2		Breast	0.0	383b947b-6824-4c75-b4f3-ccfa933d3d33	0f6333b6-e498-4eb6-a5c1-49c0ce1446b4	7eba3c04-a377-40ab-84b5-f2e314a19856
tw560	1361	TCGA-5M-AATE	TCGA-COAD	76.0	M0	N0	Stage IIA	T3		Colon	0.0	5e55a9e0-4235-48eb-8f74-0c1cdeeaf4d5	19dd6d8c-5d23-4e96-9662-b8a9f9d701f5	716a22d5-9ab1-4616-b4ab-0e70fdc08878
tw561	1362	TCGA-E8-A44K	TCGA-THCA	50.0	M0	N0	Stage I	T1b		Thyroid	0.0	b98aead4-8501-47ea-9bab-121a8ca05a36	9cdc14f7-c667-47ed-ac99-261b34b79a20	53e758ab-562f-4942-85cd-ad8d5643527b
tw562	1363	TCGA-DM-A0XD	TCGA-COAD	65.0	M0	N0	Stage IIA	T3		Colon	0.0	09866ae2-461d-4bc5-88e7-0cc338e502fd	5dcde336-23c7-455b-a764-25686c87a9b5	ad5d74f4-e97d-4395-a539-c6a7e37d0406
tw563	1365	TCGA-KL-8344	TCGA-KICH	51.0	M0	N0	Stage III	T3a		Kidney	0.0	cb2eba77-c85c-4473-a9de-d04366f3b9be	9153f5c7-7ea7-43a3-8dbc-ee9b5f2e40fd	9fa73b6a-69d6-463f-92ff-661c08055a44
tw564	1366	TCGA-A1-A0SK	TCGA-BRCA	54.0	M0	N0 (i-)	Stage IIA	T2		Breast	0.0	507952aa-23c0-4239-ae19-04d8f862acc2	d5f8709f-0db8-4dee-bd58-6d2017a20cbc	0166a42c-e905-490e-a07a-dd084b3c4534
tw565	1368	TCGA-BQ-7051	TCGA-KIRP	74.0	M0	N0	Stage II	T2		Kidney	0.0	72768520-c92d-43a3-a003-e018e0249551	3c7f45f4-0376-466f-8fb7-58b13c889107	7724108e-571e-4a42-96f5-619b25b144f9
tw566	1371	TCGA-A1-A0SH	TCGA-BRCA	39.0	M0	N0 (i-)	Stage IIA	T2		Breast	0.0	2e9902c2-e171-465e-ae13-45c413f7515f	9808373e-7629-4e65-b4e0-325b5b244b82	d9b12eaf-f336-4a58-888d-d5fc44677cce
tw567	1372	TCGA-BJ-A3F0	TCGA-THCA	64.0	M0	N0	Stage I	T1b		Thyroid	0.0	602f3194-1bfb-4824-a42d-226d924e412b	088b0b10-c467-4f6e-b0fb-5fb6460b351d	8e15beac-8419-446e-8179-6dd4faef0d6b
tw568	1373	TCGA-BJ-A28W	TCGA-THCA	32.0	M0	N0	Stage I	T2		Thyroid	0.0	7f8b655a-383f-4f5c-9967-5cf288ccf234	6e4c9933-3d82-4d42-8b3f-c54dcc43d416	c56322b2-ceed-4f4b-88df-4b24a055bb77
tw569	1378	TCGA-GM-A2DL	TCGA-BRCA	50.0	M0	N0 (i-)	Stage I	T1c		Breast	0.0	3396edba-0d2a-4485-ad0a-5114b38c1abe	af075d11-8633-4d59-93a2-3c8d1a6ad20c	81771ea7-db7d-4a0b-8f6e-d3b2bd262a24
tw570	1379	TCGA-D5-6927	TCGA-COAD	34.0	M0	N0	Stage IIA	T3		Colon	0.0	f50449e1-3056-4704-9e69-61d0ac859b07	31c346e8-f582-41cb-977a-5e94896b593d	7c2c8825-dc40-441e-80a6-cd39064db91a
tw571	1381	TCGA-55-7574	TCGA-LUAD	64.0	M0	N0	Stage IB	T2a		Lung	0.0	d3986831-ba2a-4a25-8eb0-b074cbd7edac	c27393b7-b5d9-4fca-afc2-6db1013a7b50	04e13d09-b1b4-4bff-a06b-b30106322bb3
tw572	1382	TCGA-SX-A71R	TCGA-KIRP	51.0	M0	N0	Stage I	T1a		Kidney	0.0	bed78f69-8e9b-465d-9ae8-1a55eae70e33	3f42bf8d-8c83-4202-aca1-62a3e1f2b325	7cbdbdbd-c0a4-41f6-85e7-d63eafc3f292
tw573	1389	TCGA-C8-A1HJ	TCGA-BRCA	53.0	M0	N0	Stage IIA	T2		Breast	0.0	f9fe6c47-0955-432f-b402-a6dc2665e04d	309b6b5e-62dd-46f9-a9eb-f98c18e5a468	26cb10d6-0cf5-4f3c-9daa-4329c55c3ec8
tw574	1390	TCGA-CM-6677	TCGA-COAD	75.0	M0	N0	Stage IIA	T3		Colon	0.0	0da581b5-c86b-4b79-95b8-6633e7246e3f	a81c54b7-ca9a-4fd0-aa32-e3419f13b50b	117fafe4-7f6f-481d-8ef9-6f0701438e0a
tw575	1392	TCGA-43-6143	TCGA-LUSC	70.0	M0	N0	Stage IB	T2		Lung	0.0	2f558b20-191a-4773-84f0-e8e61cef283b	199be3ce-dadf-40cd-abed-f1d9c16eb1e3	3b856e51-9144-485f-ab82-1c166db9f069
tw576	1395	TCGA-E9-A1NF	TCGA-BRCA	60.0	M0	N0	Stage IIA	T2		Breast	0.0	481c702a-58ee-4fab-9559-434a45615aa5	4c9a299a-9f0f-4ed1-b5a0-d07219558dd4	80dae6a4-019d-4b49-9bfc-bebba62d7137
tw577	1400	TCGA-78-8655	TCGA-LUAD	77.0	M0	N0	Stage IA	T1		Lung	0.0	9940e2a8-6a68-4482-a1bc-2a6edb7d52cd	b13cb4f2-9ebb-46af-a58d-f5a148236ba3	b6f0730b-81b8-462d-845a-5d72773bb00c
tw578	1402	TCGA-3L-AA1B	TCGA-COAD	61.0	M0	N0	Stage I	T2		Colon	0.0	33b4cb11-fada-4d2b-b7ce-61077f94f0e9	f2d47efb-fbb0-44d3-9734-8a02e18024fa	8fbc2725-51d7-4827-b39c-3bc4686b4e9a
tw579	1404	TCGA-A1-A0SP	TCGA-BRCA	40.0	M0	N0 (i-)	Stage IIA	T2		Breast	0.0	222b562a-3ef7-4e69-a60d-54aac5104102	3cf26a14-bce1-4e41-bb2c-a93a03afbc8c	280ada1c-d3e2-4d35-a120-9d8699811d54
tw580	1407	TCGA-85-8350	TCGA-LUSC	61.0	M0	N0	Stage IA	T1b		Lung	0.0	a5101858-cab5-42b7-af4f-6f75dd62c36c	f7f92d74-1250-45e5-9998-e657cb052dd0	c19c4e6c-8a1d-41e0-b12a-b0ecd04f9748
tw581	1410	TCGA-E8-A432	TCGA-THCA	57.0	M0	N0	Stage II	T2		Thyroid	0.0	6b546c42-bd38-49e9-869b-3f05e99c6a52	b7400569-0c59-4d1d-a2f3-a64784d3f843	ec7b22a9-e222-41c1-8096-f43d1e94fbac
tw582	1411	TCGA-D8-A1JL	TCGA-BRCA	72.0	M0	N0	Stage IIA	T2		Breast	0.0	5fe2671d-4314-444b-adc1-64bbc6a85aab	81d09679-b113-4e53-afca-f5eaf22c86bf	3aba367d-5d0a-4249-aaa6-e03c1e565d7e
tw583	1412	TCGA-EL-A3GO	TCGA-THCA	31.0	M0	N0	Stage I	T2		Thyroid	0.0	714ba0a4-c7e5-42a6-b16c-7f58452b3266	131ab4c4-6494-4839-a0d5-4a009f0bccf4	8ec2933a-75a1-4516-8726-40a61f92f52a
tw584	1414	TCGA-A2-A25A	TCGA-BRCA	44.0	M0	N0 (i-)	Stage IIA	T2		Breast	0.0	1ca86ab0-2f8a-4cd3-81b8-d19e8579b1d6	e1d983f2-9eb0-4180-88e4-2f74bd4c2b1f	d68d1a8f-b73b-4f12-a44d-78ee10051833
tw585	1415	TCGA-DJ-A3UZ	TCGA-THCA	70.0	M0	N0	Stage III	T3		Thyroid	0.0	8c317b67-243b-4a39-aa91-4036f13f77d5	b1b39aa2-1b03-417c-bc61-6df87929f98d	f49896da-0a34-4140-8511-1fdde15afdde
tw586	1416	TCGA-AR-A0TP	TCGA-BRCA	43.0	M0	N0	Stage IIA	T2		Breast	0.0	95f4620f-f9b0-4533-bb13-f412d774244a	f9bd43bb-ddee-4666-a6d5-7bfdec9bddeb	aa67cdc5-8ee9-4d63-8f00-d92234b3baf4
tw587	1417	TCGA-BJ-A0ZE	TCGA-THCA	63.0	M0	N0	Stage III	T3		Thyroid	0.0	a5078004-4362-433f-b031-5a7540f2b3d2	faff4fde-042a-40fd-9a02-ae7a3a683a06	0879e6f7-6c72-4b63-b3d7-b361b370ca9d
tw588	1418	TCGA-50-6673	TCGA-LUAD	84.0	M0	N0	Stage I	T1		Lung	0.0	404b3699-4707-49aa-b0d2-a0999bbd48e6	f92afb0f-1aa9-4838-adc4-bfa207cc82f9	6db46103-4c8f-4c80-a2e3-7a0fb59434a5
tw589	1421	TCGA-95-7944	TCGA-LUAD	71.0	M0	N0	Stage IA	T1a		Lung	0.0	a14f02d4-6d07-409d-af7a-5d5f23640ad6	264ed5cb-d936-4b48-a99f-7c0d8ca59b78	72a886a7-8936-4fa0-bd21-4e90ca212d38
tw590	1423	TCGA-55-7995	TCGA-LUAD	73.0	M0	N0	Stage IA	T1b		Lung	0.0	754343b4-f9f5-478a-a076-2791b8857c3e	41937cb9-1014-49ed-b871-e944388cea55	ada7caf4-d45f-4bcc-8eb1-bd247d1222f4
tw591	1425	TCGA-E9-A1N8	TCGA-BRCA	48.0	M0	N0	Stage IIA	T2		Breast	0.0	4b445a8f-b60b-44c3-b501-de93010172f7	c87435be-0086-4b75-bc69-69e8d8996714	cda9bf35-bf2b-459f-9ce2-d17d3fe34cc4
tw592	1427	TCGA-D5-6532	TCGA-COAD	61.0	M0	N0	Stage IIA	T3		Colon	0.0	5c5b5e90-ee6b-42ba-9918-246db0be7756	0d144965-0130-417a-95d8-564c5b259cee	245a5b70-9673-4fce-ab1a-0e9139877e15
tw593	1429	TCGA-56-8503	TCGA-LUSC	76.0	M0	N0	Stage IIB	T3		Lung	0.0	ae6c036e-8e10-498c-90dd-7eba6a20e7a1	13a786fd-ef8f-4696-bab2-777bd9ef6448	63fffe6c-1c39-4e48-bfd8-b270858566bf
tw594	1432	TCGA-DJ-A4UT	TCGA-THCA	32.0	M0	N0	Stage I	T1a		Thyroid	0.0	79be0c21-e48a-4e9e-b56b-9f6327825360	83e21618-a07b-4d25-b765-e9fc035ca9b6	4509f9ae-4947-4495-8117-8708d66d1443
tw595	1434	TCGA-AY-A69D	TCGA-COAD	55.0	M0	N0	Stage IIA	T3		Colon	0.0	fb71c222-4a08-420a-8cc0-17c28d3a5261	d9047c24-d3c3-4a33-a12e-f4961dc1c714	81807ca5-cc56-4647-927c-3cc73f255dde
tw596	1438	TCGA-D8-A27V	TCGA-BRCA	62.0	M0	N0	Stage IIA	T2		Breast	0.0	1d0878a6-5c7c-40b9-8eab-64981d783b71	e2f3b1de-12a7-4810-bc98-b8f283d6970f	db7e6749-1bcd-4399-b635-d5548adfd9be
tw597	1440	TCGA-43-8118	TCGA-LUSC	55.0	M0	N0	Stage IA	T1b		Lung	0.0	7dc40d65-c112-4490-ab18-9abd95c8825e	c0671fd7-74a7-4d17-a01f-11136bc19943	5ec458ea-be07-47e4-a6f3-2fecbc167a6e
tw598	1441	TCGA-98-8022	TCGA-LUSC	61.0	M0	N0	Stage IA	T1a		Lung	0.0	31f07873-2605-4964-92ee-d93616655ef8	b3fc77c7-cd4a-409f-9bf2-e82712f09952	4973e5f5-b3bb-456d-8451-e40995f70156
tw599	1443	TCGA-98-7454	TCGA-LUSC	73.0	M0	N0	Stage IB	T2a		Lung	0.0	cac5bca1-92c4-4f80-85eb-c6df5741a263	7a368d58-302c-4e59-b49c-ab2215f2edc1	2f49ce0d-e7fc-40ae-b43e-a7e052336247
tw600	1444	TCGA-D8-A27M	TCGA-BRCA	59.0	M0	N0	Stage IA	T1c		Breast	0.0	b3b9ae66-e8d1-4a32-a2a9-46931b753527	413a01c3-24e2-4191-82b8-59d14630efa3	86c5e3ec-5446-46e4-81d8-34be19af9126
tw601	1446	TCGA-BQ-7048	TCGA-KIRP	64.0	M0	N0	Stage III	T3a		Kidney	0.0	cbf2086d-a4e8-4bd9-a815-b9fe1169bc02	7c7f0dcb-a068-4e09-982c-ea75cc812dd0	aba77570-93d6-4a8d-b602-491ca7be5319
tw602	1448	TCGA-05-4433	TCGA-LUAD	82.0	M0	N0	Stage IB	T2		Lung	0.0	3aa81439-d4cc-41ef-9568-e6a11c8b1b52	a0af43b5-8b0f-4d8f-a3d0-71bb51ba34f8	b180f2a2-d8a6-4523-bd93-ca4ce5b74119
tw603	1451	TCGA-37-A5EL	TCGA-LUSC	53.0	M0	N0	Stage IIB	T3		Lung	0.0	253c29f2-5477-44ae-9aec-eff82b3a977b	ade1fb92-2c64-48e6-b901-d1a7a8f2df36	84104f70-da38-4005-9e60-ec7fcc975166
tw604	1452	TCGA-CM-6166	TCGA-COAD	48.0	M0	N0	Stage I	T2		Colon	0.0	e19c9f8e-bace-4426-a047-696dd58f9fe2	1bba7686-e346-4e20-8eec-9c6ec3254c32	e5e5775b-bd15-4f8e-baf7-9a1ceb12a5f4
tw605	1454	TCGA-69-7980	TCGA-LUAD	70.0	M0	N0	Stage I	T1b		Lung	0.0	6feef177-114c-4285-b242-481fe0aea551	5374a029-2245-491d-951e-6c54af051c47	9bccd373-9b0c-430b-85a6-4ea5e5a74e76
tw606	1457	TCGA-56-6545	TCGA-LUSC	77.0	M0	N0	Stage IB	T2a		Lung	0.0	bc6dcc74-df71-4444-bdc8-6d561ed42f64	61fb1a05-162b-4b75-8ceb-180b5cf9d476	b198653c-7a7d-4ce5-a1c1-19a819d593a1
tw607	1458	TCGA-D8-A1JU	TCGA-BRCA	51.0	M0	N0	Stage IA	T1c		Breast	0.0	67eceef4-f870-47a0-82d8-b39aa3282bd3	f87bef10-5650-44f3-a177-fe2c8147c69e	8a2d0dff-5ab1-49d0-9142-fae0ec5a367a
tw608	1459	TCGA-A8-A0AD	TCGA-BRCA	83.0	M0	N0	Stage I	T1c		Breast	0.0	ecf9996e-0cba-4394-9f5a-51fceab1ac56	3f83d6d1-9594-4755-8717-5530f6ca83c2	c903f874-f56c-4dce-8036-472d88acaec9
tw609	1461	TCGA-E9-A1NA	TCGA-BRCA	58.0	M0	N0	Stage IIA	T2		Breast	0.0	08671bd5-f67a-46fa-979d-4aa40fb6575a	755a6205-4beb-40fa-b79f-b4c822272b2f	d3669fdd-0f66-46f7-97fc-fdbca747a100
tw610	1467	TCGA-PE-A5DD	TCGA-BRCA	64.0	M0	N0	Stage IIA	T2		Breast	0.0	e5f6e803-fc44-4f0f-9f6e-562b4e7d77ca	742febc8-76bf-4727-8141-9e28dceca3f2	536912f7-5c85-4cfd-8828-ddcd65519992
tw611	1468	TCGA-DJ-A2QA	TCGA-THCA	56.0	M0	N0	Stage III	T3		Thyroid	0.0	3a2edadc-070e-4bf7-80a1-6f615810d642	6d003d22-2cf2-405d-b77e-f76610d7fab5	63b88715-95f7-4dda-9c43-f7c86e7c4322
tw612	1470	TCGA-D5-6540	TCGA-COAD	66.0	M0	N0	Stage I	T2		Colon	0.0	e1bda03e-0c86-4b1d-a711-420ee75d6ebd	6e0a62e9-c38e-4d67-bd13-8b94e4ffe254	e08c6245-b242-449d-a157-7684b11b8636
tw613	1472	TCGA-AO-A124	TCGA-BRCA	38.0	M0	N0 (i-)	Stage IIA	T2		Breast	0.0	a63cca36-139d-4054-9d99-9b04ddae7ec2	9f635327-294a-4c3f-8440-06800c0417a1	ece8e79d-07bc-4435-af2b-5d12577554a6
tw614	1473	TCGA-E2-A1IJ	TCGA-BRCA	57.0	M0	N0	Stage I	T1c		Breast	0.0	783b4e4f-d65d-4025-a7ce-99a7e86255e9	9556ef5b-3c69-4b33-b145-b79a03848c7c	ea90d916-a754-4697-8745-48c9046d0b9c
tw615	1474	TCGA-E2-A105	TCGA-BRCA	79.0	M0	N0 (i-)	Stage IIA	T2		Breast	0.0	2e60bad2-2dd2-4dc3-aa45-dfc36ef4884b	32b9dc07-aebc-4a9c-b1a5-b13bc44c5394	8bc28a3e-1497-40f4-a231-486b76e4a280
tw616	1476	TCGA-A2-A0T4	TCGA-BRCA	62.0	M0	N0 (i-)	Stage IIA	T2		Breast	0.0	7d5e390d-86f3-4988-9606-aeedabd31b52	41b4eaa0-e25b-4168-b69c-8d7882174f34	22569ba1-4785-4d8a-9b9b-590767afa30e
tw617	1478	TCGA-EL-A3T7	TCGA-THCA	47.0	M0	N0	Stage II	T2		Thyroid	0.0	72a5ade4-9ae4-4f1e-ba44-d4e7b695aaed	0c22b748-1b13-4919-b9ec-7ad785aeadad	a0893f56-87fa-47ea-a468-deba1d10acc1
tw618	1479	TCGA-Z7-A8R6	TCGA-BRCA	46.0	M0	N0	Stage I	T1c		Breast	0.0	404cea41-efa9-44c0-84a1-5dd603d7a2a4	7d870bf9-5fbb-4182-b802-c55a112ee806	b4d57107-2b1a-4947-a121-2fcbfac651dc
tw619	1483	TCGA-C8-A1HE	TCGA-BRCA	59.0	M0	N0	Stage IIA	T2		Breast	0.0	5223fb98-dd63-4c20-a7c0-02e0b13ccb33	a008a9dc-d1d0-41a5-bcfe-b3088feeae66	06754a58-6c41-4261-a125-aa3bd30889b9
tw620	1485	TCGA-55-7910	TCGA-LUAD	50.0	M0	N0	Stage IIA	T2b		Lung	0.0	b5b3c685-304f-4279-904a-c86c18f61576	d1d5106c-ea24-44a9-9571-354046c54281	50529755-4486-4a13-98e2-7d9d584ea1d9
tw621	1487	TCGA-A7-A26I	TCGA-BRCA	65.0	M0	N0	Stage IIA	T2		Breast	0.0	148fc636-0b7b-4f10-b513-45edcf71a79e	049dccb1-2d19-493e-93e8-77d3bb58af45	070fbb2f-beeb-4d07-8c7d-316db8122424
tw622	1492	TCGA-GM-A2DD	TCGA-BRCA	53.0	M0	N0 (i-)	Stage I	T1c		Breast	0.0	e3cfb618-5ed2-4841-b7c1-a9f049ac8f9d	091abdcb-a3a7-4f9a-a751-9e6589a6cd41	17bd9cfd-5685-4743-8030-88d5fc24858a
tw623	1493	TCGA-E9-A2JT	TCGA-BRCA	63.0	M0	N0 (i-)	Stage IIA	T2		Breast	0.0	d144a154-2dcb-484f-b50d-1b65ab9eb19e	2645a66b-7576-4284-8f48-fe8da96ebaf2	daeb0a93-44d2-47fe-9883-97c0bfd53ce7
tw624	1495	TCGA-D5-6923	TCGA-COAD	57.0	M0	N0	Stage I	T2		Colon	0.0	d843095b-5bb1-4d7d-9c31-abffe8d05317	25dd9100-f426-4813-9388-159c07a1f359	59b41d5b-5486-4b8e-b1b5-ec2d2a1929b5
tw625	1498	TCGA-KL-8343	TCGA-KICH	72.0	M0	N0	Stage III	T3		Kidney	0.0	936f78b1-ca9b-46f3-849d-0ff10a7e602d	5c7d6d38-917a-40cb-a424-b07d01f5cf3a	d60f8ebc-a1b1-4704-ad54-491bef0421c5
tw626	1500	TCGA-85-8582	TCGA-LUSC	49.0	M0	N0	Stage IA	T1a		Lung	0.0	8d01df6d-4573-46dd-8f59-2b7b9aba7269	db3f1580-a7fd-4d32-9b9b-7ced53c26aef	14c6110d-759d-4f42-9cf9-2fbb914dbff4
tw627	1503	TCGA-78-7152	TCGA-LUAD	65.0	M0	N0	Stage IB	T2		Lung	0.0	bec02792-06e1-4789-871d-b5b4a5989786	7789bde9-4ecd-4cf5-b346-2a5d654aaaef	88718cb4-5eef-4fa2-81b7-61f5878f2e39
tw628	1504	TCGA-NC-A5HH	TCGA-LUSC	53.0	M0	N0	Stage IA	T1		Lung	0.0	86ed5b38-ea85-43c1-a4bf-a8b6dbdf6425	3669ade5-b33e-4581-b812-e1c39e57ca1b	26d3bba3-d8f9-423c-9fa8-b7bd2ad3660d
tw629	1506	TCGA-56-7582	TCGA-LUSC	83.0	M0	N0	Stage IB	T2a		Lung	0.0	0614c3dd-673e-4dd4-9c5b-4311176b34d1	8ca15c98-fbb9-4d45-9e45-2b2c6f7cbed3	7db82205-eccc-4546-91e4-42be8a2bd39c
tw630	1507	TCGA-KO-8410	TCGA-KICH	74.0	M0	N0	Stage I	T1b		Kidney	0.0	f66edd9e-0dbe-4273-a64e-b326485350f0	a331b84d-0a2a-41a9-86af-5dcfe0deb1c8	e59ab26a-c8ac-499e-b084-d413b3c20084
tw631	1508	TCGA-CZ-5467	TCGA-KIRC	86.0	M0	N0	Stage III	T3a		Kidney	0.0	063830a5-bb8f-4d58-98d6-c49ea4f1f66d	081c5611-7897-4111-847a-67346f23c2e2	5b63cf59-559b-403f-b3d9-f5cf52aa0072
tw632	1513	TCGA-E9-A1QZ	TCGA-BRCA	61.0	M0	N0	Stage IIA	T2		Breast	0.0	a8a6308d-04e4-47e9-adb6-c895b605ad69	bb68a6a2-d7e9-449d-9a2a-219d9e39f634	d94c5293-407e-41b2-aad5-d51021459235
tw633	1514	TCGA-AZ-5407	TCGA-COAD	51.0	M0	N0	Stage I	T1		Colon	0.0	677189b0-10f8-4b5d-b0b9-8b1101c8d1b1	e1e64207-66c4-428e-97b4-48e59391b103	1dfa9752-eb0d-4819-9439-8356db6f4abf
tw634	1515	TCGA-A6-3810	TCGA-COAD	62.0	M0	N0	Stage IIA	T3		Colon	0.0	cd10bd5e-b75b-4d47-a103-9c259dcf1a19	9ff48105-588c-41bf-b8d0-795df3ba095a	f33c8210-0cf8-429a-9a5b-6a6f38ed2568
tw635	1516	TCGA-DJ-A4V4	TCGA-THCA	48.0	M0	N0	Stage I	T1a		Thyroid	0.0	41faf0a5-ab76-45c2-92ee-0f52640e9e30	288535f8-3fa1-40a6-9523-395bfc7eff98	90948227-86d5-4f05-ab6b-0a4cfda99263
tw636	1518	TCGA-E9-A1R4	TCGA-BRCA	66.0	M0	N0	Stage IA	T1c		Breast	0.0	488399aa-ef3c-42d7-817f-9db11b9902dd	9ff17a71-f83c-41ed-bc48-d40f5845cbab	b1608c37-1104-482b-947e-b5e2f84b01d8
tw637	1520	TCGA-AO-A1KR	TCGA-BRCA	51.0	M0	N0	Stage IIA	T2		Breast	0.0	707414cc-7f34-41c6-8803-6641521a4069	03a815cb-266f-4fa6-b371-e63b97098f58	11ac625b-7f82-4dbf-bd71-90d086e64200
tw638	1526	TCGA-05-4390	TCGA-LUAD	58.0	M0	N0	Stage IB	T2		Lung	0.0	780617e8-6a28-4774-b1e6-3135e1932327	264b1504-a13a-4637-8de2-875e640fcf01	5b35a8d6-346e-4479-a0f0-950685ae221b
tw639	1529	TCGA-49-4514	TCGA-LUAD	79.0	M0	N0	Stage IA	T1		Lung	0.0	85c794c1-3fd0-4a10-a613-9db7eff3c78f	a13d2bad-8814-44c1-8d70-cbeddef57607	ddadc636-be3c-4258-8ae6-c93e591a12a7
tw640	1531	TCGA-85-7696	TCGA-LUSC	64.0	M0	N0	Stage IA	T1		Lung	0.0	425145f9-793b-4bc6-95cb-74352edee797	128507a5-e5f8-412a-884f-2bccdee140bc	f10303ae-0246-46db-8b0a-20eb35f3db2d
tw641	1533	TCGA-NJ-A55A	TCGA-LUAD	76.0	M0	N0	Stage IB	T2		Lung	0.0	5eefc0d2-90b4-495f-803b-cfe9f158b980	7576550a-5dca-4615-b5b8-543efa2e9f46	2412e402-e018-405f-9ece-fa9169c9afa4
tw642	1535	TCGA-E9-A22B	TCGA-BRCA	71.0	M0	N0	Stage IA	T1c		Breast	0.0	5e05ff45-9f44-484d-889f-529e2bfe2a48	1ac803c9-81ec-4915-95c3-a7fb44d95481	6358f44a-3799-4dd5-b189-86b45a2ba46c
tw643	1536	TCGA-AA-3489	TCGA-COAD	75.0	M0	N0	Stage II	T3		Colon	0.0	bdc3b4bb-dea2-4e41-b297-51540a68e68c	b3c4b076-bd2d-4465-81aa-b3d9b294b711	2cd195ac-a781-4a28-81cb-fab76740e37e
tw644	1539	TCGA-56-8307	TCGA-LUSC	55.0	M0	N0	Stage IIB	T3		Lung	0.0	edb9cba3-6c54-4361-8920-583c0b2606aa	a013a558-2179-4444-a25d-becb5dab6ae8	beb12f8d-7889-4df5-babe-a41cbca94cf1
tw645	1543	TCGA-43-A475	TCGA-LUSC	67.0	M0	N0	Stage IIB	T3		Lung	0.0	5f656efa-0043-40d4-9276-37971aaf7774	f80522bf-f44b-49f2-b046-97cc3fe56fba	406e648d-6bc3-4391-92c8-4493df83644b
tw646	1546	TCGA-DJ-A13M	TCGA-THCA	28.0	M0	N0	Stage I	T1b		Thyroid	0.0	da92199a-68d8-4639-9df2-588b84fabf68	c6942e16-999d-4a1b-bf48-5089607966c7	0d4ab3a4-e0f4-4f26-a1af-84affae89a45
tw647	1547	TCGA-KL-8335	TCGA-KICH	67.0	M0	N0	Stage III	T3a		Kidney	0.0	09a25765-76d8-4d2a-9051-facbec6ba166	9914efed-705b-4163-9fec-5fecbf3a7be1	e2c5fd15-a955-4128-9072-487fc7936cfe
tw648	1548	TCGA-F4-6806	TCGA-COAD	59.0	M0	N0	Stage I	T2		Colon	0.0	6b113154-5a0d-445a-8c5f-dc36d102ef12	e6cbf387-71d8-44c5-87ef-ddf6cd46ff08	3feddb9b-5346-4fdc-bb84-a2cb2f024007
tw649	1550	TCGA-44-2668	TCGA-LUAD	51.0	M0	N0	Stage IB	T2		Lung	0.0	3e6105ba-3a23-4ac6-bf0d-1193fb2e679e	a3236850-f626-4a85-8854-84ff2adb6a93	a0f8ac3a-99e2-4da8-942a-9d5e6ca862fa
tw650	1551	TCGA-BH-A2L8	TCGA-BRCA	45.0	M0	N0 (i-)	Stage IIA	T2		Breast	0.0	7e0c78b6-4020-47b6-a8bf-46cf290c5c85	2dd9a026-3134-4879-96dc-8efd14c181ea	d0cc6781-20df-4973-baeb-c6de7988595a
tw651	1554	TCGA-EW-A1J3	TCGA-BRCA	61.0	M0	N0	Stage IA	T1c		Breast	0.0	b9549737-232d-446f-812f-e7e015bfb462	a00f231d-a208-4f7f-8ff6-8aab597ab7d3	06b5842b-62f0-47d3-aa99-c865a2564e20
tw652	1556	TCGA-AO-A1KS	TCGA-BRCA	69.0	M0	N0 (i-)	Stage IIA	T2		Breast	0.0	b9d564b4-4561-44b2-b020-baf106f23baa	72a924b7-5c36-4db7-be2d-c77cf1ad13d6	02d581a7-c62d-4217-abd2-078abd36dfbf
tw653	1558	TCGA-86-8673	TCGA-LUAD	61.0	M0	N0	Stage IB	T2		Lung	0.0	ece9f585-2710-4e10-b292-c5fbf588eda9	073a83f5-bb88-45ea-90d2-4cc7e66ef0aa	4acdc34b-8caa-44f9-bb55-c55942c6d930
tw654	1560	TCGA-EL-A3D1	TCGA-THCA	39.0	M0	N0	Stage I	T2		Thyroid	0.0	d126ec98-eb05-423e-a343-f8dbb377a6b3	3d4b0186-4265-438f-a92f-0c0ec9057bcf	39ac3f39-497e-45ae-939d-f34a6b55e522
tw655	1561	TCGA-22-5477	TCGA-LUSC	65.0	M0	N0	Stage IA	T1		Lung	0.0	0d7c7ed6-8fc3-42c1-9669-297584b110c5	34b05625-eb11-4560-893a-3e828c1ae724	f4457459-98f1-418b-b59a-9b41eb411d02
tw656	1563	TCGA-49-4487	TCGA-LUAD	72.0	M0	N0	Stage IA	T1		Lung	0.0	42be8d70-f8a0-49ea-94a9-58e320337843	57b10265-29d8-440c-ad02-52d7bf908f90	2c0787b2-39fe-4007-95fd-69359ee2f424
tw657	1565	TCGA-IB-A5SP	TCGA-PAAD	77.0	M0	N0	Stage IIA	T3		Pancreas	0.0	a1a0185a-0e2e-4988-843f-da28c341841a	5e5e7901-2f5a-432a-9439-2bbe59e494ed	98267e32-e784-497a-8c2b-01be557cc66e
tw658	1566	TCGA-D5-6924	TCGA-COAD	68.0	M0	N0	Stage IIA	T3		Colon	0.0	47b78d42-09f6-4191-a62f-8671c69f29a7	5e5480be-9aaa-4b44-bf33-1b2ab72f77fc	715294a4-193e-4caa-afa5-6aa24350cd4d
tw659	1567	TCGA-B9-7268	TCGA-KIRP	59.0	M0	N0	Stage II	T2		Kidney	0.0	a4de05ab-6988-496c-863c-50c5acc0fe55	ce565934-41c6-4ba3-a09e-30cda8ff134d	cf331196-878d-46b9-a8bf-dcf474eae15b
tw660	1571	TCGA-34-7107	TCGA-LUSC	70.0	M0	N0	Stage II	T2a		Lung	0.0	c7806e11-290c-49e1-90ef-75941b441fce	8809d1c2-98a2-48aa-9642-739ea41d4f5a	9871cf92-4ebf-4180-ad47-3d8e9a61d75e
tw661	1574	TCGA-98-A539	TCGA-LUSC	63.0	M0	N0	Stage IIB	T3		Lung	0.0	b6c1dec1-e51f-48e9-90b3-3b47ae8de832	8d35936d-e1c0-4ce4-a449-4cdae64b4706	23070702-8eec-4315-9c37-206fa701f57f
tw662	1579	TCGA-D8-A27W	TCGA-BRCA	55.0	M0	N0	Stage IIIB	T4b		Breast	0.0	588a95c5-286a-417f-aa76-b4d8b5c055ef	c4c7efb0-77c7-4d3b-a6d0-fdea8cee0225	d3cdefe5-20eb-4e51-b1a2-0aa1e20221dd
tw663	1581	TCGA-A2-A0EU	TCGA-BRCA	79.0	M0	N0 (i-)	Stage IA	T1c		Breast	0.0	c7019746-2fcf-4b4b-b7e5-025413e1014f	fb309112-a37f-4155-90fd-f18275a06528	6e7ee385-bb69-4cb8-b4c2-92e41dfdd79e
tw664	1582	TCGA-DJ-A3VG	TCGA-THCA	40.0	M0	N0	Stage I	T1b		Thyroid	0.0	adb6736b-9f9c-4029-9c75-2647d93a2259	ec4b6531-4b90-4d53-abe7-9c6d5b1f8cec	a6388d48-8e04-4087-984c-d05fefe22753
tw665	1587	TCGA-97-A4M1	TCGA-LUAD	52.0	M0	N0	Stage IA	T1a		Lung	0.0	b53ceb0c-a338-46e2-a0e6-224dec5ea807	8928073b-e070-4162-93d0-ea519c7dd1e7	aaed597b-1f13-4495-ad64-d01510fe556e
tw666	1588	TCGA-J7-A8I2	TCGA-KIRP	75.0	M0	N0	Stage I	T1b		Kidney	0.0	6ccd481f-ca18-45e3-99f3-c341ac358eb8	77457517-9fb7-48a8-8d77-9c1e964fe362	a7b388d3-fa6e-4385-92bd-3b7dc71ce34b
tw667	1589	TCGA-86-8672	TCGA-LUAD	59.0	M0	N0	Stage IIB	T3		Lung	0.0	3362c701-3af3-4947-983a-6039b67d1526	59beab9e-2807-41e7-8891-915b9a5fe921	6a8ff129-e259-4f5a-b255-74650ef03c86
tw668	1596	TCGA-C8-A3M8	TCGA-BRCA	68.0	M0	N0	Stage IA	T1c		Breast	0.0	cde8361d-ade2-4103-b092-3ee9cbf85ea1	7150fff4-953c-4b75-b016-e8e15f049c25	92a253a3-26cd-4e63-a901-0bcf7e405c44
tw669	1597	TCGA-AA-3663	TCGA-COAD	42.0	M0	N0	Stage II	T3		Colon	0.0	ec9db2fa-3020-45a0-8400-1fa607fdbf05	35da4ed1-8a47-4bef-8603-b0d5680c8b52	8aed4af6-61c2-4ae0-8b9d-33709e7ab096
tw670	1605	TCGA-BH-A1FU	TCGA-BRCA	44.0	M0	N0	Stage IA	T1c		Breast	0.0	90eefb33-6808-45c3-9ab1-6eca0decdc9d	7c078b81-24ef-42f6-8696-159c6bca2da3	dcfe1340-4c0a-427c-9fb8-a3cecd8775f0
tw671	1606	TCGA-78-7153	TCGA-LUAD	65.0	M0	N0	Stage IB	T2		Lung	0.0	c2371da5-868b-4788-91ec-c9d4bd8d8085	caa7b669-6bba-44b0-b172-36742936bead	c9c69a2a-5686-40b4-b54b-46db6bc8f1a4
tw672	1609	TCGA-A1-A0SE	TCGA-BRCA	56.0	M0	N0 (i-)	Stage I	T1c		Breast	0.0	f66aace4-01a4-4def-8e71-26d9aaf13d49	eb2c269f-582c-4fc1-8706-ff2034ba588a	404d4d45-c430-48d7-8e9a-1c128a7551f4
tw673	1610	TCGA-BP-4770	TCGA-KIRC	73.0	M0	N0	Stage IV	T4		Kidney	0.0	e8a098f6-ed3e-46a8-ae16-2f130a5fb715	704d002f-bc17-47eb-9b08-ecbc7710451e	e2afa09d-af6d-4666-8fa5-3fd7b22d772b
tw674	1612	TCGA-DM-A28M	TCGA-COAD	63.0	M0	N0	Stage IIA	T3		Colon	0.0	48961cf0-8369-4e19-be15-9fabc29008f8	eb74a0bf-3515-428f-bb0a-6465a55f12db	e6ea363a-11d8-4347-abd4-0257db587d2d
tw675	1613	TCGA-62-A46R	TCGA-LUAD	54.0	M0	N0	Stage IB	T2		Lung	0.0	12272d02-341e-43a2-aa23-7232a8dde730	998a950a-d5a3-4ba8-95b1-746cde8034df	08f0f0d0-5309-40ab-aa3b-07e62a5eef2a
tw676	1614	TCGA-75-6206	TCGA-LUAD		M0	N0	Stage IB	T2		Lung	0.0	9123a775-d686-49ab-90e7-0dc572c2fcaf	b8c6bf2c-593e-450b-8d32-0da53a52a124	3f27dd5e-fb74-416a-ad32-2fdb3e682c42
tw677	1617	TCGA-55-6972	TCGA-LUAD	72.0	M0	N0	Stage IB	T2		Lung	0.0	68b00cb6-4335-4c64-a3e0-0c29ed574480	4322ef15-7cf3-4a0f-95aa-90bf9a5aab9b	bbf5b792-52f3-4116-881d-a67543926250
tw678	1618	TCGA-2J-AABH	TCGA-PAAD	61.0	M0	N0	Stage IIA	T3		Pancreas	0.0	c7be34ee-0d68-47fa-bea9-601cc5da20cb	4f13e024-92ff-443d-93a0-d1cf2cb625c0	477e8968-0b5b-40c1-8ad3-d7155212483d
tw679	1620	TCGA-D8-A27P	TCGA-BRCA	64.0	M0	N0	Stage IA	T1c		Breast	0.0	b93b04d3-7526-4d65-bc15-0148e75ac225	cee59ade-db47-4e98-b9f8-2c897aa825c5	185e3fdb-0362-4cf3-a917-73b69ecdf455
tw680	1621	TCGA-BQ-5885	TCGA-KIRP	63.0	M0	N0	Stage III	T3		Kidney	0.0	731e1916-d211-499e-bf6c-7534b55c5c5f	21d6a14a-888b-4b6c-8299-2208345a6a62	c981ecdc-39fa-4aa1-832a-a66c5096ced8
tw681	1623	TCGA-64-1681	TCGA-LUAD	61.0	M0	N0	Stage IA	T1		Lung	0.0	306febc7-f9b2-493a-9520-b9700d0f3e47	6e8ec8b7-b68d-4c44-b5cd-1091f1a75163	2d8000c8-134d-4f11-a574-f8a892b6a0ee
tw682	1626	TCGA-BJ-A45I	TCGA-THCA	51.0	M0	N0	Stage III	T3		Thyroid	0.0	6e187ff9-ee72-4365-8a91-99d9c232ee33	1fbd6115-bfc7-4581-946d-6439ae9b9ad1	771b7627-a8ba-4a53-b1ba-287e4c17cb74
tw683	1633	TCGA-E9-A1NI	TCGA-BRCA	51.0	M0	N0	Stage IIA	T2		Breast	0.0	56a26df4-d9c1-4f43-bb44-8afd34eea927	615a09f9-728a-4431-b1f6-28457cd19648	bd94f08e-2753-420d-8741-3aaa7f0f4c9e
tw684	1634	TCGA-KL-8342	TCGA-KICH	45.0	M0	N0	Stage II	T2b		Kidney	0.0	32ae3205-336a-4331-95ef-659e7174a269	eb0b7ab4-b922-4297-a415-3b463dfb3653	56a311f3-ef24-4b2d-9ad1-081aa6dc2fa0
tw685	1636	TCGA-97-A4M7	TCGA-LUAD	74.0	M0	N0	Stage IA	T1b		Lung	0.0	656fd74d-49d8-40a5-8eb9-dac0fbe4ea2d	40327bc6-24e7-457a-8717-4e14fde6e290	2e8682c9-4af6-4579-800f-6a77369c6aa3
tw686	1643	TCGA-3H-AB3X	TCGA-MESO	62.0	M0	N0	Stage III	T3		Lung	0.0	367d120f-aa3e-4c56-a309-8f061b981689	cb758fdf-3ad0-4d39-9a71-273ca684a851	f3abe7aa-ef65-4b81-98e8-70f3b18fc5b0
tw687	1646	TCGA-DJ-A13L	TCGA-THCA	85.0	M0	N0	Stage I	T1b		Thyroid	0.0	bed26cb1-68bc-4316-900b-ba2a1735c572	43fb0cbd-4ab0-4be2-9a73-8882c177a0f1	91359a12-2134-4c32-93c0-f0166cafdb9a
tw688	1654	TCGA-CM-4743	TCGA-COAD	69.0	M0	N0	Stage IIA	T3		Colon	0.0	d3e953a0-3907-4c8d-bcf7-27767ef1e2d5	71a51a3b-22fe-4679-9449-0f239d352515	ab31bb45-d290-4a24-86ac-49e25ebc6b63
tw689	1658	TCGA-56-A4ZJ	TCGA-LUSC	75.0	M0	N0	Stage IA	T1a		Lung	0.0	6fb6e0b6-d575-470b-aa14-7e49c26a36c8	85803642-e6ee-4144-94a0-c0ec97eb7a43	d8e3cc37-847b-49e1-8c07-5429d3a55117
tw690	1664	TCGA-EL-A3GW	TCGA-THCA	37.0	M0	N0	Stage I	T2		Thyroid	0.0	be6332eb-2abd-44a9-ae06-6f4a828ced22	94e433fd-b386-4099-9290-a5b82ad1161d	33c15034-87b0-4ced-b5e0-43f7e010e55b
tw691	1665	TCGA-DJ-A13P	TCGA-THCA	52.0	M0	N0	Stage II	T2		Thyroid	0.0	317457ca-31e4-44e8-84e1-22a04b6976e0	264e8ae6-3958-4604-8b69-685b71230245	7b7403d3-0bfd-4c56-a1f6-d2accce13925
tw692	1666	TCGA-85-7697	TCGA-LUSC	49.0	M0	N0	Stage IIB	T3		Lung	0.0	e1b8346e-beca-46d7-8910-4a54d6597c75	be10aae2-213a-4e8e-8d36-103a08179a1f	0eea41c6-ba3e-41b2-bebd-139742df5c84
tw693	1667	TCGA-DJ-A3VL	TCGA-THCA	38.0	M0	N0	Stage I	T1a		Thyroid	0.0	6bff8094-15ca-4e0d-b7e7-e4495a7a1356	0f092f2a-6fae-4166-b733-87ae96efcab6	67bca1c3-71b5-4654-b8e0-fa5f59f10779
tw694	1668	TCGA-DJ-A1QG	TCGA-THCA	62.0	M0	N0	Stage I	T1b		Thyroid	0.0	9185e624-371f-4f22-9995-4e953f8f02de	4ed8cf3c-eea6-42c8-9ec8-76f428a29eb5	45e3df58-c1c5-41b4-b05e-63b02cb20ea6
tw695	1670	TCGA-BJ-A2N7	TCGA-THCA	30.0	M0	N0	Stage I	T3		Thyroid	0.0	a3a9ac28-74b5-493c-8e75-e208ca5a151a	fec6ebfa-2b02-4453-82b0-0eed25756edf	af04267e-90f9-4fc5-bad9-50be13037c5d
tw696	1672	TCGA-F4-6463	TCGA-COAD	51.0	M0	N0	Stage IIA	T3		Colon	0.0	b6296fb4-a5b8-48eb-9ac1-cf5eb09c34b9	746ee723-3f44-49c3-a60c-adf4b6dcbcb9	c81c9049-bf3f-4a79-b113-b4deadf1618c
tw697	1675	TCGA-AO-A126	TCGA-BRCA	39.0	M0	N0 (i-)	Stage IIA	T2		Breast	0.0	3841a099-bf19-4891-9b12-5db1d699e922	dd0df614-95d5-472e-84f2-c661258ac615	00a8e36b-3f31-4b01-afbb-e355830b720d
tw698	1676	TCGA-CM-4744	TCGA-COAD	69.0	M0	N0	Stage I	T2		Colon	0.0	9fd15f97-1b2f-4d38-a123-957cd720a776	3efbff84-14f1-42c5-be5a-5f091c3a59ac	7fee50cc-5fdb-4cd2-81c1-75ab758dc1ea
tw699	1679	TCGA-86-7713	TCGA-LUAD	70.0	M0	N0	Stage IIA	T2b		Lung	0.0	db0caa6a-e863-4dad-a911-0c69127be9df	b914fb18-7562-4f0b-806e-c2b6a6987f09	c7264ff7-7b32-4430-ab2e-201a5fb8b691
tw700	1680	TCGA-BJ-A4O9	TCGA-THCA	51.0	M0	N0	Stage II	T2		Thyroid	0.0	84c52ccb-f04c-4f22-8fc8-2e1b03386983	c2ec2395-1236-457f-a4e8-429dabc81f7d	ce87ccf0-274a-4286-9408-102de783fd75
tw701	1681	TCGA-67-6216	TCGA-LUAD	57.0	M0	N0	Stage IA	T1a		Lung	0.0	a5407526-9c45-427b-abcc-65d6e1f87158	5479e7e7-edc3-4b4e-bfb3-b529fd325edd	e81503a9-2c28-477b-adf4-39cac61c5c4a
tw702	1685	TCGA-FY-A3I4	TCGA-THCA	34.0	M0	N0	Stage I	T2		Thyroid	0.0	cc46cc70-465f-43ce-a165-a2c9daf69044	c71cdf39-a58e-44bc-848d-f67535e2e404	73463f66-a58c-4039-aaae-7db2f1dcc01f
tw703	1687	TCGA-D8-A1JT	TCGA-BRCA	70.0	M0	N0	Stage IIA	T2		Breast	0.0	9c99e8d0-a96d-4252-8ea8-e15bfae278c3	3da05b33-8c09-480a-9f5c-f325f40a773e	77237986-473a-4c40-bdae-33b0b44d00e0
tw704	1690	TCGA-86-8073	TCGA-LUAD	58.0	M0	N0	Stage IB	T2a		Lung	0.0	08d83462-5fcb-40c6-9d44-dbc42faa4df6	9cb4944f-138c-4a2f-9775-002b0df88aa9	6dbef5cb-6bc8-4aba-a205-4fd1cc71d458
tw705	1697	TCGA-NC-A5HI	TCGA-LUSC	68.0	M0	N0	Stage IB	T2		Lung	0.0	ddf190fa-393b-46f9-8793-c6eb4f08313b	4b320ba9-2ffe-447d-9c9a-50c6f7c74210	f3e97452-60d3-49c6-bd32-3c35cc65beda
tw706	1701	TCGA-E9-A229	TCGA-BRCA	37.0	M0	N0	Stage IA	T1c		Breast	0.0	6129ca9a-5466-4cf5-be19-a4e3134659cb	ba585238-9f94-4701-a468-88d6855e556e	d5bc18e3-b975-4856-858e-a7ff9f66c63b
tw707	1704	TCGA-MN-A4N4	TCGA-LUAD	57.0	M0	N0	Stage IA	T1b		Lung	0.0	7abd9747-a947-4b15-b51c-c82cda9f065c	f7dd4fed-9379-47e1-8b3a-bccc97ad89ce	c201af42-0040-4d46-8d65-9d6e6647c35b
tw708	1705	TCGA-E9-A22D	TCGA-BRCA	38.0	M0	N0	Stage IIA	T2		Breast	0.0	82fea6e8-7c6a-4575-bfcd-c164094538e6	571149a4-cd18-4cff-b856-23f051d2914c	d2aaafa9-551a-4acb-a849-0b22f8684ba6
tw709	1707	TCGA-85-8355	TCGA-LUSC	63.0	M0	N0	Stage IA	T1a		Lung	0.0	e464e573-8420-4516-a4b0-27850d3a18dd	59a3a701-4b30-4eb9-a46f-82d896e879d7	32249d2c-1bd5-48aa-b230-acd169c2465d
tw710	1708	TCGA-56-7580	TCGA-LUSC	84.0	M0	N0	Stage IB	T2a		Lung	0.0	f60cd94a-dd5f-4cbb-86e9-c5c97713fd04	facbfbe6-0e8e-4d1b-9838-5ea1d43d0bb1	6f1eaede-72da-47d1-bc5c-fc420f9b6255
tw711	1709	TCGA-A4-7583	TCGA-KIRP	60.0	M0	N0	Stage I	T1		Kidney	0.0	cb757aba-a7a2-41c2-8207-2eb24b3a7f2d	4ebb8d19-a0cb-4e42-a5d2-4099f011e9f6	3ae11f30-e998-47f8-b141-0099318ac1b8
tw712	1717	TCGA-A2-A4RX	TCGA-BRCA	67.0	M0	N0	Stage IIA	T2		Breast	0.0	4382bb60-997e-4a1a-9cdb-3d8738806379	9e9223c2-ff65-4d52-8fc2-6e0a97a0bf7d	897dc9e9-59c9-489f-bd02-ad0415eb8bbe
tw713	1723	TCGA-85-A5B5	TCGA-LUSC	58.0	M0	N0	Stage IA	T1b		Lung	0.0	d11530dd-3470-4187-8046-e26401ccd91d	c5fcdef5-7f06-4f0a-81fb-916a72e159cb	708c8c3e-0a9a-481e-8197-8a1f259959a8
tw714	1725	TCGA-AR-A24P	TCGA-BRCA	47.0	M0	N0	Stage I	T1		Breast	0.0	12959673-a8ec-4223-a5fe-0648276db5fc	1183d712-40b2-4f1a-aec2-510e4a273a98	524bd66c-bf9b-4faa-8aab-5f75ccc11b62
tw715	1726	TCGA-D5-6534	TCGA-COAD	62.0	M0	N0	Stage IIA	T3		Colon	0.0	fbf0b466-f383-441f-84ff-2513b6792b90	300958e9-667e-47f1-9c1d-e78fa79fae26	86547cdd-4a6d-4a7b-a2a2-687ad3e8e1b6
tw716	1728	TCGA-75-5147	TCGA-LUAD		M0	N0	Stage IB	T2		Lung	0.0	a912206f-60e9-4564-9d84-db9c3ee75343	d48f78d0-db1d-4511-80e2-6a89bfc466f2	5df2e0f0-9e18-42f5-bf61-643530af6c01
tw717	1732	TCGA-F4-6569	TCGA-COAD	60.0	M0	N0	Stage I	T2		Colon	0.0	51827714-d499-41cb-a21c-e0845fb8f444	d21a7281-0872-4a4b-8517-6803d9e74fb7	f301b054-cdeb-4c63-80ee-d463fbb04a3a
tw718	1736	TCGA-AR-A256	TCGA-BRCA	45.0	M0	N0	Stage IIA	T2		Breast	0.0	398fa6bf-78af-473b-8f2c-a2b3b605131f	b3cdbe85-138c-485c-9251-33bde031d7d5	3914016c-895f-4a8a-9021-1dd964e78b9a
tw719	1738	TCGA-99-AA5R	TCGA-LUAD	70.0	M0	N0	Stage IA	T1a		Lung	0.0	30e51b69-6778-4125-bb18-86694d42a6e9	5d401e24-cbf5-4950-9259-13e852d56002	61b39972-b2ce-44b3-a820-3357412f27a3
tw720	1739	TCGA-98-A538	TCGA-LUSC	67.0	M0	N0	Stage IIB	T3		Lung	0.0	7aec753d-4fad-42f3-a5f8-066ed421d069	fcb4c858-f84e-453c-b74a-402bd68d828d	2497f337-2ca3-4676-8d6d-572e3e467af3
tw721	1743	TCGA-EL-A3TA	TCGA-THCA	42.0	M0	N0	Stage I	T2		Thyroid	0.0	db364ca7-557d-4457-be65-df1e07c32bcc	4df0602c-da6f-465c-87b6-570c07b509cd	8d62f590-2445-4392-86b1-beb11f9595aa
tw722	1744	TCGA-50-8457	TCGA-LUAD	63.0	M0	N0	Stage IA	T1a		Lung	0.0	12c95903-cae1-4f9f-97c7-05ab05f4fd7f	a6bc1bf4-64ea-43fc-8fcd-1777014ea1b2	5ee18bcb-08da-402d-b95b-6b365c71d449
tw723	1745	TCGA-68-8251	TCGA-LUSC	78.0	M0	N0	Stage IB	T2a		Lung	0.0	4881f536-790c-4c1c-9c19-d1c00057664f	6f97ef0d-c9a7-44d3-94b5-4ce7a11eaa15	b5ed1284-9148-4d1a-9fcb-6ec8470eea73
tw724	1748	TCGA-E9-A243	TCGA-BRCA	52.0	M0	N0 (i-)	Stage IIA	T2		Breast	0.0	f3746445-b2d0-4455-a6c0-46562188c056	bb60528b-868e-4495-9e9e-b72b0e5b1eba	5701de8e-c60d-48bf-9bc2-f6c996b8b83c
tw725	1750	TCGA-BQ-5891	TCGA-KIRP	57.0	M0	N0	Stage III	T3b		Kidney	0.0	cf6ad7bc-9392-4f16-b427-69aded849958	705d8f33-2288-4a1e-b067-0784d8c7630d	3d1dcd31-284c-42a3-b940-14b1985e2afb
tw726	1751	TCGA-AY-A71X	TCGA-COAD	54.0	M0	N0	Stage I	T2		Colon	0.0	2063302d-2b9d-4550-8426-fb64f5ea89d1	00f74c36-299d-493f-8ca1-991325e3aa12	3b340d78-cfd3-4176-b52d-9a1b9311772e
tw727	1752	TCGA-KO-8405	TCGA-KICH	29.0	M0	N0	Stage III	T3a		Kidney	0.0	0e3f97a7-63b5-4d66-bc64-1cfba1a7c32e	9f6218f2-8a8c-4d7c-9ef8-16517b1011d0	50f1f113-239d-489f-ac8e-c5f9ca5503ac
tw728	1753	TCGA-91-6840	TCGA-LUAD	59.0	M0	N0	Stage IA	T1b		Lung	0.0	94861d8a-3b40-4334-9fb5-c9df71a1e1da	6a4e3bd6-0e8d-41a0-a845-3225db393b0a	533af58d-4219-4946-93db-dc8cb0529524
tw729	1754	TCGA-KL-8329	TCGA-KICH	57.0	M0	N0	Stage I	T1b		Kidney	0.0	bceddd9e-bed5-4e4e-a02d-d2eb5333e58f	28e97ac3-6c22-4991-b159-8afb7c2fcf15	571bdc2c-d259-40bb-8a84-6f05d1298410
tw730	1755	TCGA-DJ-A3UM	TCGA-THCA	45.0	M0	N0	Stage I	T1b		Thyroid	0.0	636ed59f-c7c2-42f2-a84f-b3a4b047b170	37ea0de2-7c17-4814-9313-0f9658707e0e	ca761b13-a5cf-4796-8fd8-1d821434c66d
tw731	1756	TCGA-96-8169	TCGA-LUSC	67.0	M0	N0	Stage IA	T1a		Lung	0.0	2ca334ad-b3a2-4d1e-871b-85ffda291a43	602a455b-5590-48cb-9421-739fe7324f61	4fc34a1b-454e-4053-8d9d-0b022b2bd293
tw732	1757	TCGA-D5-7000	TCGA-COAD	79.0	M0	N0	Stage I	T2		Colon	0.0	de842417-f80c-4b0a-b34e-ef3fad9cd301	f0b2cb52-31c3-4778-bec0-0d5262e3e0f3	5ab42d5c-7471-4d59-9377-93456db7879f
tw733	1762	TCGA-D8-A1J9	TCGA-BRCA	48.0	M0	N0	Stage IA	T1c		Breast	0.0	5b4ec1fd-516d-4c32-a233-0699e591df1a	8aad5b2e-b6fe-4f71-ba95-bd03e4354aaf	786a7546-8ea9-42ef-803a-5230fe957141
tw734	1763	TCGA-E8-A413	TCGA-THCA	38.0	M0	N0	Stage I	T1b		Thyroid	0.0	e1d25364-6f74-4850-846e-604a02f7ec4d	0b6473fe-74b5-42e4-97f3-0b9dd6b088b4	12758222-b94e-4982-b638-e985a50cdd56
tw735	1765	TCGA-DJ-A2PO	TCGA-THCA	54.0	M0	N0	Stage I	T1a		Thyroid	0.0	08af21c7-1b59-4f1a-8730-d4de818fc4a9	076ad63f-edcd-4f99-b7c6-a46274f9db42	f38941d4-5381-4462-9a9a-025ec9099b10
tw736	1766	TCGA-DJ-A3UK	TCGA-THCA	35.0	M0	N0	Stage I	T1b		Thyroid	0.0	e04f6c23-4786-4aaa-9577-4ccefaef4cad	a5e7479f-cc41-4c93-adae-3e1eab0e53c6	5b70e7c6-886c-426d-9e4a-f31218ce9b06
tw737	1769	TCGA-55-6969	TCGA-LUAD	52.0	M0	N0	Stage IB	T2		Lung	0.0	45d4b468-9089-46fd-8b5e-ad80a5148abd	5d31c722-97fc-4e7a-a88b-46e403c8dee2	ba321132-35e2-4f17-a8b6-9c3e5067cae4
tw738	1774	TCGA-DM-A1DB	TCGA-COAD	68.0	M0	N0	Stage IIA	T3		Colon	0.0	d2aee6c3-29d3-44ef-96a5-b0a2d23dcec5	efa1a9ac-f3f0-4b77-af8e-00d5f7e5a6ab	1cf8ce13-6f60-425c-93b6-5e6c9dad2e90
tw739	1775	TCGA-NC-A5HM	TCGA-LUSC	76.0	M0	N0	Stage IB	T2a		Lung	0.0	5612d369-8009-4b81-89da-b2d396445e35	eadac91d-e707-45b2-a15c-40eea9ab52e2	9330a344-ef09-4d00-9656-c5f8298f3666
tw740	1777	TCGA-62-A46O	TCGA-LUAD	65.0	M0	N0	Stage IB	T2		Lung	0.0	63a884f4-0d20-4cb5-b485-72e066b6490f	788110a4-6841-4bd6-8f3a-faeef8b6d12a	190549e3-ede8-4fa2-9f14-91efac4798b4
tw741	1778	TCGA-A7-A4SF	TCGA-BRCA	54.0	M0	N0	Stage IIA	T2		Breast	0.0	b3b6d3bf-426f-4720-9adb-98783faa0eff	6edbc897-4284-4c75-8941-297933c7b7bd	26c42e8b-c5d6-4ffe-b0f2-2c7a9d483e39
tw742	1779	TCGA-63-A5MN	TCGA-LUSC	78.0	M0	N0	Stage IIB	T3		Lung	0.0	6050828b-0a01-44d5-993f-b9f7ef35a015	d2ecefa3-8ca8-4e64-8c89-bceb2def5c3a	bdf2cd9c-0cef-4cc5-9f33-48be03678dff
tw743	1781	TCGA-E2-A1BC	TCGA-BRCA	63.0	M0	N0	Stage IA	T1c		Breast	0.0	4d0dcaac-cf91-4737-931d-f308fb20df9d	e4dbc1f5-1dc2-450b-a1c6-2218d3f5cb74	2b23d762-97db-46d4-8eee-fe62ad1e15a7
tw744	1782	TCGA-L3-A4E7	TCGA-LUSC	71.0	M0	N0	Stage IB	T2a		Lung	0.0	0b050c63-6aed-4573-bac1-30d36781fb1a	29913ba4-684c-44d5-af59-bcc9351f1840	fb6eaa0d-ba0c-4ac3-bfb4-ae5586d3893d
tw745	1786	TCGA-AY-A54L	TCGA-COAD	74.0	M0	N0	Stage I	T2		Colon	0.0	5daf6c21-bca3-4440-95d1-b4dc239f7911	e2fccb10-df7e-43e9-8789-569c035e5c68	06ad122c-bf49-4e1e-b4ea-ca39de6f7d85
tw746	1787	TCGA-E2-A1LH	TCGA-BRCA	59.0	M0	N0	Stage I	T1c		Breast	0.0	e99a371e-14fa-46f7-89c1-ad36bcd82994	f565ad69-e63c-4af4-a2a1-1e84f8b651b9	63a54854-7db7-48bc-a56b-5d43800be36d
tw747	1789	TCGA-86-8280	TCGA-LUAD	54.0	M0	N0	Stage IIA	T2b		Lung	0.0	afa5c7c4-02f8-4417-873c-378937f5fbbb	3fd5ea3e-0aa6-4e50-92ef-11621b96a8e6	f4ccc723-1b32-4f4f-bf70-a9f904ceb2cf
tw748	1790	TCGA-98-A53A	TCGA-LUSC	70.0	M0	N0	Stage IB	T2a		Lung	0.0	8d5a94c8-b3d9-4991-8ce9-f7aa9189938c	a4ac7a0a-63cc-49fa-95eb-641f8958f432	af88d09a-c28b-4b44-b7a5-66825b2ddf85
tw749	1795	TCGA-AC-A2QJ	TCGA-BRCA	48.0	M0	N0	Stage IIIB	T4b		Breast	0.0	a260d9e5-d88e-44eb-8431-4266c1baf68a	6b6f7385-77d0-41e9-a3ea-139f303cdbe2	9adca46f-83f2-437f-b6e5-14d53abf3d77
tw750	1799	TCGA-44-A47G	TCGA-LUAD	73.0	M0	N0	Stage IA	T1		Lung	0.0	38ec487d-0a4a-4287-9c14-4bfdb959b402	f80e3756-f400-48ff-8151-c8633636f0c6	55b401ab-003d-4bc5-8669-7df0cf2a997e
tw751	1800	TCGA-DJ-A4V2	TCGA-THCA	38.0	M0	N0	Stage I	T2		Thyroid	0.0	7febb0f3-be92-4a70-a683-1877d6e8b76f	4e353ba8-80d7-478f-867e-8a6971911b60	4e971fe7-682d-4dd0-a651-c2357e166447
tw752	1801	TCGA-A7-A3J0	TCGA-BRCA	62.0	M0	N0	Stage IIA	T2		Breast	0.0	0b4cae8e-1a2c-4ba9-b126-5abf35f73b36	239b35a7-e46c-4538-a6e7-f51852f85be0	181d2b3d-996d-4360-a2ff-661a6415b388
tw753	1805	TCGA-BH-A5J0	TCGA-BRCA	63.0	M0	N0	Stage IA	T1c		Breast	0.0	d5358d17-4c49-46fa-8a96-4af9ab298ab4	940438eb-3bf0-401a-b69b-3cae18485128	e01a31b8-dbdd-4887-9c3f-8d6c0b9847f3
tw754	1811	TCGA-C8-A274	TCGA-BRCA	63.0	M0	N0	Stage IIA	T2		Breast	0.0	885098b3-2e01-4039-ad15-f3dda5c29dc6	9cdc6be8-efd7-4439-b735-2689217920d9	313475f8-12ed-4d5c-adcb-c3e3607c4e9c
tw755	1812	TCGA-67-6215	TCGA-LUAD	52.0	M0	N0	Stage IB	T2a		Lung	0.0	edfdd711-4764-43a7-9948-4320dc17b2b1	743c830e-0708-403e-afda-624e8a458e4b	f5635a88-4f2b-4ea8-b09e-8781dc3ca290
tw756	1813	TCGA-A7-A4SE	TCGA-BRCA	54.0	M0	N0	Stage IIA	T2		Breast	0.0	87b7171a-7340-4e1e-849b-c52351f23ab0	f09a1c40-1960-4c45-a467-b1f78b00fb73	b0393766-854d-41eb-80cc-08f584e25857
tw757	1814	TCGA-C8-A26Z	TCGA-BRCA	59.0	M0	N0	Stage IIA	T2		Breast	0.0	39e5a93f-7474-44f8-974a-7ce44f909002	79a3e6ae-524f-4e73-b93b-97308e01750f	c22c36f3-6706-4c8c-a109-00452ad19b70
tw758	1816	TCGA-D5-6920	TCGA-COAD	77.0	M0	N0	Stage IIA	T3		Colon	0.0	aa35c5aa-8435-4269-9891-fac36b6e4928	23963a4b-6f1c-4450-a247-01c907903363	913cec80-6c42-4662-a750-d948ec1f17c9
tw759	1819	TCGA-EL-A4KG	TCGA-THCA	35.0	M0	N0	Stage I	T3		Thyroid	0.0	4372cd1e-0e8f-44c5-8ab2-70a9b0144d82	0c50107e-a2b8-48e6-94e6-04845ea0c4a7	c7fe60ff-9f45-49e4-97fd-d0246d946eaa
tw760	1823	TCGA-69-7973	TCGA-LUAD	42.0	M0	N0	Stage IB	T2a		Lung	0.0	577f10d0-c9a2-47c3-aa2f-b1bd5bd86d90	8d502823-ab7c-4dab-8ad4-6343685d587f	de9fe3d1-257c-4ce7-8d0b-f06054530973
tw761	1825	TCGA-DJ-A1QE	TCGA-THCA	62.0	M0	N0	Stage III	T3		Thyroid	0.0	a06414d2-981e-4ddb-b34b-af5d504d606f	f548c2a7-39c3-4fd5-bf87-a40c7308bd97	41312d09-e4e3-4078-8a5c-fce7a38cab6a
tw762	1828	TCGA-BJ-A45F	TCGA-THCA	59.0	M0	N0	Stage I	T1b		Thyroid	0.0	c66a9047-a61e-45d3-9932-81a654942404	e9e08610-4856-49b0-9382-ead330903680	ebae7fa9-6a5d-4089-94fd-31ca14917b42
tw763	1832	TCGA-22-5482	TCGA-LUSC	81.0	M0	N0	Stage IB	T2a		Lung	0.0	342ae6d9-d9b9-4458-8c39-19faf0c7aeac	6333844f-6305-45e7-8533-4fc7c1904bc6	a33120fc-ffb7-472d-b98b-303b2debda62
tw764	1833	TCGA-97-A4M0	TCGA-LUAD	60.0	M0	N0	Stage IB	T2a		Lung	0.0	4e27513c-172b-4d19-a397-ade6df353e6c	efb2c662-6f1e-4dd6-9d64-e44db01e8039	beb8ac01-a780-4ebc-8521-73c9b69d0d51
tw765	1836	TCGA-XN-A8T3	TCGA-PAAD	67.0	M0	N0	Stage IB	T2		Pancreas	0.0	89ddb133-8f62-4be4-8569-bf184c94652d	b7513b07-87c0-4b0e-9f98-e566c2fe4ff6	a238e4fe-73f0-4bde-ac5b-7046c5c0474a
tw766	1837	TCGA-39-5027	TCGA-LUSC	73.0	M0	N0	Stage IB	T2a		Lung	0.0	7287d9fa-e48f-4de8-b7f0-a7af8c34fdf8	e6e2f386-e4f1-4d53-ad4d-3a344e2fb688	f9727ff4-edea-4890-a205-4dbba418b2af
tw767	1840	TCGA-XC-AA0X	TCGA-LUSC	77.0	M0	N0	Stage IA	T1a		Lung	0.0	af4b1495-7078-4042-8d0d-1769b7dcc53d	fa8aa5ae-b7cb-404b-9a69-14f92584d841	c6af800c-a501-4727-8a9a-a92f9e39189a
tw768	1845	TCGA-63-A5ML	TCGA-LUSC	68.0	M0	N0	Stage IB	T2		Lung	0.0	0d93aa2b-c0f1-495c-8c73-68719d0e8b4e	c85ef8e9-495e-4fba-8cb8-654e99f6482c	005507e0-a9f1-4d88-8d87-d10d5fdd5e69
tw769	1850	TCGA-77-7138	TCGA-LUSC	67.0	M0	N0	Stage IB	T2		Lung	0.0	b7e3f944-1ed2-4d04-a2dc-bf6ff06b5db7	61c1fbc2-b291-4df0-aa77-b860203fde11	02dc0520-f646-486c-888c-364b83cb95ba
tw770	1853	TCGA-CE-A3ME	TCGA-THCA	51.0	M0	N0	Stage II	T2		Thyroid	0.0	cfe920f1-e275-4d78-b821-3e7adcb59da5	45514d1c-c20d-406f-8592-c929f312ae10	d3661e05-5d9b-4702-a579-3713ebeb198b
tw771	1854	TCGA-CA-6718	TCGA-COAD	46.0	M0	N0	Stage IIA	T3		Colon	0.0	efdcda8a-26eb-4b7b-accf-df08c81e5135	0cd94e61-a665-4807-8ace-67d3d447ec2e	ffd4287b-1188-4870-a020-bbcaaaf295db
tw772	1855	TCGA-22-5489	TCGA-LUSC	64.0	M0	N0	Stage IA	T1b		Lung	0.0	18f7582b-048d-4ba2-8035-0a033435b24d	c50bf850-a388-4446-b83e-4ab477c44b97	cda535e0-80c3-435f-9861-d8a7bdcbfe40
tw773	1860	TCGA-62-A46S	TCGA-LUAD	73.0	M0	N0	Stage IB	T2		Lung	0.0	85feefbe-6aad-430b-a882-c71e4a5d1e07	3e35694b-d170-4edf-b926-7c30b2e50e76	c01350c9-89ac-40ae-84ac-0fac77712446
tw774	1862	TCGA-KS-A4I7	TCGA-THCA	61.0	M0	N0	Stage I	T1b		Thyroid	0.0	40eb5c6d-ff2b-425d-b9ba-3003f4645cd7	71ddab10-452a-45e0-a807-ea5e966ad7d8	0d1c08cc-558d-4fbb-9bba-e1f899573c95
tw775	1863	TCGA-86-A4JF	TCGA-LUAD	56.0	M0	N0	Stage IIB	T3		Lung	0.0	2c81c69f-e08a-4586-b3f9-33d4af417d1f	ed88c5c2-3850-4527-808f-bc7a83fb2259	acfb9be6-8f22-450f-810f-2142ffe9f6b4
tw776	1864	TCGA-BH-A0HI	TCGA-BRCA	78.0	M0	N0 (i-)	Stage IA	T1c		Breast	0.0	36a42825-dbc2-4dff-828c-e5008207d254	9d414f8c-dfa5-4767-b57d-838c83fa1325	c8596dd1-09fa-41f6-8064-dc881bdb6d72
tw777	1866	TCGA-DJ-A3VE	TCGA-THCA	50.0	M0	N0	Stage I	T1b		Thyroid	0.0	ebd3a274-2e2b-475b-a32d-b09f0fe56791	2557e346-70f4-4a95-81c3-a23e300719d9	dea2f145-32f3-4dda-9131-f3706c565361
tw778	1867	TCGA-05-5715	TCGA-LUAD	69.0	M0	N0	Stage IB	T2a		Lung	0.0	20daa4af-7d88-42c8-9279-34372e687e5d	6a6a2c69-9ee0-4a00-b2c9-ae499a64d13f	2a2fbe3a-d860-48cf-9159-58a97989ffcb
tw779	1871	TCGA-44-2666	TCGA-LUAD	43.0	M0	N0	Stage IB	T2		Lung	0.0	f0890456-1013-4e8a-9132-f05e2a1be5f2	fae21caf-71d6-4b2a-ab13-0922bab4bf5f	3b568c2a-1415-48c2-a777-82ef88f26975
tw780	1872	TCGA-63-6202	TCGA-LUSC		M0	N0	Stage IIA	T2		Lung	0.0	d89f60e5-23be-42ed-86ed-4ae80a6a1baa	7adbf0e6-34c8-46d3-81ad-89f7e4f05386	e56e03bd-7c63-4c8c-a196-47310c794a1f
tw781	1873	TCGA-G4-6295	TCGA-COAD	70.0	M0	N0	Stage II	T3		Colon	0.0	8eabb842-d92f-4803-8992-db5b57fbdd51	21eb9509-2b0e-40bc-9a75-bf0d1c9f4140	a5913baf-595f-49cc-8db0-75df08e66e97
tw782	1878	TCGA-21-5782	TCGA-LUSC	68.0	M0	N0	Stage IB	T2		Lung	0.0	ba47cbb5-556b-490b-af63-a5005ee42f11	7a24820e-06f1-4f56-9807-63a59e487faf	a68d4919-0e5a-4294-accf-19359f777a05
tw783	1881	TCGA-85-8072	TCGA-LUSC	60.0	M0	N0	Stage IA	T1a		Lung	0.0	e1f2dc8e-a550-404a-b2b1-b559f24270e6	6d86c66a-a79b-46b4-9c9c-8ef29bf5f3c2	7b0e043e-8a79-40e3-9f5d-32603f6c5b16
tw784	1882	TCGA-97-A4LX	TCGA-LUAD	81.0	M0	N0	Stage IB	T2a		Lung	0.0	0f37f5ba-3582-4c61-8c70-bf9b0ede6e71	0c2afe9b-1de7-4418-9898-dc7dcad83a5c	50794856-6714-4467-b748-8d0ea49c9af6
tw785	1887	TCGA-E9-A5FL	TCGA-BRCA	65.0	M0	N0	Stage IIB	T3		Breast	0.0	c1f3f326-e99f-4811-9665-d15d6d8a1c33	d5b3a491-d625-4526-bb70-a18df651b59a	d7b30e5b-cf82-4cbd-8459-37528851a7a5
tw786	1891	TCGA-DM-A1D9	TCGA-COAD	67.0	M0	N0	Stage IIA	T3		Colon	0.0	4ba379c6-bfff-44fc-8c24-ecde87a78249	55344d52-03fe-4881-af6c-193feb857132	9a8e1141-3b01-4b8c-8782-d92e6e578b0c
tw787	1894	TCGA-AR-A2LE	TCGA-BRCA	69.0	M0	N0	Stage I	T1		Breast	0.0	89e67cfd-7728-4a0e-bfa5-4c55ae957ef8	3f32243e-4cf2-4bef-8630-f598633a2bb3	4a38e994-237e-48f6-ab5a-1b1f914fd7d6
tw788	1895	TCGA-55-A493	TCGA-LUAD	54.0	M0	N0	Stage IB	T2a		Lung	0.0	af2c7fc6-003d-4c41-bba5-95a005699a57	77c9f56e-4847-46c2-bc05-7d79cf814228	414a6798-a32b-4d9b-90d8-e85552181921
tw789	1897	TCGA-62-A472	TCGA-LUAD	70.0	M0	N0	Stage IIB	T3		Lung	0.0	7666bfbe-6803-4b5d-b3b4-e9069fc4bea5	a8c6aa15-e4be-4a61-a0a0-2e48ff5ca30a	54062dc6-e8c5-437b-b078-30dc6fd038f2
tw790	1898	TCGA-DJ-A1QL	TCGA-THCA	70.0	M0	N0	Stage II	T2		Thyroid	0.0	c16ddcac-a4fd-46f7-b42f-82bb0b6c0058	5bae2c8d-c892-4af3-af34-9e5b3d69508e	da95e8d5-fac6-48b7-a8a1-bbefd5010546
tw791	1901	TCGA-D5-6531	TCGA-COAD	75.0	M0	N0	Stage IIA	T3		Colon	0.0	bcd03012-2f1c-4e2b-b2ed-833ff561a30f	63c2dfdc-5112-4a7d-aa97-7469c5624c56	734dcc53-3959-404b-b070-f9979c48e309
tw792	1904	TCGA-KO-8414	TCGA-KICH	50.0	M0	N0	Stage II	T2		Kidney	0.0	21fae5a3-ec3c-4546-b880-b470688c7bd8	04b9f997-049b-418d-ae81-725e768ecccd	19ca9967-5f1e-4a51-a80e-b1b11e9e209a
tw793	1906	TCGA-85-A4QQ	TCGA-LUSC	68.0	M0	N0	Stage IB	T2a		Lung	0.0	343f1771-4a3d-4a03-9eb0-319dada0b373	74bc70c7-e15d-4d7c-b5f1-848ce2005dd6	0bde4f32-b0ce-472f-851a-b4571916b502
tw794	1907	TCGA-62-A470	TCGA-LUAD	84.0	M0	N0	Stage IB	T2		Lung	0.0	51f545d2-3da2-46c1-9ed4-204133701dad	2b3f628f-6ce2-4639-899e-f36cef033859	8c5bdec3-d1cb-4790-88e1-911962205d94
tw795	1910	TCGA-78-7542	TCGA-LUAD	56.0	M0	N0	Stage IB	T2		Lung	0.0	72d9c332-92e3-4f9c-899d-1de9969b1bd6	57f4c914-8d8c-4fc7-84c9-13d81c88aa69	3dd139c0-d70b-4c43-a32c-aab9ad884722
tw796	1912	TCGA-BH-A0HA	TCGA-BRCA	31.0	M0	N0 (i-)	Stage I	T1c		Breast	0.0	40d222ea-3a59-45b9-91a2-0566b239c89e	721124da-0f27-40fe-88b7-038809d51932	3a8a2640-b0f0-43b8-ae9f-585998e2ba7d
tw797	1914	TCGA-98-A53H	TCGA-LUSC	76.0	M0	N0	Stage IA	T1a		Lung	0.0	5be877e7-15a7-48e6-b05a-cb1dfa39aa25	1774a96f-a7f9-4dd1-8c89-558456911db2	86ab0253-ee8e-4167-b5af-389a5a20050f
tw798	1916	TCGA-56-8622	TCGA-LUSC	68.0	M0	N0	Stage IB	T2a		Lung	0.0	75687790-7c48-4de5-9e8b-6a82ea97ddd1	2e11feb1-d617-403d-9e2f-1b6f1c606cd8	a02a6ca5-1c81-403a-bf28-e946a15ad8d4
tw799	1918	TCGA-DM-A282	TCGA-COAD	60.0	M0	N0	Stage IIA	T3		Colon	0.0	a35a1dfa-f6f1-486d-9e6a-72658918f06f	ddf455e1-231d-40f9-891d-922b4d2dfb55	15dd0b86-b422-43c6-b22b-7ab5ef540821
tw800	1919	TCGA-F4-6805	TCGA-COAD	58.0	M0	N0	Stage IIA	T3		Colon	0.0	f8903180-77d4-4d01-aeaf-a48fdc48db7d	534fb521-bae2-4248-a0c9-9c6e758da43d	00748d08-8adb-444f-a27c-3ad3ba874e5b
tw801	1920	TCGA-BH-A202	TCGA-BRCA	60.0	M0	N0	Stage II	T2		Breast	0.0	6a89e8a2-577e-4531-98e8-ba6fc6cfe525	0db8bc63-096d-4323-a28c-519e9aede456	0d78483c-b2c4-43bc-a284-358645b4adb7
tw802	1923	TCGA-BJ-A45D	TCGA-THCA	36.0	M0	N0	Stage I	T2		Thyroid	0.0	a66086a1-28fa-4458-b9d8-90af78b3d075	47c9f222-9000-4a78-afbd-130e889dd8e6	454c9f45-1706-4011-bc6e-d0eb04f767a0
tw803	1929	TCGA-D5-6536	TCGA-COAD	73.0	M0	N0	Stage IIA	T3		Colon	0.0	806a4d03-fc17-4f66-9a1f-712b56695fff	44f15937-c7b3-4055-89b2-6315551e6eac	f4240750-17ba-4727-a26d-2c4939733966
tw804	1931	TCGA-98-A53B	TCGA-LUSC	69.0	M0	N0	Stage IB	T2a		Lung	0.0	dfb6070a-cc20-441d-baaa-7327d6871b2b	8a9bc967-82fb-4f83-9766-0a7c0d1f0afd	d178ab55-31de-491d-9048-2aebbdc03c1a
tw805	1933	TCGA-BJ-A2P4	TCGA-THCA	29.0	M0	N0	Stage I	T2		Thyroid	0.0	ecec22cc-146b-424f-966a-d0fe923db4a8	ecd2da08-343c-4ada-83f7-3281e78c0f5c	ccf5c88f-3bae-4c9f-b70a-56fc779b9aa3
tw806	1935	TCGA-AR-A255	TCGA-BRCA	62.0	M0	N0	Stage I	T1		Breast	0.0	be65c37e-7aa8-466d-a1fe-102e8e25e2e9	f1d05f6f-506a-4528-bfac-2fc4f7599e3d	e62755e9-2196-4637-8594-7e9508b49ed3
tw807	1938	TCGA-EL-A3GV	TCGA-THCA	65.0	M0	N0	Stage III	T3		Thyroid	0.0	0cc54d54-a63c-4733-834e-7e3552d166a3	e31cd17d-182e-4187-833f-0e1adae543eb	13b730f6-0a7b-4f22-a297-4d02e5dbc9a6
tw808	1940	TCGA-CZ-5452	TCGA-KIRC	69.0	M0	N0	Stage II	T2		Kidney	0.0	b2c3a163-384f-4246-880f-ae2caebf0d17	abb0f018-ffff-4006-91a0-b27194d7d9a7	fed36688-e558-4437-9cdb-66428ce83ec5
tw809	1942	TCGA-34-5929	TCGA-LUSC	78.0	M0	N0	Stage IB	T2		Lung	0.0	ef5d5338-8447-46d7-b573-4c812f540b32	80f2f699-59ea-4c81-9495-64f2c8d7072a	e48d5660-b350-421e-ac85-0305b98c1964
tw810	1947	TCGA-DM-A1D6	TCGA-COAD	88.0	M0	N0	Stage IIA	T3		Colon	0.0	1b94d854-680a-4ed8-8892-99cdcf3f794f	78dead29-542f-478e-abbc-1e275360d5ac	9dd6a72d-bcab-4cc5-8102-893dead57284
tw811	1948	TCGA-A6-5656	TCGA-COAD	74.0	M0	N0	Stage I	T2		Colon	0.0	90b8a6ce-af5d-48ec-8d64-6642b0882598	7760dd44-2ae1-49cc-8917-12e415997bca	0b194aab-c2c2-43a0-9f28-79fffa8a5f13
tw812	1951	TCGA-E8-A418	TCGA-THCA	75.0	M0	N0	Stage IVA	T4a		Thyroid	0.0	32d0526d-b0be-4620-8065-288adcc56aaa	cc1f5378-c580-4e19-8ead-c86e9548c174	f38725b5-453d-4f96-ab87-fbf4b7f5376e
tw813	1956	TCGA-E2-A1IH	TCGA-BRCA	80.0	M0	N0	Stage I	T1c		Breast	0.0	1581b466-9502-491e-828b-dd9b721690cb	ea448d48-8afa-42a3-9c57-4708ace36980	180cc127-34fd-41ce-96cc-af0de024493c
tw814	1963	TCGA-E9-A5UO	TCGA-BRCA	41.0	M0	N0	Stage IIA	T2		Breast	0.0	71175258-a00a-4035-8f33-eb48bf04066f	d24f86a0-d37b-4707-8e2f-9fc444f2de8d	1f0aed88-6208-4f89-826f-f0ae0125ed32
tw815	1964	TCGA-BQ-5890	TCGA-KIRP	69.0	M0	N0	Stage III	T3a		Kidney	0.0	3941b835-c5e6-4000-b5b9-ad420d012062	23b2ec04-715e-4733-bc9e-e5d87facbb74	5f12bccd-3a62-4b7a-bfa8-7c1681550b17
tw816	1971	TCGA-85-7950	TCGA-LUSC	46.0	M0	N0	Stage IB	T2a		Lung	0.0	2773ff80-83f6-4e19-a384-e2f0e7ae92b3	fe17d28d-7715-4165-9d5f-6c5d713c189c	e9174f7d-b831-444a-b799-0d2250ce77ad
tw817	1975	TCGA-22-5473	TCGA-LUSC	78.0	M0	N0		T3		Lung	0.0	b34c57e4-8afb-4b20-8634-dd38e8e7828d	875251f9-0bee-46bd-b44c-9afd0afb97cf	c5390ed7-7800-4052-917d-120016648cf8
tw818	1976	TCGA-F4-6570	TCGA-COAD	78.0	M0	N0	Stage IIA	T3		Colon	0.0	a99d57f4-b2d3-4373-883f-1b409e73fd46	f6d5b166-0db6-4970-aaef-98d88c0b1346	9a645f01-1ca4-49c0-bd29-fc3b0c6570c9
tw819	1978	TCGA-D5-6928	TCGA-COAD	80.0	M0	N0	Stage IIA	T3		Colon	0.0	4d237acd-a4fd-4590-900f-7349b435fff3	1571962f-e7d2-4c91-b8ba-8960dad80dd4	819a4e05-ea99-4d5f-8581-d97e86100505
tw820	1979	TCGA-CM-6171	TCGA-COAD	77.0	M0	N0	Stage I	T2		Colon	0.0	ccadeefd-7561-47b7-b58a-e09f688c65e4	564c0d4a-fc19-431d-9c7c-8030ab52255b	27a6debf-2a7f-4ca8-98db-ed0650f93c2c
tw821	1980	TCGA-LL-A5YN	TCGA-BRCA	46.0	M0	N0 (i-)	Stage IIA	T2		Breast	0.0	cdf2bc60-591c-4219-bf96-40dd8b6c8459	8c72484c-1d4f-496c-a084-3d7b90cf94ec	1bc3c759-cf3a-48a6-874c-db55f52ed5a5
tw822	1981	TCGA-EL-A3MW	TCGA-THCA	55.0	M0	N0	Stage II	T2		Thyroid	0.0	3c8f7624-a786-44df-b638-e439d696ea92	803276d4-a565-48c9-a30f-606b4878d64c	b6130d8a-f3e9-4390-8ed2-666d11ab2717
tw823	1983	TCGA-D5-6539	TCGA-COAD	45.0	M0	N0		T3		Colon	0.0	d13d6e92-a41f-423d-80dd-ac8381f53b00	cdb332ae-8d2a-4fa2-9d35-8d3597b36c0a	a80d82ff-dacc-4092-b0cd-94b02aea9d06
tw824	1984	TCGA-E2-A1LG	TCGA-BRCA	50.0	M0	N0	Stage IIA	T2		Breast	0.0	1b8dddf2-89d9-43aa-84c7-1d18e8865106	c71e61c9-cb17-4317-9406-0bd9206f429a	0030cccf-0ac2-4f88-9d06-15e3f1569bbb
tw825	1986	TCGA-E8-A434	TCGA-THCA	56.0	M0	N0	Stage I	T1a		Thyroid	0.0	aede382b-c902-4ab3-a0fe-2da55e80cc3c	48a851c1-2200-492c-b31b-8f13f10c28e5	637c3217-7bfc-48fc-beba-6b9d6aec16d2
tw826	1990	TCGA-A7-A56D	TCGA-BRCA	84.0	M0	N0	Stage IIA	T2		Breast	0.0	430184b1-040d-4b3a-863d-1e6c71009d93	48668db9-59e8-4b13-ac62-a6ea3c6b774d	920108d5-b93c-4a2a-a622-a4f7f60eea9e
tw827	1993	TCGA-E2-A109	TCGA-BRCA	64.0	M0	N0 (i-)	Stage IIA	T2		Breast	0.0	eea8e274-7b23-444d-999d-1741d7a928d2	ea13cd15-1504-437d-a44b-0394728b2d2a	884399c9-f8a3-44ef-b012-7cd0a53759e8
tw828	1994	TCGA-M8-A5N4	TCGA-PAAD	48.0	M0	N0	Stage IIA	T3		Pancreas	0.0	e38615d5-18c8-4976-a333-b483bb5e01ac	38605c97-3d8b-4ea6-91b7-e5b2e3f1bbc5	e8f9ca40-f975-4496-a14b-c7241734f57a
tw829	1995	TCGA-MK-A4N7	TCGA-THCA	20.0	M0	N0	Stage I	T2		Thyroid	0.0	724df11e-f3ff-4f4f-9212-986c9132a79e	5d688c85-e5dd-47b2-920b-0392f69c7033	533e3058-00f6-4f9b-b900-dcc4a87a1f1c
tw830	1996	TCGA-SX-A7SP	TCGA-KIRP	66.0	M0	N0	Stage I	T1b		Kidney	0.0	6639be4a-2848-4775-afb7-f833d9b97fec	73a92197-e5af-42e6-b62c-d9b83c6f5224	623b7357-40bf-4138-86da-037290349e9e
tw831	1997	TCGA-C8-A27B	TCGA-BRCA	48.0	M0	N0	Stage IIB	T3		Breast	0.0	4ec56a4e-a3ce-4511-a517-199e2a535b1a	bcd4bb61-b0db-40ad-a127-cddf068c856d	126b9b54-0090-46c6-9353-d88e57ca98b7
tw832	1999	TCGA-E8-A438	TCGA-THCA	23.0	M0	N0	Stage I	T1b		Thyroid	0.0	125d15c7-438a-4270-82f9-767ce095f0aa	2dc70de5-4c7b-4022-8695-73e0e5d6de85	a1892d1d-030b-47b4-93a5-d4adc4579274
tw833	2004	TCGA-4B-A93V	TCGA-LUAD	52.0	M0	N0	Stage IA	T1b		Lung	0.0	dcff773b-20f4-4c90-9a3f-78ef2e0f484e	518d37a6-77a6-4def-9699-23b0861c8a29	14a28413-a0f9-40f1-af30-afb61c05aad1
tw834	2008	TCGA-DJ-A1QO	TCGA-THCA	69.0	M0	N0	Stage III	T3		Thyroid	0.0	0b9c14bc-841a-46c2-ac7b-1a7f4dfad8fe	82f12714-092a-4e8a-b249-e5d2b452ef1a	d85c85ee-17f6-49ee-bbf4-6624f1f494ee
tw835	2009	TCGA-BH-A0DK	TCGA-BRCA	49.0	M0	N0 (i-)	Stage IIA	T2		Breast	0.0	a629c407-5141-454c-bb69-ba7e58d1febc	43411bbd-251c-40be-b2d6-8039421b9f5c	8ec50060-0146-456f-aa7f-0768b9ef2721
tw836	2010	TCGA-86-8668	TCGA-LUAD	61.0	M0	N0	Stage IA	T1b		Lung	0.0	7f9624e7-0e7b-4a2b-8413-1737f0f7c1d0	ed858f78-6303-433e-bbfe-674393d7faad	8249d65e-344c-45f5-bf75-32941fbd9ad5
tw837	2013	TCGA-NK-A5CT	TCGA-LUSC	70.0	M0	N0	Stage IA	T1		Lung	0.0	26fc2982-0376-40d8-8829-50a6d8c71b85	000fb38d-404c-48da-9bb4-a762a7cbfecf	573e0c65-6b49-43b0-9919-5c99833977bf
tw838	2018	TCGA-E8-A3X7	TCGA-THCA	57.0	M0	N0	Stage IVA	T4a		Thyroid	0.0	7b27fd5d-f1a8-43d1-b6e7-3af33b6a361b	24dea801-a8b2-469d-9a79-513067d64982	0cf1585e-e934-41d2-8040-210cefbeec37
tw839	2020	TCGA-A2-A04R	TCGA-BRCA	36.0	M0	N0 (i-)	Stage IA	T1		Breast	0.0	2fa144d0-2776-46d9-a7d4-41f68a1d3727	f67eae85-06be-4e1a-80ea-d43134c3bc27	a1e2c130-93b3-4e42-a0d0-0d57b87d9a83
tw840	2023	TCGA-E9-A3QA	TCGA-BRCA	33.0	M0	N0 (i-)	Stage IIA	T2		Breast	0.0	d67d6fbf-50fa-485e-8ac7-a3c7ac33b3b2	d907def3-e842-4ef2-b09f-dce0e8d781f5	3283ebdc-17b7-447d-a848-82bff92a8981
tw841	2024	TCGA-BJ-A0YZ	TCGA-THCA	65.0	M0	N0	Stage II	T2		Thyroid	0.0	94874052-7e11-4f2c-aa59-0615a55b64f6	2373a2db-53de-4068-8575-ce59fcb331fb	ebf0d9ea-7d3b-4aed-97ac-25b57a57131f
tw842	2026	TCGA-97-8175	TCGA-LUAD	55.0	M0	N0	Stage IB	T2a		Lung	0.0	6525f4e0-ba79-4576-89b3-df0ab6e45309	18a44fa5-6e5c-400c-a840-873fbbc92152	47d21694-875f-451f-a9e9-dad1da4bebb7
tw843	2027	TCGA-85-8049	TCGA-LUSC	57.0	M0	N0	Stage IB	T2a		Lung	0.0	00810078-a4fc-4e1d-bbdc-e5e0d3080025	2c01d35a-f4c4-41a4-a844-b15829fc8a68	da533cbd-9df1-4f2f-afc6-c1a951b776f0
tw844	2028	TCGA-E2-A1IN	TCGA-BRCA	60.0	M0	N0	Stage I	T1c		Breast	0.0	c9ff3787-de6e-4535-be34-6425ccf9079f	e5aea75c-49c9-4010-a885-a40bfc161a92	cf0d725f-d45f-44c2-aaa3-9b995965b502
tw845	2033	TCGA-CM-6165	TCGA-COAD	74.0	M0	N0	Stage IIA	T3		Colon	0.0	01947597-c83a-4c5d-8a45-f1fe27992ad5	0887400d-b70a-42f2-a35d-a31301b75949	56f3bfcc-ca4e-4d79-9fb5-34d4bc87239c
tw846	2040	TCGA-B0-5399	TCGA-KIRC	46.0	M0	N0	Stage I	T1b		Kidney	0.0	6a1c052c-21bb-4688-96db-3d605b0fa93a	a4632d66-2c59-48a3-94f9-7bf570529a2a	bf0678e7-161c-43ab-aea9-36350571dade
tw847	2041	TCGA-AO-A12B	TCGA-BRCA	63.0	M0	N0 (i-)	Stage IIA	T2		Breast	0.0	3782bc2e-5a29-4380-9b44-735ca1ac8896	88ce8767-46dc-45e1-b3f8-9966ac0b94b5	49f9c898-9139-4b31-a5f7-16849bdb4a08
tw848	2045	TCGA-AR-A1AX	TCGA-BRCA	64.0	M0	N0	Stage I	T1		Breast	0.0	4c46a463-f0e3-4e19-ad95-5dab0231d1c6	eaca88d3-49ec-4605-a8d8-7bb3ad945bf1	88366ed1-584f-40dc-a582-76c482617d22
tw849	2047	TCGA-77-6845	TCGA-LUSC	69.0	M0	N0	Stage IIB	T3		Lung	0.0	f1925d79-5dae-40b3-8699-6ea713cae738	196876dc-9a83-4a35-a5de-8483cbc66bb6	c8b152f8-5749-45d5-a85a-e6dfc1ed7037
tw850	2048	TCGA-D8-A1JJ	TCGA-BRCA	54.0	M0	N0	Stage IIA	T2		Breast	0.0	268eed55-913e-470b-8940-68daae0b21aa	61772045-9b3a-4c36-8963-83a0b0906140	48caa865-a631-4514-804c-7ca1f2e6b149
tw851	2051	TCGA-62-A46V	TCGA-LUAD	78.0	M0	N0	Stage IB	T2		Lung	0.0	fd52d8a9-e044-4f17-861a-9780752b20ee	71b27f1a-1b84-4bfb-8aab-2622450f4d4a	122bcacd-c7d2-4b71-a0e3-6dcc93230154
tw852	2054	TCGA-DM-A28C	TCGA-COAD	74.0	M0	N0	Stage IIA	T3		Colon	0.0	25c967af-093f-4668-a60a-d852c22c1bce	de65dbe0-c25d-479b-a8bb-22dd02f73422	38dfc562-500f-4806-a49f-5312135363f5
tw853	2056	TCGA-34-5231	TCGA-LUSC	72.0	M0	N0	Stage IA	T1		Lung	0.0	354b3238-51a1-4b08-95a8-50fde7e51b13	6fb85e97-8051-498d-91f7-7b32dd481b70	fb7d19e0-3caa-4248-88ba-2b438089cf57
tw854	2057	TCGA-NC-A5HD	TCGA-LUSC	79.0	M0	N0	Stage IIB	T3		Lung	0.0	6e46c824-acbb-4ef1-9b07-f952f89526dc	36ac29ac-e350-45c5-8a3c-10ba871e65fa	4cdcc166-9f2c-43f8-aa4c-96f2f5a1fae9
tw855	2060	TCGA-D5-6530	TCGA-COAD	53.0	M0	N0	Stage I	T2		Colon	0.0	03277451-4bc3-4c62-947a-0951276ee8e9	652b8744-374a-40cf-9916-f334ae20fd4c	d1bd47b5-60f2-4b48-9487-0c1853b00783
tw856	2063	TCGA-44-A4SS	TCGA-LUAD	73.0	M0	N0	Stage IA	T1b		Lung	0.0	de18a680-86a5-4319-a332-42227d490aa5	37f3ccfe-7578-477c-9c5a-5198646d05b8	7e15200c-5a79-4144-beb2-08830d4bfcc6
tw857	2066	TCGA-AA-3660	TCGA-COAD	51.0	M0	N0	Stage II	T3		Colon	0.0	b8cb5dc2-3a97-4023-bbd8-1bcafbbc6dad	88deae3e-90cd-43f2-ba96-864a42cd45c9	a2ce55cd-1162-4e7a-b10f-d23e3811d15c
tw858	2067	TCGA-BJ-A2NA	TCGA-THCA	77.0	M0	N0	Stage III	T3		Thyroid	0.0	0d3609fb-8e1a-4bda-bc95-0b59006f24ac	5e091c87-2407-4ba1-93be-a078502fb374	60262464-2aff-4625-ae21-9dd0392e5ce2
tw859	2074	TCGA-D5-6533	TCGA-COAD	68.0	M0	N0		T4b		Colon	0.0	b0595fa6-6c48-4add-b4b7-69c6425bf780	162be95a-3381-489e-9ad7-b582993b8c57	dee27f08-5914-443d-b329-6d334d335df5
tw860	2077	TCGA-DM-A1D7	TCGA-COAD	82.0	M0	N0	Stage IIA	T3		Colon	0.0	65046b66-0b61-4106-83b0-0b6fa1982850	1a595b62-162d-4fd3-b608-af5763359fbc	74fdd791-aaac-432b-9a84-7d476d074001
tw861	2078	TCGA-22-5479	TCGA-LUSC	64.0	M0	N0	Stage IB	T2		Lung	0.0	84bb43ac-afd4-4f2b-aeee-bdbe0d2e8d88	dcd92916-7e03-4ba0-8629-b1e68d77880b	2f6641af-5891-4c0d-a7a9-1df6cac9f89a
tw862	2080	TCGA-KO-8415	TCGA-KICH	44.0	M0	N0	Stage I	T1		Kidney	0.0	8dd0ae16-c0b1-4850-8d9b-4c3f2d4cef57	9ef3d736-0a46-40b2-8e70-c2271028df48	9072fc19-a2e5-45cc-9b1d-b8569ceb736d
tw863	2081	TCGA-E9-A249	TCGA-BRCA	45.0	M0	N0 (i-)	Stage IIA	T2		Breast	0.0	76d94448-4fd0-4476-af15-3c845d70851d	fe9d3fa7-5e97-4731-89e4-393f0706fab1	42924886-3ac9-49e4-af8b-81fc42d1b11f
tw864	2082	TCGA-DJ-A2PN	TCGA-THCA	70.0	M0	N0	Stage I	T1b		Thyroid	0.0	89e86805-ac72-446c-9a6b-e9470bcf773f	8aa6de1a-4454-490d-8810-40200ae33647	dab7c32b-af18-44d3-84c4-4c4fd8930715
tw865	2083	TCGA-AU-3779	TCGA-COAD	80.0	M0	N0	Stage IIA	T3		Colon	0.0	aac08efd-3649-4b78-bb52-420b3e99b8e6	6672ccc0-fd98-4ae2-8e5c-f8c27e34060a	4bb5903d-fba8-469d-bc85-d026c1243181
tw866	2088	TCGA-AG-3742	TCGA-READ	85.0	M0	N0	Stage I	T1		Colon	0.0	52b7ad50-c77a-440f-b84a-f535884848f4	fec9256d-34e2-4075-9718-200b34c64119	a0dd0283-61c4-4efa-8e51-adb12002ea39
tw867	2089	TCGA-S3-A6ZF	TCGA-BRCA	64.0	M0	N0	Stage IIA	T2		Breast	0.0	6d0f2c52-47f8-4032-8468-38dcc578ed6a	f2502777-c16d-4f51-8d17-2eee90f0586f	103bc0ad-cd82-46f1-9918-225a4c17016c
tw868	2091	TCGA-78-7155	TCGA-LUAD	68.0	M0	N0	Stage IB	T2		Lung	0.0	d7439e19-2ab4-4209-9628-16e6ae6bc11e	962b289e-9d3c-4c2d-8964-75bb31db5d01	0489c415-a518-4c02-b003-df29ea64d75c
tw869	2092	TCGA-DJ-A1QF	TCGA-THCA	61.0	M0	N0	Stage II	T2		Thyroid	0.0	3fdbc9fe-562b-4d2b-982e-799eb28bf13e	8355de3e-7f71-4a13-8fbc-a4435799ab7d	9d1894f0-c97b-49e6-8c89-59efd1338183
tw870	2095	TCGA-BJ-A3PR	TCGA-THCA	69.0	M0	N0	Stage I	T1a		Thyroid	0.0	2d1a66a9-3cb0-4b32-bd99-9949e0fbe2a0	6b2e5953-488e-44c4-b811-868e917cf1b5	c1445c7b-7a02-4ff5-8a15-78c9dcc56115
tw871	2096	TCGA-B6-A40C	TCGA-BRCA	51.0	M0	N0 (i-)	Stage IIB	T3		Breast	0.0	641c4e5d-4880-4f5e-9d1e-702cab91a6b4	55433599-8744-476e-8e3f-a591c8d156f0	141706da-d278-4e91-aa2f-1d5b640d3d04
tw872	2099	TCGA-64-5774	TCGA-LUAD	60.0	M0	N0	Stage IB	T2		Lung	0.0	db9bab18-a465-445f-a4fd-dc90faa1da6d	c246bd25-6bec-41a1-bf51-d0bcee8f9f87	2f36af7c-4d6a-4040-a622-e307157c5e41
tw873	2105	TCGA-58-A46N	TCGA-LUSC	52.0	M0	N0	Stage IB	T2a		Lung	0.0	4ca257ea-95ef-4881-8ab5-cd3ee88dbb6d	03d3093c-7455-4ac0-a8f0-26b8dedcafbe	488f0a6f-1485-419b-958f-be9ae9eab317
tw874	2107	TCGA-55-8616	TCGA-LUAD	58.0	M0	N0	Stage IB	T2a		Lung	0.0	927beddd-e0e7-4695-b744-79f27519389e	7595e60e-20a5-4599-beb4-16f9fa6cbaf4	3bb26043-9829-45af-baf0-8158a279ff2d
tw875	2108	TCGA-A2-A3XZ	TCGA-BRCA	46.0	M0	N0	Stage I	T1c		Breast	0.0	3974a62d-d399-42f3-b550-336e793b0cfe	1d99058f-be0a-48d1-b412-ca584cde1b9c	2369a991-562b-4b04-b628-34df1012b55b
tw876	2109	TCGA-E9-A295	TCGA-BRCA	71.0	M0	N0 (i-)	Stage IIA	T2		Breast	0.0	477f941f-1fb8-438f-802e-2e7fe6552fab	27735c9a-c4fb-4862-9442-ae18f3778a4f	13f62de9-eb5c-4108-8b38-fd1152d0517a
tw877	2113	TCGA-L3-A524	TCGA-LUSC	45.0	M0	N0	Stage IIB	T3		Lung	0.0	20bce22d-ac03-4799-83d4-02d68f3b11a8	d1e5d90a-b6b4-4e25-a805-fd92d2e6fdaf	fb349ba9-1fec-48a7-82d3-9265d2f516c5
tw878	2116	TCGA-DM-A28G	TCGA-COAD	75.0	M0	N0	Stage IIA	T3		Colon	0.0	b33612a7-64eb-4a55-8460-6a562c880c55	7d9f3b27-610d-4747-a081-bbd333f1a1c9	1fdaec6a-008e-488d-bc9d-fc96d0f8ba0b
tw879	2118	TCGA-DJ-A4V0	TCGA-THCA	36.0	M0	N0	Stage I	T2		Thyroid	0.0	0d8c63b2-65b0-4dc0-9397-40075b188611	d6ef614d-b897-43bf-bfb4-4dce76e5880f	4a8f6859-be52-42d7-840a-e7f0a001cbc6
