# Supplementary material for: SOPA and SIMPA: normalized single-sample integrated multiomics pathway analysis of tumor heterogeneity in solid cancers
Source: Brief Bioinform. 2026 Jul 8;27(4):bbag338. doi: 10.1093/bib/bbag338 (PMC13345383; doi:10.1093/bib/bbag338)
Supplement: Supplementary_Dataset_2_MOGSA_results_bbag338 [file supplementary_dataset_2_mogsa_results_bbag338.zip]

Archive with 1 entries (1 files):
- Supplementary_Dataset_2_MOGSA_results_bbag338.csv
