# Supplementary material for: SOPA and SIMPA: normalized single-sample integrated multiomics pathway analysis of tumor heterogeneity in solid cancers
Source: Brief Bioinform. 2026 Jul 8;27(4):bbag338. doi: 10.1093/bib/bbag338 (PMC13345383; doi:10.1093/bib/bbag338)
Supplement: Supplementary_Dataset_2_MOGSA_results_bbag338 [file supplementary_dataset_2_mogsa_results_bbag338.zip › Supplementary_Dataset_2_MOGSA_results_bbag338.csv]

GeneSet	tm1	tm2	tm3	tm4	tm5	tm6	tm7	tm8	tm9	tm10	tm11	tm12	tm13	tm14	tm15	tm16	tm17	tm18	tm19	tm20	tm21	tm22	tm23	tm24	tm25	tm26	tm27	tm28	tm29	tm30	tm31	tm32	tm33	tm34	tm35	tm36	tm37	tm38	tm39	tm40	tm41	tm42	tm43	tm44	tm45	tm46	tm47	tm48	tm49
HALLMARK_TNFA_SIGNALING_VIA_NFKB	0.999998262354254	0.999998262354254	0.999998262354254	0.999998262354254	0.999998262354254	0.999998262354254	0.999998262354254	0.999998262354254	0.999998262354254	0.999998262354254	0.999998262354254	0.999998262354254	0.999998262354254	0.999998262354254	0.999998262354254	0.999998262354254	0.999998262354254	0.999998262354254	0.999998262354254	0.999998262354254	0.999998262354254	0.999998262354254	0.999998262354254	0.999998262354254	0.999998262354254	0.999998262354254	0.999998262354254	0.999998262354254	0.999998262354254	0.999998262354254	0.999998262354254	0.999998262354254	0.999998262354254	0.999998262354254	0.999998262354254	0.999998262354254	0.999998262354254	0.999998262354254	0.999998262354254	0.999998262354254	0.999998262354254	0.999998262354254	0.999998262354254	0.999998262354254	0.999998262354254	0.999998262354254	0.999998262354254	0.999998262354254	0.999998262354254
HALLMARK_HYPOXIA	0.999998262354254	0.999998262354254	0.999998262354254	0.999998262354254	0.999998262354254	0.999998262354254	0.999998262354254	0.999998262354254	0.999998262354254	0.999998262354254	0.999998262354254	0.999998262354254	0.999998262354254	0.999998262354254	0.999998262354254	0.999998262354254	0.999998262354254	0.999998262354254	0.999998262354254	0.999998262354254	0.999998262354254	0.999998262354254	0.999998262354254	0.999998262354254	0.999998262354254	0.999998262354254	0.999998262354254	0.999998262354254	0.999998262354254	0.999998262354254	0.999998262354254	0.999998262354254	0.999998262354254	0.999998262354254	0.999998262354254	0.999998262354254	0.999998262354254	0.999998262354254	0.999998262354254	0.999998262354254	0.999998262354254	0.999998262354254	0.999998262354254	0.999998262354254	0.999998262354254	0.999998262354254	0.999998262354254	0.999998262354254	0.999998262354254
HALLMARK_CHOLESTEROL_HOMEOSTASIS	0.999998262354254	0.999998262354254	0.999998262354254	0.999998262354254	0.999998262354254	0.999998262354254	0.999998262354254	0.999998262354254	0.999998262354254	0.999998262354254	0.999998262354254	0.999998262354254	0.999998262354254	0.999998262354254	0.999998262354254	0.999998262354254	0.999998262354254	0.999998262354254	0.999998262354254	0.999998262354254	0.999998262354254	0.999998262354254	0.999998262354254	0.999998262354254	0.999998262354254	0.999998262354254	0.999998262354254	0.999998262354254	0.999998262354254	0.999998262354254	0.999998262354254	0.999998262354254	0.999998262354254	0.999998262354254	0.999998262354254	0.999998262354254	0.999998262354254	0.999998262354254	0.999998262354254	0.999998262354254	0.999998262354254	0.999998262354254	0.999998262354254	0.999998262354254	0.999998262354254	0.999998262354254	0.999998262354254	0.999998262354254	0.999998262354254
HALLMARK_MITOTIC_SPINDLE	0.999998262354254	0.999998262354254	0.999998262354254	0.999998262354254	0.999998262354254	0.999998262354254	0.999998262354254	0.999998262354254	0.999998262354254	0.999998262354254	0.999998262354254	0.999998262354254	0.999998262354254	0.999998262354254	0.999998262354254	0.999998262354254	0.999998262354254	0.999998262354254	0.999998262354254	0.999998262354254	0.999998262354254	0.999998262354254	0.999998262354254	0.999998262354254	0.999998262354254	0.999998262354254	0.999998262354254	0.999998262354254	0.999998262354254	0.999998262354254	0.999998262354254	0.999998262354254	0.999998262354254	0.999998262354254	0.999998262354254	0.999998262354254	0.999998262354254	0.999998262354254	0.999998262354254	0.999998262354254	0.999998262354254	0.999998262354254	0.999998262354254	0.999998262354254	0.999998262354254	0.999998262354254	0.999998262354254	0.999998262354254	0.999998262354254
HALLMARK_WNT_BETA_CATENIN_SIGNALING	0.999998262354254	0.999998262354254	0.999998262354254	0.999998262354254	0.999998262354254	0.999998262354254	0.999998262354254	0.999998262354254	0.999998262354254	0.999998262354254	0.999998262354254	0.999998262354254	0.999998262354254	0.999998262354254	0.999998262354254	0.999998262354254	0.999998262354254	0.999998262354254	0.999998262354254	0.999998262354254	0.999998262354254	0.999998262354254	0.999998262354254	0.999998262354254	0.999998262354254	0.999998262354254	0.999998262354254	0.999998262354254	0.999998262354254	0.999998262354254	0.999998262354254	0.999998262354254	0.999998262354254	0.999998262354254	0.999998262354254	0.999998262354254	0.999998262354254	0.999998262354254	0.999998262354254	0.999998262354254	0.999998262354254	0.999998262354254	0.999998262354254	0.999998262354254	0.999998262354254	0.999998262354254	0.999998262354254	0.999998262354254	0.999998262354254
HALLMARK_TGF_BETA_SIGNALING	0.999998262354254	0.999998262354254	0.999998262354254	0.999998262354254	0.999998262354254	0.999998262354254	0.999998262354254	0.999998262354254	0.999998262354254	0.999998262354254	0.999998262354254	0.999998262354254	0.999998262354254	0.999998262354254	0.999998262354254	0.999998262354254	0.999998262354254	0.999998262354254	0.999998262354254	0.999998262354254	0.999998262354254	0.999998262354254	0.999998262354254	0.999998262354254	0.999998262354254	0.999998262354254	0.999998262354254	0.999998262354254	0.999998262354254	0.999998262354254	0.999998262354254	0.999998262354254	0.999998262354254	0.999998262354254	0.999998262354254	0.999998262354254	0.999998262354254	0.999998262354254	0.999998262354254	0.999998262354254	0.999998262354254	0.999998262354254	0.999998262354254	0.999998262354254	0.999998262354254	0.999998262354254	0.999998262354254	0.999998262354254	0.999998262354254
HALLMARK_IL6_JAK_STAT3_SIGNALING	0.999998262354254	0.999998262354254	0.999998262354254	0.999998262354254	0.999998262354254	0.999998262354254	0.999998262354254	0.999998262354254	0.999998262354254	0.999998262354254	0.999998262354254	0.999998262354254	0.999998262354254	0.999998262354254	0.999998262354254	0.999998262354254	0.999998262354254	0.999998262354254	0.999998262354254	0.999998262354254	0.999998262354254	0.999998262354254	0.999998262354254	0.999998262354254	0.999998262354254	0.999998262354254	0.999998262354254	0.999998262354254	0.999998262354254	0.999998262354254	0.999998262354254	0.999998262354254	0.999998262354254	0.999998262354254	0.999998262354254	0.999998262354254	0.999998262354254	0.999998262354254	0.999998262354254	0.999998262354254	0.999998262354254	0.999998262354254	0.999998262354254	0.999998262354254	0.999998262354254	0.999998262354254	0.999998262354254	0.999998262354254	0.999998262354254
HALLMARK_DNA_REPAIR	0.999998262354254	0.999998262354254	0.999998262354254	0.999998262354254	0.999998262354254	0.999998262354254	0.999998262354254	0.999998262354254	0.999998262354254	0.999998262354254	0.999998262354254	0.999998262354254	0.999998262354254	0.999998262354254	0.999998262354254	0.999998262354254	0.999998262354254	0.999998262354254	0.999998262354254	0.999998262354254	0.999998262354254	0.999998262354254	0.999998262354254	0.999998262354254	0.999998262354254	0.999998262354254	0.999998262354254	0.999998262354254	0.999998262354254	0.999998262354254	0.999998262354254	0.999998262354254	0.999998262354254	0.999998262354254	0.999998262354254	0.999998262354254	0.999998262354254	0.999998262354254	0.999998262354254	0.999998262354254	0.999998262354254	0.999998262354254	0.999998262354254	0.999998262354254	0.999998262354254	0.999998262354254	0.999998262354254	0.999998262354254	0.999998262354254
HALLMARK_G2M_CHECKPOINT	0.999998262354254	0.999998262354254	0.999998262354254	0.999998262354254	0.999998262354254	0.999998262354254	0.999998262354254	0.999998262354254	0.999998262354254	0.999998262354254	0.999998262354254	0.999998262354254	0.999998262354254	0.999998262354254	0.999998262354254	0.999998262354254	0.999998262354254	0.999998262354254	0.999998262354254	0.999998262354254	0.999998262354254	0.999998262354254	0.999998262354254	0.999998262354254	0.999998262354254	0.999998262354254	0.999998262354254	0.999998262354254	0.999998262354254	0.999998262354254	0.999998262354254	0.999998262354254	0.999998262354254	0.999998262354254	0.999998262354254	0.999998262354254	0.999998262354254	0.999998262354254	0.999998262354254	0.999998262354254	0.999998262354254	0.999998262354254	0.999998262354254	0.999998262354254	0.999998262354254	0.999998262354254	0.999998262354254	0.999998262354254	0.999998262354254
HALLMARK_APOPTOSIS	0.999998262354254	0.999998262354254	0.999998262354254	0.999998262354254	0.999998262354254	0.999998262354254	0.999998262354254	0.999998262354254	0.999998262354254	0.999998262354254	0.999998262354254	0.999998262354254	0.999998262354254	0.999998262354254	0.999998262354254	0.999998262354254	0.999998262354254	0.999998262354254	0.999998262354254	0.999998262354254	0.999998262354254	0.999998262354254	0.999998262354254	0.999998262354254	0.999998262354254	0.999998262354254	0.999998262354254	0.999998262354254	0.999998262354254	0.999998262354254	0.999998262354254	0.999998262354254	0.999998262354254	0.999998262354254	0.999998262354254	0.999998262354254	0.999998262354254	0.999998262354254	0.999998262354254	0.999998262354254	0.999998262354254	0.999998262354254	0.999998262354254	0.999998262354254	0.999998262354254	0.999998262354254	0.999998262354254	0.999998262354254	0.999998262354254
HALLMARK_NOTCH_SIGNALING	0.999998262354254	0.999998262354254	0.999998262354254	0.999998262354254	0.999998262354254	0.999998262354254	0.999998262354254	0.999998262354254	0.999998262354254	0.999998262354254	0.999998262354254	0.999998262354254	0.999998262354254	0.999998262354254	0.999998262354254	0.999998262354254	0.999998262354254	0.999998262354254	0.999998262354254	0.999998262354254	0.999998262354254	0.999998262354254	0.999998262354254	0.999998262354254	0.999998262354254	0.999998262354254	0.999998262354254	0.999998262354254	0.999998262354254	0.999998262354254	0.999998262354254	0.999998262354254	0.999998262354254	0.999998262354254	0.999998262354254	0.999998262354254	0.999998262354254	0.999998262354254	0.999998262354254	0.999998262354254	0.999998262354254	0.999998262354254	0.999998262354254	0.999998262354254	0.999998262354254	0.999998262354254	0.999998262354254	0.999998262354254	0.999998262354254
HALLMARK_ADIPOGENESIS	0.999998262354254	0.999998262354254	0.999998262354254	0.999998262354254	0.999998262354254	0.999998262354254	0.999998262354254	0.999998262354254	0.999998262354254	0.999998262354254	0.999998262354254	0.999998262354254	0.999998262354254	0.999998262354254	0.999998262354254	0.999998262354254	0.999998262354254	0.999998262354254	0.999998262354254	0.999998262354254	0.999998262354254	0.999998262354254	0.999998262354254	0.999998262354254	0.999998262354254	0.999998262354254	0.999998262354254	0.999998262354254	0.999998262354254	0.999998262354254	0.999998262354254	0.999998262354254	0.999998262354254	0.999998262354254	0.999998262354254	0.999998262354254	0.999998262354254	0.999998262354254	0.999998262354254	0.999998262354254	0.999998262354254	0.999998262354254	0.999998262354254	0.999998262354254	0.999998262354254	0.999998262354254	0.999998262354254	0.999998262354254	0.999998262354254
HALLMARK_ESTROGEN_RESPONSE_EARLY	0.999998262354254	0.999998262354254	0.999998262354254	0.999998262354254	0.999998262354254	0.999998262354254	0.999998262354254	0.999998262354254	0.999998262354254	0.999998262354254	0.999998262354254	0.999998262354254	0.999998262354254	0.999998262354254	0.999998262354254	0.999998262354254	0.999998262354254	0.999998262354254	0.999998262354254	0.999998262354254	0.999998262354254	0.999998262354254	0.999998262354254	0.999998262354254	0.999998262354254	0.999998262354254	0.999998262354254	0.999998262354254	0.999998262354254	0.999998262354254	0.999998262354254	0.999998262354254	0.999998262354254	0.999998262354254	0.999998262354254	0.999998262354254	0.999998262354254	0.999998262354254	0.999998262354254	0.999998262354254	0.999998262354254	0.999998262354254	0.999998262354254	0.999998262354254	0.999998262354254	0.999998262354254	0.999998262354254	0.999998262354254	0.999998262354254
HALLMARK_ESTROGEN_RESPONSE_LATE	0.999998262354254	0.999998262354254	0.999998262354254	0.999998262354254	0.999998262354254	0.999998262354254	0.999998262354254	0.999998262354254	0.999998262354254	0.999998262354254	0.999998262354254	0.999998262354254	0.999998262354254	0.999998262354254	0.999998262354254	0.999998262354254	0.999998262354254	0.999998262354254	0.999998262354254	0.999998262354254	0.999998262354254	0.999998262354254	0.999998262354254	0.999998262354254	0.999998262354254	0.999998262354254	0.999998262354254	0.999998262354254	0.999998262354254	0.999998262354254	0.999998262354254	0.999998262354254	0.999998262354254	0.999998262354254	0.999998262354254	0.999998262354254	0.999998262354254	0.999998262354254	0.999998262354254	0.999998262354254	0.999998262354254	0.999998262354254	0.999998262354254	0.999998262354254	0.999998262354254	0.999998262354254	0.999998262354254	0.999998262354254	0.999998262354254
HALLMARK_ANDROGEN_RESPONSE	0.999998262354254	0.999998262354254	0.999998262354254	0.999998262354254	0.999998262354254	0.999998262354254	0.999998262354254	0.999998262354254	0.999998262354254	0.999998262354254	0.999998262354254	0.999998262354254	0.999998262354254	0.999998262354254	0.999998262354254	0.999998262354254	0.999998262354254	0.999998262354254	0.999998262354254	0.999998262354254	0.999998262354254	0.999998262354254	0.999998262354254	0.999998262354254	0.999998262354254	0.999998262354254	0.999998262354254	0.999998262354254	0.999998262354254	0.999998262354254	0.999998262354254	0.999998262354254	0.999998262354254	0.999998262354254	0.999998262354254	0.999998262354254	0.999998262354254	0.999998262354254	0.999998262354254	0.999998262354254	0.999998262354254	0.999998262354254	0.999998262354254	0.999998262354254	0.999998262354254	0.999998262354254	0.999998262354254	0.999998262354254	0.999998262354254
HALLMARK_MYOGENESIS	0.999998262354254	0.999998262354254	0.999998262354254	0.999998262354254	0.999998262354254	0.999998262354254	0.999998262354254	0.999998262354254	0.999998262354254	0.999998262354254	0.999998262354254	0.999998262354254	0.999998262354254	0.999998262354254	0.999998262354254	0.999998262354254	0.999998262354254	0.999998262354254	0.999998262354254	0.999998262354254	0.999998262354254	0.999998262354254	0.999998262354254	0.999998262354254	0.999998262354254	0.999998262354254	0.999998262354254	0.999998262354254	0.999998262354254	0.999998262354254	0.999998262354254	0.999998262354254	0.999998262354254	0.999998262354254	0.999998262354254	0.999998262354254	0.999998262354254	0.999998262354254	0.999998262354254	0.999998262354254	0.999998262354254	0.999998262354254	0.999998262354254	0.999998262354254	0.999998262354254	0.999998262354254	0.999998262354254	0.999998262354254	0.999998262354254
HALLMARK_PROTEIN_SECRETION	0.999998262354254	0.999998262354254	0.999998262354254	0.999998262354254	0.999998262354254	0.999998262354254	0.999998262354254	0.999998262354254	0.999998262354254	0.999998262354254	0.999998262354254	0.999998262354254	0.999998262354254	0.999998262354254	0.999998262354254	0.999998262354254	0.999998262354254	0.999998262354254	0.999998262354254	0.999998262354254	0.999998262354254	0.999998262354254	0.999998262354254	0.999998262354254	0.999998262354254	0.999998262354254	0.999998262354254	0.999998262354254	0.999998262354254	0.999998262354254	0.999998262354254	0.999998262354254	0.999998262354254	0.999998262354254	0.999998262354254	0.999998262354254	0.999998262354254	0.999998262354254	0.999998262354254	0.999998262354254	0.999998262354254	0.999998262354254	0.999998262354254	0.999998262354254	0.999998262354254	0.999998262354254	0.999998262354254	0.999998262354254	0.999998262354254
HALLMARK_INTERFERON_ALPHA_RESPONSE	0.999998262354254	0.999998262354254	0.999998262354254	0.999998262354254	0.999998262354254	0.999998262354254	0.999998262354254	0.999998262354254	0.999998262354254	0.999998262354254	0.999998262354254	0.999998262354254	0.999998262354254	0.999998262354254	0.999998262354254	0.999998262354254	0.999998262354254	0.999998262354254	0.999998262354254	0.999998262354254	0.999998262354254	0.999998262354254	0.999998262354254	0.999998262354254	0.999998262354254	0.999998262354254	0.999998262354254	0.999998262354254	0.999998262354254	0.999998262354254	0.999998262354254	0.999998262354254	0.999998262354254	0.999998262354254	0.999998262354254	0.999998262354254	0.999998262354254	0.999998262354254	0.999998262354254	0.999998262354254	0.999998262354254	0.999998262354254	0.999998262354254	0.999998262354254	0.999998262354254	0.999998262354254	0.999998262354254	0.999998262354254	0.999998262354254
HALLMARK_INTERFERON_GAMMA_RESPONSE	0.999998262354254	0.999998262354254	0.999998262354254	0.999998262354254	0.999998262354254	0.999998262354254	0.999998262354254	0.999998262354254	0.999998262354254	0.999998262354254	0.999998262354254	0.999998262354254	0.999998262354254	0.999998262354254	0.999998262354254	0.999998262354254	0.999998262354254	0.999998262354254	0.999998262354254	0.999998262354254	0.999998262354254	0.999998262354254	0.999998262354254	0.999998262354254	0.999998262354254	0.999998262354254	0.999998262354254	0.999998262354254	0.999998262354254	0.999998262354254	0.999998262354254	0.999998262354254	0.999998262354254	0.999998262354254	0.999998262354254	0.999998262354254	0.999998262354254	0.999998262354254	0.999998262354254	0.999998262354254	0.999998262354254	0.999998262354254	0.999998262354254	0.999998262354254	0.999998262354254	0.999998262354254	0.999998262354254	0.999998262354254	0.999998262354254
HALLMARK_APICAL_JUNCTION	0.999998262354254	0.999998262354254	0.999998262354254	0.999998262354254	0.999998262354254	0.999998262354254	0.999998262354254	0.999998262354254	0.999998262354254	0.999998262354254	0.999998262354254	0.999998262354254	0.999998262354254	0.999998262354254	0.999998262354254	0.999998262354254	0.999998262354254	0.999998262354254	0.999998262354254	0.999998262354254	0.999998262354254	0.999998262354254	0.999998262354254	0.999998262354254	0.999998262354254	0.999998262354254	0.999998262354254	0.999998262354254	0.999998262354254	0.999998262354254	0.999998262354254	0.999998262354254	0.999998262354254	0.999998262354254	0.999998262354254	0.999998262354254	0.999998262354254	0.999998262354254	0.999998262354254	0.999998262354254	0.999998262354254	0.999998262354254	0.999998262354254	0.999998262354254	0.999998262354254	0.999998262354254	0.999998262354254	0.999998262354254	0.999998262354254
HALLMARK_APICAL_SURFACE	0.999998262354254	0.999998262354254	0.999998262354254	0.999998262354254	0.999998262354254	0.999998262354254	0.999998262354254	0.999998262354254	0.999998262354254	0.999998262354254	0.999998262354254	0.999998262354254	0.999998262354254	0.999998262354254	0.999998262354254	0.999998262354254	0.999998262354254	0.999998262354254	0.999998262354254	0.999998262354254	0.999998262354254	0.999998262354254	0.999998262354254	0.999998262354254	0.999998262354254	0.999998262354254	0.999998262354254	0.999998262354254	0.999998262354254	0.999998262354254	0.999998262354254	0.999998262354254	0.999998262354254	0.999998262354254	0.999998262354254	0.999998262354254	0.999998262354254	0.999998262354254	0.999998262354254	0.999998262354254	0.999998262354254	0.999998262354254	0.999998262354254	0.999998262354254	0.999998262354254	0.999998262354254	0.999998262354254	0.999998262354254	0.999998262354254
HALLMARK_HEDGEHOG_SIGNALING	0.999998262354254	0.999998262354254	0.999998262354254	0.999998262354254	0.999998262354254	0.999998262354254	0.999998262354254	0.999998262354254	0.999998262354254	0.999998262354254	0.999998262354254	0.999998262354254	0.999998262354254	0.999998262354254	0.999998262354254	0.999998262354254	0.999998262354254	0.999998262354254	0.999998262354254	0.999998262354254	0.999998262354254	0.999998262354254	0.999998262354254	0.999998262354254	0.999998262354254	0.999998262354254	0.999998262354254	0.999998262354254	0.999998262354254	0.999998262354254	0.999998262354254	0.999998262354254	0.999998262354254	0.999998262354254	0.999998262354254	0.999998262354254	0.999998262354254	0.999998262354254	0.999998262354254	0.999998262354254	0.999998262354254	0.999998262354254	0.999998262354254	0.999998262354254	0.999998262354254	0.999998262354254	0.999998262354254	0.999998262354254	0.999998262354254
HALLMARK_COMPLEMENT	0.999998262354254	0.999998262354254	0.999998262354254	0.999998262354254	0.999998262354254	0.999998262354254	0.999998262354254	0.999998262354254	0.999998262354254	0.999998262354254	0.999998262354254	0.999998262354254	0.999998262354254	0.999998262354254	0.999998262354254	0.999998262354254	0.999998262354254	0.999998262354254	0.999998262354254	0.999998262354254	0.999998262354254	0.999998262354254	0.999998262354254	0.999998262354254	0.999998262354254	0.999998262354254	0.999998262354254	0.999998262354254	0.999998262354254	0.999998262354254	0.999998262354254	0.999998262354254	0.999998262354254	0.999998262354254	0.999998262354254	0.999998262354254	0.999998262354254	0.999998262354254	0.999998262354254	0.999998262354254	0.999998262354254	0.999998262354254	0.999998262354254	0.999998262354254	0.999998262354254	0.999998262354254	0.999998262354254	0.999998262354254	0.999998262354254
HALLMARK_UNFOLDED_PROTEIN_RESPONSE	0.999998262354254	0.999998262354254	0.999998262354254	0.999998262354254	0.999998262354254	0.999998262354254	0.999998262354254	0.999998262354254	0.999998262354254	0.999998262354254	0.999998262354254	0.999998262354254	0.999998262354254	0.999998262354254	0.999998262354254	0.999998262354254	0.999998262354254	0.999998262354254	0.999998262354254	0.999998262354254	0.999998262354254	0.999998262354254	0.999998262354254	0.999998262354254	0.999998262354254	0.999998262354254	0.999998262354254	0.999998262354254	0.999998262354254	0.999998262354254	0.999998262354254	0.999998262354254	0.999998262354254	0.999998262354254	0.999998262354254	0.999998262354254	0.999998262354254	0.999998262354254	0.999998262354254	0.999998262354254	0.999998262354254	0.999998262354254	0.999998262354254	0.999998262354254	0.999998262354254	0.999998262354254	0.999998262354254	0.999998262354254	0.999998262354254
HALLMARK_PI3K_AKT_MTOR_SIGNALING	0.999998262354254	0.999998262354254	0.999998262354254	0.999998262354254	0.999998262354254	0.999998262354254	0.999998262354254	0.999998262354254	0.999998262354254	0.999998262354254	0.999998262354254	0.999998262354254	0.999998262354254	0.999998262354254	0.999998262354254	0.999998262354254	0.999998262354254	0.999998262354254	0.999998262354254	0.999998262354254	0.999998262354254	0.999998262354254	0.999998262354254	0.999998262354254	0.999998262354254	0.999998262354254	0.999998262354254	0.999998262354254	0.999998262354254	0.999998262354254	0.999998262354254	0.999998262354254	0.999998262354254	0.999998262354254	0.999998262354254	0.999998262354254	0.999998262354254	0.999998262354254	0.999998262354254	0.999998262354254	0.999998262354254	0.999998262354254	0.999998262354254	0.999998262354254	0.999998262354254	0.999998262354254	0.999998262354254	0.999998262354254	0.999998262354254
HALLMARK_MTORC1_SIGNALING	0.999998262354254	0.999998262354254	0.999998262354254	0.999998262354254	0.999998262354254	0.999998262354254	0.999998262354254	0.999998262354254	0.999998262354254	0.999998262354254	0.999998262354254	0.999998262354254	0.999998262354254	0.999998262354254	0.999998262354254	0.999998262354254	0.999998262354254	0.999998262354254	0.999998262354254	0.999998262354254	0.999998262354254	0.999998262354254	0.999998262354254	0.999998262354254	0.999998262354254	0.999998262354254	0.999998262354254	0.999998262354254	0.999998262354254	0.999998262354254	0.999998262354254	0.999998262354254	0.999998262354254	0.999998262354254	0.999998262354254	0.999998262354254	0.999998262354254	0.999998262354254	0.999998262354254	0.999998262354254	0.999998262354254	0.999998262354254	0.999998262354254	0.999998262354254	0.999998262354254	0.999998262354254	0.999998262354254	0.999998262354254	0.999998262354254
HALLMARK_E2F_TARGETS	0.999998262354254	0.999998262354254	0.999998262354254	0.999998262354254	0.999998262354254	0.999998262354254	0.999998262354254	0.999998262354254	0.999998262354254	0.999998262354254	0.999998262354254	0.999998262354254	0.999998262354254	0.999998262354254	0.999998262354254	0.999998262354254	0.999998262354254	0.999998262354254	0.999998262354254	0.999998262354254	0.999998262354254	0.999998262354254	0.999998262354254	0.999998262354254	0.999998262354254	0.999998262354254	0.999998262354254	0.999998262354254	0.999998262354254	0.999998262354254	0.999998262354254	0.999998262354254	0.999998262354254	0.999998262354254	0.999998262354254	0.999998262354254	0.999998262354254	0.999998262354254	0.999998262354254	0.999998262354254	0.999998262354254	0.999998262354254	0.999998262354254	0.999998262354254	0.999998262354254	0.999998262354254	0.999998262354254	0.999998262354254	0.999998262354254
HALLMARK_MYC_TARGETS_V1	0.999998262354254	0.999998262354254	0.999998262354254	0.999998262354254	0.999998262354254	0.999998262354254	0.999998262354254	0.999998262354254	0.999998262354254	0.999998262354254	0.999998262354254	0.999998262354254	0.999998262354254	0.999998262354254	0.999998262354254	0.999998262354254	0.999998262354254	0.999998262354254	0.999998262354254	0.999998262354254	0.999998262354254	0.999998262354254	0.999998262354254	0.999998262354254	0.999998262354254	0.999998262354254	0.999998262354254	0.999998262354254	0.999998262354254	0.999998262354254	0.999998262354254	0.999998262354254	0.999998262354254	0.999998262354254	0.999998262354254	0.999998262354254	0.999998262354254	0.999998262354254	0.999998262354254	0.999998262354254	0.999998262354254	0.999998262354254	0.999998262354254	0.999998262354254	0.999998262354254	0.999998262354254	0.999998262354254	0.999998262354254	0.999998262354254
HALLMARK_MYC_TARGETS_V2	0.999998262354254	0.999998262354254	0.999998262354254	0.999998262354254	0.999998262354254	0.999998262354254	0.999998262354254	0.999998262354254	0.999998262354254	0.999998262354254	0.999998262354254	0.999998262354254	0.999998262354254	0.999998262354254	0.999998262354254	0.999998262354254	0.999998262354254	0.999998262354254	0.999998262354254	0.999998262354254	0.999998262354254	0.999998262354254	0.999998262354254	0.999998262354254	0.999998262354254	0.999998262354254	0.999998262354254	0.999998262354254	0.999998262354254	0.999998262354254	0.999998262354254	0.999998262354254	0.999998262354254	0.999998262354254	0.999998262354254	0.999998262354254	0.999998262354254	0.999998262354254	0.999998262354254	0.999998262354254	0.999998262354254	0.999998262354254	0.999998262354254	0.999998262354254	0.999998262354254	0.999998262354254	0.999998262354254	0.999998262354254	0.999998262354254
HALLMARK_EPITHELIAL_MESENCHYMAL_TRANSITION	0.999998262354254	0.999998262354254	0.999998262354254	0.999998262354254	0.999998262354254	0.999998262354254	0.999998262354254	0.999998262354254	0.999998262354254	0.999998262354254	0.999998262354254	0.999998262354254	0.999998262354254	0.999998262354254	0.999998262354254	0.999998262354254	0.999998262354254	0.999998262354254	0.999998262354254	0.999998262354254	0.999998262354254	0.999998262354254	0.999998262354254	0.999998262354254	0.999998262354254	0.999998262354254	0.999998262354254	0.999998262354254	0.999998262354254	0.999998262354254	0.999998262354254	0.999998262354254	0.999998262354254	0.999998262354254	0.999998262354254	0.999998262354254	0.999998262354254	0.999998262354254	0.999998262354254	0.999998262354254	0.999998262354254	0.999998262354254	0.999998262354254	0.999998262354254	0.999998262354254	0.999998262354254	0.999998262354254	0.999998262354254	0.999998262354254
HALLMARK_INFLAMMATORY_RESPONSE	0.999998262354254	0.999998262354254	0.999998262354254	0.999998262354254	0.999998262354254	0.999998262354254	0.999998262354254	0.999998262354254	0.999998262354254	0.999998262354254	0.999998262354254	0.999998262354254	0.999998262354254	0.999998262354254	0.999998262354254	0.999998262354254	0.999998262354254	0.999998262354254	0.999998262354254	0.999998262354254	0.999998262354254	0.999998262354254	0.999998262354254	0.999998262354254	0.999998262354254	0.999998262354254	0.999998262354254	0.999998262354254	0.999998262354254	0.999998262354254	0.999998262354254	0.999998262354254	0.999998262354254	0.999998262354254	0.999998262354254	0.999998262354254	0.999998262354254	0.999998262354254	0.999998262354254	0.999998262354254	0.999998262354254	0.999998262354254	0.999998262354254	0.999998262354254	0.999998262354254	0.999998262354254	0.999998262354254	0.999998262354254	0.999998262354254
HALLMARK_XENOBIOTIC_METABOLISM	0.999998262354254	0.999998262354254	0.999998262354254	0.999998262354254	0.999998262354254	0.999998262354254	0.999998262354254	0.999998262354254	0.999998262354254	0.999998262354254	0.999998262354254	0.999998262354254	0.999998262354254	0.999998262354254	0.999998262354254	0.999998262354254	0.999998262354254	0.999998262354254	0.999998262354254	0.999998262354254	0.999998262354254	0.999998262354254	0.999998262354254	0.999998262354254	0.999998262354254	0.999998262354254	0.999998262354254	0.999998262354254	0.999998262354254	0.999998262354254	0.999998262354254	0.999998262354254	0.999998262354254	0.999998262354254	0.999998262354254	0.999998262354254	0.999998262354254	0.999998262354254	0.999998262354254	0.999998262354254	0.999998262354254	0.999998262354254	0.999998262354254	0.999998262354254	0.999998262354254	0.999998262354254	0.999998262354254	0.999998262354254	0.999998262354254
HALLMARK_FATTY_ACID_METABOLISM	0.999998262354254	0.999998262354254	0.999998262354254	0.999998262354254	0.999998262354254	0.999998262354254	0.999998262354254	0.999998262354254	0.999998262354254	0.999998262354254	0.999998262354254	0.999998262354254	0.999998262354254	0.999998262354254	0.999998262354254	0.999998262354254	0.999998262354254	0.999998262354254	0.999998262354254	0.999998262354254	0.999998262354254	0.999998262354254	0.999998262354254	0.999998262354254	0.999998262354254	0.999998262354254	0.999998262354254	0.999998262354254	0.999998262354254	0.999998262354254	0.999998262354254	0.999998262354254	0.999998262354254	0.999998262354254	0.999998262354254	0.999998262354254	0.999998262354254	0.999998262354254	0.999998262354254	0.999998262354254	0.999998262354254	0.999998262354254	0.999998262354254	0.999998262354254	0.999998262354254	0.999998262354254	0.999998262354254	0.999998262354254	0.999998262354254
HALLMARK_OXIDATIVE_PHOSPHORYLATION	0.999998262354254	0.999998262354254	0.999998262354254	0.999998262354254	0.999998262354254	0.999998262354254	0.999998262354254	0.999998262354254	0.999998262354254	0.999998262354254	0.999998262354254	0.999998262354254	0.999998262354254	0.999998262354254	0.999998262354254	0.999998262354254	0.999998262354254	0.999998262354254	0.999998262354254	0.999998262354254	0.999998262354254	0.999998262354254	0.999998262354254	0.999998262354254	0.999998262354254	0.999998262354254	0.999998262354254	0.999998262354254	0.999998262354254	0.999998262354254	0.999998262354254	0.999998262354254	0.999998262354254	0.999998262354254	0.999998262354254	0.999998262354254	0.999998262354254	0.999998262354254	0.999998262354254	0.999998262354254	0.999998262354254	0.999998262354254	0.999998262354254	0.999998262354254	0.999998262354254	0.999998262354254	0.999998262354254	0.999998262354254	0.999998262354254
HALLMARK_GLYCOLYSIS	0.999998262354254	0.999998262354254	0.999998262354254	0.999998262354254	0.999998262354254	0.999998262354254	0.999998262354254	0.999998262354254	0.999998262354254	0.999998262354254	0.999998262354254	0.999998262354254	0.999998262354254	0.999998262354254	0.999998262354254	0.999998262354254	0.999998262354254	0.999998262354254	0.999998262354254	0.999998262354254	0.999998262354254	0.999998262354254	0.999998262354254	0.999998262354254	0.999998262354254	0.999998262354254	0.999998262354254	0.999998262354254	0.999998262354254	0.999998262354254	0.999998262354254	0.999998262354254	0.999998262354254	0.999998262354254	0.999998262354254	0.999998262354254	0.999998262354254	0.999998262354254	0.999998262354254	0.999998262354254	0.999998262354254	0.999998262354254	0.999998262354254	0.999998262354254	0.999998262354254	0.999998262354254	0.999998262354254	0.999998262354254	0.999998262354254
HALLMARK_REACTIVE_OXYGEN_SPECIES_PATHWAY	0.999998262354254	0.999998262354254	0.999998262354254	0.999998262354254	0.999998262354254	0.999998262354254	0.999998262354254	0.999998262354254	0.999998262354254	0.999998262354254	0.999998262354254	0.999998262354254	0.999998262354254	0.999998262354254	0.999998262354254	0.999998262354254	0.999998262354254	0.999998262354254	0.999998262354254	0.999998262354254	0.999998262354254	0.999998262354254	0.999998262354254	0.999998262354254	0.999998262354254	0.999998262354254	0.999998262354254	0.999998262354254	0.999998262354254	0.999998262354254	0.999998262354254	0.999998262354254	0.999998262354254	0.999998262354254	0.999998262354254	0.999998262354254	0.999998262354254	0.999998262354254	0.999998262354254	0.999998262354254	0.999998262354254	0.999998262354254	0.999998262354254	0.999998262354254	0.999998262354254	0.999998262354254	0.999998262354254	0.999998262354254	0.999998262354254
HALLMARK_P53_PATHWAY	0.999998262354254	0.999998262354254	0.999998262354254	0.999998262354254	0.999998262354254	0.999998262354254	0.999998262354254	0.999998262354254	0.999998262354254	0.999998262354254	0.999998262354254	0.999998262354254	0.999998262354254	0.999998262354254	0.999998262354254	0.999998262354254	0.999998262354254	0.999998262354254	0.999998262354254	0.999998262354254	0.999998262354254	0.999998262354254	0.999998262354254	0.999998262354254	0.999998262354254	0.999998262354254	0.999998262354254	0.999998262354254	0.999998262354254	0.999998262354254	0.999998262354254	0.999998262354254	0.999998262354254	0.999998262354254	0.999998262354254	0.999998262354254	0.999998262354254	0.999998262354254	0.999998262354254	0.999998262354254	0.999998262354254	0.999998262354254	0.999998262354254	0.999998262354254	0.999998262354254	0.999998262354254	0.999998262354254	0.999998262354254	0.999998262354254
HALLMARK_UV_RESPONSE_UP	0.999998262354254	0.999998262354254	0.999998262354254	0.999998262354254	0.999998262354254	0.999998262354254	0.999998262354254	0.999998262354254	0.999998262354254	0.999998262354254	0.999998262354254	0.999998262354254	0.999998262354254	0.999998262354254	0.999998262354254	0.999998262354254	0.999998262354254	0.999998262354254	0.999998262354254	0.999998262354254	0.999998262354254	0.999998262354254	0.999998262354254	0.999998262354254	0.999998262354254	0.999998262354254	0.999998262354254	0.999998262354254	0.999998262354254	0.999998262354254	0.999998262354254	0.999998262354254	0.999998262354254	0.999998262354254	0.999998262354254	0.999998262354254	0.999998262354254	0.999998262354254	0.999998262354254	0.999998262354254	0.999998262354254	0.999998262354254	0.999998262354254	0.999998262354254	0.999998262354254	0.999998262354254	0.999998262354254	0.999998262354254	0.999998262354254
HALLMARK_UV_RESPONSE_DN	0.999998262354254	0.999998262354254	0.999998262354254	0.999998262354254	0.999998262354254	0.999998262354254	0.999998262354254	0.999998262354254	0.999998262354254	0.999998262354254	0.999998262354254	0.999998262354254	0.999998262354254	0.999998262354254	0.999998262354254	0.999998262354254	0.999998262354254	0.999998262354254	0.999998262354254	0.999998262354254	0.999998262354254	0.999998262354254	0.999998262354254	0.999998262354254	0.999998262354254	0.999998262354254	0.999998262354254	0.999998262354254	0.999998262354254	0.999998262354254	0.999998262354254	0.999998262354254	0.999998262354254	0.999998262354254	0.999998262354254	0.999998262354254	0.999998262354254	0.999998262354254	0.999998262354254	0.999998262354254	0.999998262354254	0.999998262354254	0.999998262354254	0.999998262354254	0.999998262354254	0.999998262354254	0.999998262354254	0.999998262354254	0.999998262354254
HALLMARK_ANGIOGENESIS	0.999998262354254	0.999998262354254	0.999998262354254	0.999998262354254	0.999998262354254	0.999998262354254	0.999998262354254	0.999998262354254	0.999998262354254	0.999998262354254	0.999998262354254	0.999998262354254	0.999998262354254	0.999998262354254	0.999998262354254	0.999998262354254	0.999998262354254	0.999998262354254	0.999998262354254	0.999998262354254	0.999998262354254	0.999998262354254	0.999998262354254	0.999998262354254	0.999998262354254	0.999998262354254	0.999998262354254	0.999998262354254	0.999998262354254	0.999998262354254	0.999998262354254	0.999998262354254	0.999998262354254	0.999998262354254	0.999998262354254	0.999998262354254	0.999998262354254	0.999998262354254	0.999998262354254	0.999998262354254	0.999998262354254	0.999998262354254	0.999998262354254	0.999998262354254	0.999998262354254	0.999998262354254	0.999998262354254	0.999998262354254	0.999998262354254
HALLMARK_HEME_METABOLISM	0.999998262354254	0.999998262354254	0.999998262354254	0.999998262354254	0.999998262354254	0.999998262354254	0.999998262354254	0.999998262354254	0.999998262354254	0.999998262354254	0.999998262354254	0.999998262354254	0.999998262354254	0.999998262354254	0.999998262354254	0.999998262354254	0.999998262354254	0.999998262354254	0.999998262354254	0.999998262354254	0.999998262354254	0.999998262354254	0.999998262354254	0.999998262354254	0.999998262354254	0.999998262354254	0.999998262354254	0.999998262354254	0.999998262354254	0.999998262354254	0.999998262354254	0.999998262354254	0.999998262354254	0.999998262354254	0.999998262354254	0.999998262354254	0.999998262354254	0.999998262354254	0.999998262354254	0.999998262354254	0.999998262354254	0.999998262354254	0.999998262354254	0.999998262354254	0.999998262354254	0.999998262354254	0.999998262354254	0.999998262354254	0.999998262354254
HALLMARK_COAGULATION	0.999998262354254	0.999998262354254	0.999998262354254	0.999998262354254	0.999998262354254	0.999998262354254	0.999998262354254	0.999998262354254	0.999998262354254	0.999998262354254	0.999998262354254	0.999998262354254	0.999998262354254	0.999998262354254	0.999998262354254	0.999998262354254	0.999998262354254	0.999998262354254	0.999998262354254	0.999998262354254	0.999998262354254	0.999998262354254	0.999998262354254	0.999998262354254	0.999998262354254	0.999998262354254	0.999998262354254	0.999998262354254	0.999998262354254	0.999998262354254	0.999998262354254	0.999998262354254	0.999998262354254	0.999998262354254	0.999998262354254	0.999998262354254	0.999998262354254	0.999998262354254	0.999998262354254	0.999998262354254	0.999998262354254	0.999998262354254	0.999998262354254	0.999998262354254	0.999998262354254	0.999998262354254	0.999998262354254	0.999998262354254	0.999998262354254
HALLMARK_IL2_STAT5_SIGNALING	0.999998262354254	0.999998262354254	0.999998262354254	0.999998262354254	0.999998262354254	0.999998262354254	0.999998262354254	0.999998262354254	0.999998262354254	0.999998262354254	0.999998262354254	0.999998262354254	0.999998262354254	0.999998262354254	0.999998262354254	0.999998262354254	0.999998262354254	0.999998262354254	0.999998262354254	0.999998262354254	0.999998262354254	0.999998262354254	0.999998262354254	0.999998262354254	0.999998262354254	0.999998262354254	0.999998262354254	0.999998262354254	0.999998262354254	0.999998262354254	0.999998262354254	0.999998262354254	0.999998262354254	0.999998262354254	0.999998262354254	0.999998262354254	0.999998262354254	0.999998262354254	0.999998262354254	0.999998262354254	0.999998262354254	0.999998262354254	0.999998262354254	0.999998262354254	0.999998262354254	0.999998262354254	0.999998262354254	0.999998262354254	0.999998262354254
HALLMARK_BILE_ACID_METABOLISM	0.999998262354254	0.999998262354254	0.999998262354254	0.999998262354254	0.999998262354254	0.999998262354254	0.999998262354254	0.999998262354254	0.999998262354254	0.999998262354254	0.999998262354254	0.999998262354254	0.999998262354254	0.999998262354254	0.999998262354254	0.999998262354254	0.999998262354254	0.999998262354254	0.999998262354254	0.999998262354254	0.999998262354254	0.999998262354254	0.999998262354254	0.999998262354254	0.999998262354254	0.999998262354254	0.999998262354254	0.999998262354254	0.999998262354254	0.999998262354254	0.999998262354254	0.999998262354254	0.999998262354254	0.999998262354254	0.999998262354254	0.999998262354254	0.999998262354254	0.999998262354254	0.999998262354254	0.999998262354254	0.999998262354254	0.999998262354254	0.999998262354254	0.999998262354254	0.999998262354254	0.999998262354254	0.999998262354254	0.999998262354254	0.999998262354254
HALLMARK_PEROXISOME	0.999998262354254	0.999998262354254	0.999998262354254	0.999998262354254	0.999998262354254	0.999998262354254	0.999998262354254	0.999998262354254	0.999998262354254	0.999998262354254	0.999998262354254	0.999998262354254	0.999998262354254	0.999998262354254	0.999998262354254	0.999998262354254	0.999998262354254	0.999998262354254	0.999998262354254	0.999998262354254	0.999998262354254	0.999998262354254	0.999998262354254	0.999998262354254	0.999998262354254	0.999998262354254	0.999998262354254	0.999998262354254	0.999998262354254	0.999998262354254	0.999998262354254	0.999998262354254	0.999998262354254	0.999998262354254	0.999998262354254	0.999998262354254	0.999998262354254	0.999998262354254	0.999998262354254	0.999998262354254	0.999998262354254	0.999998262354254	0.999998262354254	0.999998262354254	0.999998262354254	0.999998262354254	0.999998262354254	0.999998262354254	0.999998262354254
HALLMARK_ALLOGRAFT_REJECTION	0.999998262354254	0.999998262354254	0.999998262354254	0.999998262354254	0.999998262354254	0.999998262354254	0.999998262354254	0.999998262354254	0.999998262354254	0.999998262354254	0.999998262354254	0.999998262354254	0.999998262354254	0.999998262354254	0.999998262354254	0.999998262354254	0.999998262354254	0.999998262354254	0.999998262354254	0.999998262354254	0.999998262354254	0.999998262354254	0.999998262354254	0.999998262354254	0.999998262354254	0.999998262354254	0.999998262354254	0.999998262354254	0.999998262354254	0.999998262354254	0.999998262354254	0.999998262354254	0.999998262354254	0.999998262354254	0.999998262354254	0.999998262354254	0.999998262354254	0.999998262354254	0.999998262354254	0.999998262354254	0.999998262354254	0.999998262354254	0.999998262354254	0.999998262354254	0.999998262354254	0.999998262354254	0.999998262354254	0.999998262354254	0.999998262354254
HALLMARK_SPERMATOGENESIS	0.999998262354254	0.999998262354254	0.999998262354254	0.999998262354254	0.999998262354254	0.999998262354254	0.999998262354254	0.999998262354254	0.999998262354254	0.999998262354254	0.999998262354254	0.999998262354254	0.999998262354254	0.999998262354254	0.999998262354254	0.999998262354254	0.999998262354254	0.999998262354254	0.999998262354254	0.999998262354254	0.999998262354254	0.999998262354254	0.999998262354254	0.999998262354254	0.999998262354254	0.999998262354254	0.999998262354254	0.999998262354254	0.999998262354254	0.999998262354254	0.999998262354254	0.999998262354254	0.999998262354254	0.999998262354254	0.999998262354254	0.999998262354254	0.999998262354254	0.999998262354254	0.999998262354254	0.999998262354254	0.999998262354254	0.999998262354254	0.999998262354254	0.999998262354254	0.999998262354254	0.999998262354254	0.999998262354254	0.999998262354254	0.999998262354254
HALLMARK_KRAS_SIGNALING_UP	0.999998262354254	0.999998262354254	0.999998262354254	0.999998262354254	0.999998262354254	0.999998262354254	0.999998262354254	0.999998262354254	0.999998262354254	0.999998262354254	0.999998262354254	0.999998262354254	0.999998262354254	0.999998262354254	0.999998262354254	0.999998262354254	0.999998262354254	0.999998262354254	0.999998262354254	0.999998262354254	0.999998262354254	0.999998262354254	0.999998262354254	0.999998262354254	0.999998262354254	0.999998262354254	0.999998262354254	0.999998262354254	0.999998262354254	0.999998262354254	0.999998262354254	0.999998262354254	0.999998262354254	0.999998262354254	0.999998262354254	0.999998262354254	0.999998262354254	0.999998262354254	0.999998262354254	0.999998262354254	0.999998262354254	0.999998262354254	0.999998262354254	0.999998262354254	0.999998262354254	0.999998262354254	0.999998262354254	0.999998262354254	0.999998262354254
HALLMARK_KRAS_SIGNALING_DN	0.999998262354254	0.999998262354254	0.999998262354254	0.999998262354254	0.999998262354254	0.999998262354254	0.999998262354254	0.999998262354254	0.999998262354254	0.999998262354254	0.999998262354254	0.999998262354254	0.999998262354254	0.999998262354254	0.999998262354254	0.999998262354254	0.999998262354254	0.999998262354254	0.999998262354254	0.999998262354254	0.999998262354254	0.999998262354254	0.999998262354254	0.999998262354254	0.999998262354254	0.999998262354254	0.999998262354254	0.999998262354254	0.999998262354254	0.999998262354254	0.999998262354254	0.999998262354254	0.999998262354254	0.999998262354254	0.999998262354254	0.999998262354254	0.999998262354254	0.999998262354254	0.999998262354254	0.999998262354254	0.999998262354254	0.999998262354254	0.999998262354254	0.999998262354254	0.999998262354254	0.999998262354254	0.999998262354254	0.999998262354254	0.999998262354254
HALLMARK_PANCREAS_BETA_CELLS	0.999998262354254	0.999998262354254	0.999998262354254	0.999998262354254	0.999998262354254	0.999998262354254	0.999998262354254	0.999998262354254	0.999998262354254	0.999998262354254	0.999998262354254	0.999998262354254	0.999998262354254	0.999998262354254	0.999998262354254	0.999998262354254	0.999998262354254	0.999998262354254	0.999998262354254	0.999998262354254	0.999998262354254	0.999998262354254	0.999998262354254	0.999998262354254	0.999998262354254	0.999998262354254	0.999998262354254	0.999998262354254	0.999998262354254	0.999998262354254	0.999998262354254	0.999998262354254	0.999998262354254	0.999998262354254	0.999998262354254	0.999998262354254	0.999998262354254	0.999998262354254	0.999998262354254	0.999998262354254	0.999998262354254	0.999998262354254	0.999998262354254	0.999998262354254	0.999998262354254	0.999998262354254	0.999998262354254	0.999998262354254	0.999998262354254
[truncated: 1,919 more columns]
